# Supplementary material for: A Metagenomic Survey of Wood Decay Fungi in the Urban Trees of Singapore
Source: J Fungi (Basel). 2023 Apr 10;9(4):460. doi: 10.3390/jof9040460 (PMC10145048; doi:10.3390/jof9040460)
Supplement: Supplementary file 1 [file jof-09-00460-s001.zip]

Archive with 2 entries (2 files):
- Supplementary table 1 of sample details.xlsx
- Supplementary table 2 OTU database.xlsx
