# Supplementary material for: A Metagenomic Survey of Wood Decay Fungi in the Urban Trees of Singapore
Source: J Fungi (Basel). 2023 Apr 10;9(4):460. doi: 10.3390/jof9040460 (PMC10145048; doi:10.3390/jof9040460)
Supplement: Supplementary file 1 [file jof-09-00460-s001.zip › Supplementary table 1 of sample details.xlsx]

## Sheet: sample registry update for publ
Sample marking at collection	Type	Host	Health of the trees (Diseased/ Healthy)	Common name	Metagenomic Sample ID	GPS location
1	soil	Cyrostachys renda	D	Red sealing wax palm	DWax1	1°18'42.8"N 103°48'52.2"E
2	soil	Cyrostachys renda	D	Red sealing wax palm	Dwax2	1°18'42.8"N 103°48'52.2"E
3	soil	Cyrostachys renda	D	Red sealing wax palm	Dwax3	1°18'42.8"N 103°48'52.2"E
5	soil	Cyrostachys renda	H	Red sealing wax palm	HWax5r	1°18'42.8"N 103°48'52.2"E
7	soil	Cyrostachys renda	D	Red sealing wax palm	Dwax7	1°18'42.8"N 103°48'52.2"E
8	soil	Cyrostachys renda	H	Red sealing wax palm	HWax8	1°18'42.8"N 103°48'52.2"E
9	soil	Samanea saman	D	Rain Tree	DRain9	1°17'21.1"N 103°51'11.1"E
9-A	tissue	ibid		Rain Tree	DRain9A	1°17'21.1"N 103°51'11.1"E
9-B	fruiting body	ibid		Rain Tree	DRain9B	1°17'21.1"N 103°51'11.1"E
10	soil	ibid		Rain Tree	DRain10	1°17'21.1"N 103°51'11.1"E
11	soil	Samanea saman	H	Rain Tree	HRain11	1°17'21.1"N 103°51'11.1"E
12	soil	Samanea saman	H	Rain Tree	HRain12	1°17'21.1"N 103°51'11.1"E
13A	fruiting body	Samanea saman	D	Rain Tree	DRain13F	1°17'21.1"N 103°51'11.1"E
13	soil	ibid		Rain Tree	DRain13	1°17'21.1"N 103°51'11.1"E
HShor2	soil	Shorea sp.	H	Shorea	HShor2	1°20'30.3"N 103°49'44.4"E
HShorPF1	soil	Shorea sp.	H	Shora	HShorPF1	1°20'30.3"N 103°49'44.4"E
HRainNTU	soil	Samanea saman	H	Rain Tree	HRainNTU	1°20'38.8"N 103°40'45.7"E
OpenF1	soil	Open field	H		OpenF1	1°20'30.3"N 103°49'44.4"E
14	soil	Pterocarpus indicus	D	Angsana	DAng14	1°20'00.2"N 103°44'14.6"E
14-A	tissue	ibid		Angsana	DAng14A	1°20'00.2"N 103°44'14.6"E
15	soil	Pterocarpus indicus	H	Angsana	HAng15	1°20'00.2"N 103°44'14.6"E
R16D1	soil	Samanea saman	D	Rain Tree	DRain16a	1°23'11.8"N 103°49'16.5"E
R16D2	soil	ibid		Rain Tree	DRain16b	1°23'11.8"N 103°49'16.5"E
R16D3	soil	ibid		Rain Tree	DRain16c	1°23'11.8"N 103°49'16.5"E
R16FB	fruiting body	ibid		Rain Tree	DRain16F	1°23'11.8"N 103°49'16.5"E
R17H	soil	Samanea saman	H	Rain Tree	HRain17	1°23'11.8"N 103°49'16.5"E
R18H	soil	Samanea saman	H	Rain Tree	HRain18	1°23'11.8"N 103°49'16.5"E
R19H	soil	Samanea saman	H	Rain Tree	HRain19	1°23'11.8"N 103°49'16.5"E
R21D	soil	Samanea saman	D	Rain Tree	DRain21	1°23'11.8"N 103°49'16.5"E
R21FB	fruiting body	ibid		Rain Tree	DRain21F	1°23'11.8"N 103°49'16.5"E
YF22D1	soil	Peltophorum pterocarpum	D	Yellow Flame	DYF22a	1°20'02.7"N 103°47'21.5"E
YF22D2	soil	ibid		Yellow Flame	DYF22b	1°20'02.7"N 103°47'21.5"E
YF22FB1	fruiting body	ibid		Yellow Flame	DYF22F1	1°20'02.7"N 103°47'21.5"E
YF22FB2	fruiting body	ibid		Yellow Flame	DYF22F2	1°20'02.7"N 103°47'21.5"E
YF24D1	soil	Peltophorum pterocarpum	D	Yellow Flame		1°17'57.0"N 103°48'50.1"E
YF24D2	soil	ibid		Yellow Flame	DYF24b	1°17'57.0"N 103°48'50.1"E
YF24FB	fruiting body	ibid		Yellow Flame	DYF24F	1°17'57.0"N 103°48'50.1"E
YF25H	soil	Peltophorum pterocarpum	H	Yellow Flame	HYF25	1°17'57.0"N 103°48'50.1"E
R25D1	soil	Samanea saman	D	Rain Tree	DRain25a	1°18'54.7"N 103°50'15.9"E
R25D2	soil	ibid		Rain Tree	DRain25b	1°18'54.7"N 103°50'15.9"E
R25D3	soil	ibid		Rain Tree	DRain25c	1°18'54.7"N 103°50'15.9"E
R25D4	soil	ibid		Rain Tree	DRain25d	1°18'54.7"N 103°50'15.9"E
R25FB	fruiting body	ibid		Rain Tree		1°18'54.7"N 103°50'15.9"E
R27H	soil	Samanea saman	H	Rain Tree	HRain27	1°18'54.7"N 103°50'15.9"E
R27W	tissue	ibid		Rain Tree	HRain27W	1°18'54.7"N 103°50'15.9"E
R28D1	soil	Samanea saman	D	Rain Tree	DRain28a	1°17'10.4"N 103°49'18.8"E
R28D2	soil	ibid		Rain Tree	DRain28b	1°17'10.4"N 103°49'18.8"E
R28D3	soil	ibid		Rain Tree	Drain28c	1°17'10.4"N 103°49'18.8"E
R28FB1	fruiting body	ibid		Rain Tree		1°17'10.4"N 103°49'18.8"E
R28FB2	fruiting body	ibid		Rain Tree		1°17'10.4"N 103°49'18.8"E
R28FB3	fruiting body	ibid		Rain Tree	DRain28F3	1°17'10.4"N 103°49'18.8"E
R29D2	soil	Samanea saman	D	Rain Tree	DRain29b	1°17'10.4"N 103°49'18.8"E
R29D3	soil	ibid		Rain Tree		1°17'10.4"N 103°49'18.8"E
R29FB1	fruiting body	ibid		Rain Tree		1°17'10.4"N 103°49'18.8"E
R29FB2	fruiting body	ibid		Rain Tree	DRain29F2	1°17'10.4"N 103°49'18.8"E
R29RBD	tissue	ibid		Rain Tree	DRain29RBD	1°17'10.4"N 103°49'18.8"E
R30FB1	fruiting body	Samanea saman	D	Rain Tree		1°17'10.4"N 103°49'18.8"E
R30FB2	fruiting body	ibid		Rain Tree		1°17'10.4"N 103°49'18.8"E
R31D1	soil	Samanea saman	D	Rain Tree	DRain31a	1°17'10.4"N 103°49'18.8"E
R31D2	soil	ibid		Rain Tree	DRain31b	1°17'10.4"N 103°49'18.8"E
R31FB1	fruiting body	ibid		Rain Tree		1°17'10.4"N 103°49'18.8"E
R31FB2	fruiting body	ibid		Rain Tree	DRainF31b	1°17'10.4"N 103°49'18.8"E
R32D1	soil	Samanea saman	D	Rain Tree	DRain32a	1°17'10.4"N 103°49'18.8"E
R32FB	fruiting body	ibid		Rain Tree		1°17'10.4"N 103°49'18.8"E
R33IT1D (interface tissue)	tissue	Samanea saman	D	Rain Tree	DRain33Ia	1°18'23.8"N 103°49'58.5"E
R33IT2D (interface tissue)	tissue	ibid		Rain Tree	DRain33Ib	1°18'23.8"N 103°49'58.5"E
R33IT3D (interface tissue)	tissue	ibid		Rain Tree	Drain33Ic	1°18'23.8"N 103°49'58.5"E
R33HTD (healthy wood)	tissue	ibid		Rain Tree	Drain33h	1°18'23.8"N 103°49'58.5"E
R33DTD (decayed tissue)	tissue	ibid		Rain Tree	Drain33DT	1°18'23.8"N 103°49'58.5"E
A34D1	soil	Pterocarpus indicus	D	Angsana	A34D1	1°19'08.1"N 103°49'57.5"E
A34D2	soil	ibid		Angsana	A34D2	1°19'08.1"N 103°49'57.5"E
A34D3	soil	ibid		Angsana	A34D3	1°19'08.1"N 103°49'57.5"E
A34DT	tissue	ibid		Angsana	A34DT	1°19'08.1"N 103°49'57.5"E
A34HT	tissue	ibid		Angsana	A34HT	1°19'08.1"N 103°49'57.5"E
A34IT	tissue	ibid		Angsana	A34IT	1°19'08.1"N 103°49'57.5"E
A35FB	fruiting body	Pterocarpus indicus	D	Angsana		1°19'08.1"N 103°49'57.5"E
A36FB	fruiting body	Pterocarpus indicus	D	Angsana		1°19'08.1"N 103°49'57.5"E
YF37D1	soil	Peltophorum pterocarpum	D	Yellow Flame	DYF37D1	1°18'15.7"N 103°50'46.9"E
YF37D2	soil	ibid		Yellow Flame	DYF37D2	1°18'15.7"N 103°50'46.9"E
YF37D3	soil	ibid		Yellow Flame	DYF37D3	1°18'15.7"N 103°50'46.9"E
YF37FT1	fruiting body	ibid		Yellow Flame		1°18'15.7"N 103°50'46.9"E
YF37FT2	fruiting body	ibid		Yellow Flame		1°18'15.7"N 103°50'46.9"E
YF37ST1	tissue	ibid		Yellow Flame	YF37ST1	1°18'15.7"N 103°50'46.9"E
YF37ST2	tissue	ibid		Yellow Flame	YF37ST2	1°18'15.7"N 103°50'46.9"E
YF37 HT	tissue	ibid		Yellow Flame	DYF37HT	1°18'15.7"N 103°50'46.9"E
YF37 DT1	tissue	ibid		Yellow Flame	DYF37T1	1°18'15.7"N 103°50'46.9"E
YF37 DT3	tissue	ibid		Yellow Flame	DYF37T3	1°18'15.7"N 103°50'46.9"E
YF37DT3b	tissue	ibid		Yellow Flame	DYF37DTb	1°18'15.7"N 103°50'46.9"E
ZY38DT1	tissue	Syzygium grade	D	Sea Apple	DZY38T1	1°18'15.7"N 103°50'46.9"E
CE39	soil	Casuarina equisetifolia	D	Casuarina	CE39	1°18'35.7"N 103°56'41.5"E
CE39FB1	fruiting body	ibid		Casuarina		1°18'35.7"N 103°56'41.5"E
CE39FB2	fruiting body	ibid		Casuarina		1°18'35.7"N 103°56'41.5"E
CE39FB3	fruiting body	ibid		Casuarina		1°18'35.7"N 103°56'41.5"E
CE40	soil	Casuarina equisetifolia	H	Casuarina	CE40	1°18'35.7"N 103°56'41.5"E
CE40FB	fruiting body	ibid		Casuarina		1°18'35.7"N 103°56'41.5"E
CE40FB2	fruiting body	ibid		Casuarina		1°18'35.7"N 103°56'41.5"E
CE41	soil	Casuarina equisetifolia	H	Casuarina	CE41	1°18'33.5"N 103°56'35.1"E
CE41FB1	fruiting body	ibid		Casuarina		1°18'33.5"N 103°56'35.1"E
CE41FB2	fruiting body	ibid		Casuarina		1°18'33.5"N 103°56'35.1"E
CE42	soil	Casuarina equisetifolia	H	Casuarina	CE42	1°18'33.5"N 103°56'35.1"E
CE42FB1	fruiting body	ibid		Casuarina		1°18'33.5"N 103°56'35.1"E
CE42FB2	fruiting body	ibid		Casuarina		1°18'33.5"N 103°56'35.1"E
CE43	soil	Casuarina equisetifolia	H	Casuarina	CE43	1°18'33.5"N 103°56'35.1"E
CE43FB1	fruiting body	ibid		Casuarina		1°18'33.5"N 103°56'35.1"E
CE43FB2	fruiting body	ibid		Casuarina		1°18'33.5"N 103°56'35.1"E
YF44	soil	Peltophorum pterocarpum	H	Yellow Flame	YF44	1°18'37.6"N 103°56'05.3"E
YF44FB1	fruiting body	ibid		Yellow Flame		1°18'37.6"N 103°56'05.3"E
R45	soil	Samanea saman	D	Rain Tree	R45	1.310900, 103.934655
R45DT1	tissue	ibid		Rain Tree	R45DT1	1.310900, 103.934656
R45DT2	tissue	ibid		Rain Tree	R45DT2	1.310900, 103.934657
R45DT3	tissue	ibid		Rain Tree	R45DT3	1.310900, 103.934658
R46	soil	samanea saman	D	Rain Tree	R46	1°19'50.4"N 103°52'47.7"E
R46FB1	fruiting body	ibid		Rain Tree		1°19'50.4"N 103°52'47.7"E
R46DT1	tissue	ibid		Rain Tree	R46DT1	1°19'50.4"N 103°52'47.7"E
R46DT2	tissue	ibid		Rain Tree	R46DT2	1°19'50.4"N 103°52'47.7"E
R46DT3	tissue	ibid		Rain Tree	R46DT3	1°19'50.4"N 103°52'47.7"E
R463AM	tissue	ibid		Rain Tree	R463AM	1°19'50.4"N 103°52'47.7"E
R47	soil	samanea saman	D	Rain Tree	R47	1°20'43.2"N 103°50'20.7"E
R47FB	fruiting body	ibid		Rain Tree		1°20'43.2"N 103°50'20.7"E
R47DT1	tissue	ibid		Rain Tree	R47DT1	1°20'43.2"N 103°50'20.7"E
R47DT2	tissue	ibid		Rain Tree	R47DT2	1°20'43.2"N 103°50'20.7"E
R47DT3	tissue	ibid		Rain Tree	R47DT3	1°20'43.2"N 103°50'20.7"E
R48	soil	samanea saman	H	Rain Tree	R48	1°20'43.2"N 103°50'20.7"E
R49DT1	tissue	samanea saman	D	Rain Tree	R49DT1	1°21'01.1"N 103°50'46.2"E
R49DT2	tissue	ibid		Rain Tree	R49DT2	1°21'01.1"N 103°50'46.2"E
R50	soil	samanea saman	H	Rain Tree	R50	1°21'01.1"N 103°50'46.2"E
YF51	soil	Peltophorum pterocarpum	H	Yellow Flame	YF51H	1°16'05.6"N 103°48'02.7"E
YF51FB	fruiting body	ibid		Yellow Flame		1°16'05.6"N 103°48'02.7"E
YF51FB2	fruiting body	ibid		Yellow Flame		1°16'05.6"N 103°48'02.7"E
X52FB	fruiting body	log (un-identified)	D	unknown		1°15'56.7"N 103°48'12.8"E
SG53FB	fruiting body	Syzygium grade	H	Sea apple		1°15'56.7"N 103°48'12.8"E
SG53FB2	fruiting body	ibid		Sea apple		1°15'56.7"N 103°48'12.8"E
A55	soil	Pterocarpus indicus	D	Angsana	A55D	1°15'53.4"N 103°48'09.3"E
A55D1	tissue	ibid		Angsana		1°15'53.4"N 103°48'09.3"E
A55FB	fruiting body	ibid		Angsana		1°15'53.4"N 103°48'09.3"E
YF56	soil	Peltophorum pterocarpum	D	Yellow Flame		1°18'49.3"N 103°53'20.4"E
YF56FB1	fruiting body	ibid		Yellow Flame		1°18'49.3"N 103°53'20.4"E
YF56FB2	fruiting body	ibid		Yellow Flame		1°18'49.3"N 103°53'20.4"E
YF56DT	tissue	ibid		Yellow Flame		1°18'49.3"N 103°53'20.4"E
KS57DT1	tissue	Khaya senegalensis	D	Khaya	KS57D1	1°17'38.2"N 103°48'22.5"E
KS57DT2	tissue	ibid		Khaya	KS57DT2	1°17'38.2"N 103°48'22.5"E
KS57DT3	tissue	ibid		Khaya	KS57DT3	1°17'38.2"N 103°48'22.5"E
A58FB2	fruiting body	Pterocarpus indicus	D	Angsana		1°17'06.3"N 103°47'19.2"E
A58FB3	fruiting body	ibid		Angsana		1°17'06.3"N 103°47'19.2"E
A58DT1	tissue	ibid		Angsana	A58DT1D	1°17'06.3"N 103°47'19.2"E
A58DT2	tissue	ibid		Angsana	A58DT2D	1°17'06.3"N 103°47'19.2"E
A58	soil	ibid		Angsana	A58D	1°17'06.3"N 103°47'19.2"E
A58DT3	tissue	ibid		Angsana	A58DT3	1°17'06.3"N 103°47'19.2"E
A58DT4	tissue	ibid		Angsana	A58DT4	1°17'06.3"N 103°47'19.2"E
SM60FB	fruiting body	Swietenia macrophylla	H	BL mahogany		1°18'11.2"N 103°53'47.5"E
YF61FB	fruiting body	Peltophorum pterocarpum	H	Yellow Flame		1°18'16.5"N 103°53'28.3"E
YF61FB2	fruiting body	ibid		Yellow Flame		1°18'16.5"N 103°53'28.3"E
SG62FB	fruiting body	Syzygium grade	H	Sea apple		1°20'38.3"N 103°57'43.1"E
SG63	soil	Syzygium grade	H	Sea apple	SG63H	1°20'44.4"N 103°57'44.7"E
SG63FB	fruiting body	ibid		Sea apple		1°20'44.4"N 103°57'44.7"E
A64	soil	Pterocarpus indicus	D	Angsana	A64D	1°22'57.5"N 103°49'08.6"E
A64FB1	fruiting body	ibid		Angsana		1°22'57.5"N 103°49'08.6"E
A64FB2	fruiting body	ibid		Angsana		1°22'57.5"N 103°49'08.6"E
A64FB3	fruiting body	ibid		Angsana		1°22'57.5"N 103°49'08.6"E
A64DT1	tissue	ibid		Angsana	A64DT1	1°22'57.5"N 103°49'08.6"E
A64DT2	tissue	ibid		Angsana	A64DT2	1°22'57.5"N 103°49'08.6"E
A64DT3	tissue	ibid		Angsana	A64DT3	1°22'57.5"N 103°49'08.6"E
SG65	soil	Syzygium grade	H	Sea apple	SG65H	1°23'31.4"N 103°49'05.3"E
SG65FB	fruiting body	ibid		Sea apple		1°23'31.4"N 103°49'05.3"E
SG65FB2	fruiting body	ibid		Sea apple		1°23'31.4"N 103°49'05.3"E
R66	soil	Samanea saman	D	Rain Tree	R66D	1°23'13.1"N 103°49'13.3"E
R66FB	fruiting body	ibid		Rain Tree		1°23'13.1"N 103°49'13.3"E
R66DT1	tissue	ibid		Rain Tree		1°23'13.1"N 103°49'13.3"E
R66DT2	tissue	ibid		Rain Tree	R66DT2	1°23'13.1"N 103°49'13.3"E
R67	soil	Samanea saman	D	Rain Tree	R67D	1°16'58.3"N 103°49'54.0"E
R67FB1	fruiting body	ibid		Rain Tree		1°16'58.3"N 103°49'54.0"E
R67FB2	fruiting body	ibid		Rain Tree		1°16'58.3"N 103°49'54.0"E
YF68	soil	Peltophorum pterocarpum	H	Yellow Flame	YF68H	1°16'57.0"N 103°49'52.4"E
YF68FB	fruiting body	ibid		Yellow Flame		1°16'57.0"N 103°49'52.4"E
YF69	soil	Peltophorum pterocarpum	D	Yellow Flame	YF69D	1°16'57.0"N 103°49'52.4"E
YF69FB	fruiting body	ibid		Yellow Flame		1°16'57.0"N 103°49'52.4"E
R70DT1a	tissue	Samanea saman	D	Rain Tree	R70DT1A	1°17'47.7"N 103°51'04.0"E
R70DT1b	tissue	ibid		Rain Tree	R70DT1B	1°17'47.7"N 103°51'04.0"E
R70DT2	tissue	ibid		Rain Tree	R70DT2	1°17'47.7"N 103°51'04.0"E
KS71	soil	Khaya senegalensis	D	Khaya	KS71D	1°21'04.3"N 103°45'21.1"E
KS71DT1	tissue	ibid		Khaya	KS71DT1	1°21'04.3"N 103°45'21.1"E
KS71DT2A	tissue	ibid		Khaya	KS71DT2A	1°21'04.3"N 103°45'21.1"E
KS71DT2B	tissue	ibid		Khaya	KS71DT2B	1°21'04.3"N 103°45'21.1"E
KS71DT2C	tissue	ibid		Khaya	KS71DT2C	1°21'04.3"N 103°45'21.1"E
KS71DT3	tissue	ibid		Khaya	KS71DT3	1°21'04.3"N 103°45'21.1"E
KS71HT	tissue	ibid		Khaya	KS71HT	1°21'04.3"N 103°45'21.1"E
KS7HT2	tissue	ibid		Khaya	KS71HT2	1°21'04.3"N 103°45'21.1"E
KS71DT4	tissue	ibid		Khaya	KS71DT4	1°21'04.3"N 103°45'21.1"E
KS71DT5	tissue	ibid		Khaya	KS71DT5	1°21'04.3"N 103°45'21.1"E
KS71DT17M						1°21'04.3"N 103°45'21.1"E
KS73	soil	Khaya senegalensis	D	Khaya	KS73D	1°19'38.1"N 103°48'25.5"E
KS73DT1	tissue	ibid		Khaya	KS73DT1	1°19'38.1"N 103°48'25.5"E
SG74FB1	fruiting body	Syzygium grade	H	Sea Apple		1°18'52.1"N 103°49'19.7"E
SG74FB2	fruiting body	ibid		Sea Apple		1°18'52.1"N 103°49'19.7"E
SM75	soil	Swietenia macrophylla	H	BL mahogany	SM75H	1°20'46.7"N 103°52'38.9"E
SM75DT1	tissue	ibid		BL mahogany	SM75DT1	1°20'46.7"N 103°52'38.9"E
SM75DT2	tissue	ibid		BL mahogany	SM75DT2	1°20'46.7"N 103°52'38.9"E
SM76	soil	Swietenia macrophylla	H	BL mahogany	SM76H	1°20'46.7"N 103°52'38.9"E
SM76DT1	tissue	ibid		BL mahogany	SM76DT1	1°20'46.7"N 103°52'38.9"E
CF77	soil	Crytophyllum fragrans	D	Tembusu	CF77D	1°23'04.0"N 103°51'45.5"E
CF77DT1	tissue	ibid		Tembusu	CF77DT1	1°23'04.0"N 103°51'45.5"E
CF78	soil	Crytophyllum fragrans	D	Tembusu	CF78D	1°23'04.0"N 103°51'45.5"E
CF78DT1	tissue	ibid		Tembusu	CF78DT1	1°23'04.0"N 103°51'45.5"E
A80	soil	Pterocarpus indicus	D	Angsana	A80D	1°20'22.7"N 103°44'02.6"E
A80FB1	fruiting body	ibid		Angsana		1°20'22.7"N 103°44'02.6"E
A80FB2	fruiting body	ibid		Angsana		1°20'22.7"N 103°44'02.6"E
A81FB	fruiting body	Pterocarpus indicus	H	Angsana		1°20'22.7"N 103°44'02.6"E
R82	soil	Samanea saman	H	Rain Tree	T82H	1°20'37.0"N 103°40'52.4"E
TR97	soil	Tabebuia rosea	H	Trumpet Tree	TR97H	1°17'20.3"N 103°46'12.6"E
TR98	soil	Tabebuia rosea	H	Trumpet Tree	TR98H	1°17'20.3"N 103°46'12.6"E
KS99	soil	Khaya senegalensis	D	Khaya	KS99D	1°17'10.1"N 103°46'45.3"E
KS99DT1	tissue	ibid		Khaya	KS99DT1	1°17'10.1"N 103°46'45.3"E
KS99DT2	tissue	ibid		Khaya	KS99DT2	1°17'10.1"N 103°46'45.3"E
KS100	soil	Khaya senegalensis	D	Khaya	KS100D	1°17'08.6"N 103°46'46.4"E
KS100DT1	tissue	ibid		Khaya	KS100DT1	1°17'08.6"N 103°46'46.4"E
KS100DT2	tissue	ibid		Khaya	KS100DT2	1°17'08.6"N 103°46'46.4"E
KS101	soil	Khaya senegalensis	H	Khaya	KS101H	1°17'11.7"N 103°46'43.9"E
KS102	soil	Khaya senegalensis	H	Khaya	KS102H	1°17'14.9"N 103°46'40.3"E
KS103	soil	Khaya senegalensis	H	Khaya	KS103H	1°17'14.9"N 103°46'40.3"E
KS104	soil	Khaya senegalensis	D	Khaya	KS104D	1°17'19.2"N 103°46'32.2"E
KS105	soil	Khaya senegalensis	H	Khaya	KS105H	1°17'19.2"N 103°46'32.2"E
KS106	soil	Khaya senegalensis	D	Khaya	KS106D	1°17'00.9"N 103°47'27.5"E
KS106DT1	tissue	ibid		Khaya	KS106DT1	1°17'00.9"N 103°47'27.5"E
KS107	soil	Khaya senegalensis	H	Khaya	KS107H	1°17'00.9"N 103°47'27.5"E
RT111	soil	samanea saman	D	Rain Tree	R111	1°23'08.3"N 103°49'22.4"E
RT111DT	tissue	ibid		Rain Tree	R111DT	1°23'08.3"N 103°49'22.4"E
RT111FB	fruiting body	ibid		Rain Tree		1°23'08.3"N 103°49'22.4"E
R112	soil	samanea saman	H	Rain Tree	R112	1°23'07.8"N 103°49'23.7"E
R113	soil	samanea saman	H	Rain Tree	R113	1°23'07.8"N 103°49'23.7"E
R115DT	tissue	samanea saman	H	Rain Tree	R115DT	1°22'47.1"N 103°49'39.5"E
R116	soil	samanea saman	H	Rain Tree		1°22'46.0"N 103°49'39.7"E
R117FB	fruiting body	samanea saman	H	Rain Tree		1°22'41.0"N 103°49'40.4"E
R120DT	tissue	samanea saman	D	Rain Tree	R120DT
R120FB	fruiting body	ibid		Rain Tree	R120FB
KS122FB	fruiting body	samanea saman	D	Khaya		1°18'42.6"N 103°47'21.4"E
KS122DT	tissue	ibid		Khaya		1°18'42.6"N 103°47'21.4"E
KS123DT	tissue	Khaya senegalensis	D	Khaya	KS123DT	1°18'42.6"N 103°47'21.4"E
KS124FB1	fruiting body	Khaya senegalensis	D	Khaya		1°18'42.6"N 103°47'21.4"E
KS124FB2	fruiting body	ibid		Khaya		1°18'42.6"N 103°47'21.4"E
KS124DT	tissue	ibid		Khaya	KS124DT	1°18'42.6"N 103°47'21.4"E
YF126FT	fruiting body	Peltophorum pterocarpum	D	Yellow Flame
A126 FT	fruiting body	ibid		Angsana	A126FB	1°17'37.0"N 103°50'35.5"E
A127	soil	Pterocarpus indicus	D	Angsana		1°19'37.1"N 103°51'32.4"E
A127FB	fruiting body	ibid		Angsana	A127FB	1°19'37.1"N 103°51'32.4"E
A128	soil	Pterocarpus indicus	D	Angsana	A128	1°19'37.1"N 103°51'32.4"E
A128 DT1	tissue	ibid		Angsana	A128DT1	1°19'37.1"N 103°51'32.4"E
A128 DT2	tissue	ibid		Angsana	A128DT2	1°19'37.1"N 103°51'32.4"E
L129FB	fruiting body	log (un-identified)	D	unknown	L129FB	1°21'32.7"N 103°49'27.0"E
L130FB	fruiting body	log (un-identified)	D	unknown		1°21'32.7"N 103°49'27.0"E
L131FB	fruiting body	log (un-identified)	D	unknown		1°21'32.7"N 103°49'27.0"E
L132FB1	fruiting body	log (un-identified)	D	unknown		1°21'32.7"N 103°49'27.0"E
L132FB2	fruiting body	ibid		unknown		1°21'32.7"N 103°49'27.0"E
L133FB1	fruiting body	log (un-identified)	D	unknown	L133FB1	1°21'32.7"N 103°49'27.0"E
L133FB2	fruiting body	ibid		unknown	L133FB2	1°21'32.7"N 103°49'27.0"E
L133FB3	fruiting body	ibid		unknown	L133FB3	1°21'32.7"N 103°49'27.0"E
L133DT	tissue	ibid		unknown	L133DT	1°21'32.7"N 103°49'27.0"E
CE134DT	tissue	Casuarina equisetifolia	D	Casuarina	CE134DT	1°20'02.6"N 103°43'30.5"E
SM135	soil	Swietenia macrophylla	D	BL mahogany	SM135	1°18'28.0"N 103°49'32.0"E
SM135FB	fruiting body	ibid		BL mahogany		1°18'28.0"N 103°49'32.0"E
SM135DT	tissue	ibid		BL mahogany	SM135DT	1°18'28.0"N 103°49'32.0"E
SM136	soil	Swietenia macrophylla	D	BL mahogany	SM136	1°18'28.8"N 103°49'29.9"E
SM136FB	fruiting body	ibid		BL mahogany		1°18'28.8"N 103°49'29.9"E
SM136DT	tissue	ibid		BL mahogany		1°18'28.8"N 103°49'29.9"E
KS138FB	fruiting body	Khaya Senegalensis	D	Khaya		1°16'49.2"N 103°48'09.2"E
KS138DT1	tissue	ibid		Khaya		1°16'49.2"N 103°48'09.2"E
KS138DT2	tissue	ibid		Khaya	KS138DT2	1°16'49.2"N 103°48'09.2"E
KS139	soil	Khaya senegalensis	D	Khaya	KS139	1°16'49.2"N 103°48'09.2"E
KS139FB	fruiting body	ibid		Khaya		1°16'49.2"N 103°48'09.2"E
KS139DT1	tissue	ibid		Khaya		1°16'49.2"N 103°48'09.2"E
KS139DT2	tissue	ibid		Khaya	KS139DT2	1°16'49.2"N 103°48'09.2"E
KS140FB	fruiting body	Khaya senegalensis	D	Khaya		1°16'54.0"N 103°48'06.7"E
KS141	soil	Khaya senegalensis	D	Khaya	KS141	1°16'56.0"N 103°48'05.7"E
KS141DT1	tissue	ibid		Khaya	KS141DT1	1°16'56.0"N 103°48'05.7"E
KS141DT2	tissue	ibid		Khaya	KS141DT2	1°16'56.0"N 103°48'05.7"E
KS142FB	fruiting body	Khaya senegalensis	H	Khaya		1°16'56.0"N 103°48'05.7"E
A143FB1	fruiting body	Pterocarpus indicus	D	Angsana	A143FB1	1°18'38.8"N 103°47'34.9"E
A143FB2	fruiting body	ibid		Angsana	A143FB2	1°18'38.8"N 103°47'34.9"E
A143DT	tissue	ibid		Angsana		1°18'38.8"N 103°47'34.9"E
A143FB	fruiting body	ibid		Angsana	A143FB	1°18'38.8"N 103°47'34.9"E
A144DT1	tissue	Pterocarpus indicus	D	Angsana	A144DT1	1°18'38.8"N 103°47'34.9"E
A144DT2	tissue	ibid		Angsana	A144DT2	1°18'38.8"N 103°47'34.9"E
A144FB	fruiting body	ibid		Angsana	A144FB	1°18'38.8"N 103°47'34.9"E
SG145FB	fruiting body	Syzygium grade	D	Sea Apple		1°18'38.4"N 103°49'58.6"E
SG145DT1	tissue	ibid		Sea Apple	SM145DT1	1°18'38.4"N 103°49'58.6"E
SG145DT2	tissue	ibid		Sea Apple		1°18'38.4"N 103°49'58.6"E
YF146FB	fruiting body	Peltophorum pterocarpum	D	Yellow Flame		1°18'05.3"N 103°51'37.5"E
YF146DT	tissue	ibid		Yellow Flame		1°18'05.3"N 103°51'37.5"E
A147DT	tissue	Pterocarpus indicus	D	Angsana	A147DT	1°16'16.5"N 103°49'29.3"E
A148DT	tissue	Pterocarpus indicus	D	Angsana	A148DT	1°16'16.5"N 103°49'29.3"E
CE149	soil	Casuarina equisetifolia	D	Casuarina	CE149	1°17'20.3"N 103°46'12.6"E
CE149FB	fruiting body	ibid		Casuarina		1°17'20.3"N 103°46'12.6"E
CE149DT	tissue	ibid		Casuarina	CE149DT	1°17'20.3"N 103°46'12.6"E
CE149DT2	tissue	ibid		Casuarina	CE149DT2	1°17'20.3"N 103°46'12.6"E
CE149DT3	tissue	ibid		Casuarina	CE149DT3	1°17'20.3"N 103°46'12.6"E
CE149DT4	tissue	ibid		Casuarina	CE149DT4	1°17'20.3"N 103°46'12.6"E
CE149DT5	tissue	ibid		Casuarina	CE149DT5	1°17'20.3"N 103°46'12.6"E
CE150	soil	Casuarina equisetifolia	D	Casuarina	CE150	1°17'20.3"N 103°46'12.6"E
CE150FB	fruiting body	ibid		Casuarina		1°17'20.3"N 103°46'12.6"E
CE150DT	tissue	ibid		Casuarina	CE150DT	1°17'20.3"N 103°46'12.6"E
CE150DT2	tissue	ibid		Casuarina	CE150DT2	1°17'20.3"N 103°46'12.6"E
CE150DT3	tissue	ibid		Casuarina	CE150DT3	1°17'20.3"N 103°46'12.6"E
CE150DT4	tissue	ibid		Casuarina		1°17'20.3"N 103°46'12.6"E
CE151	soil	Casuarina equisetifolia	D	Casuarina	CE151	1°17'20.3"N 103°46'12.6"E
CE151FB	fruiting body	ibid		Casuarina		1°17'20.3"N 103°46'12.6"E
CE151DT	tissue	ibid		Casuarina	CE151DT	1°17'20.3"N 103°46'12.6"E
CE151DT2	tissue	ibid		Casuarina	CE151DT2	1°17'20.3"N 103°46'12.6"E
CE151DT3	tissue	ibid		Casuarina	CE151DT3	1°17'20.3"N 103°46'12.6"E
CE151DT4	tissue	ibid		Casuarina	CE151DT4	1°17'20.3"N 103°46'12.6"E
CE152DT	tissue	Casuarina equisetifolia	D	Casuarina	CE152DT	1°17'20.3"N 103°46'12.6"E
CE153FB	fruiting body	Casuarina equisetifolia	D	Casuarina	CE153FB	1°17'20.3"N 103°46'12.6"E
CE153DT1	tissue	ibid		Casuarina	CE153DT1	1°17'20.3"N 103°46'12.6"E
CE153DT2	tissue	ibid		Casuarina	CE153DT2	1°17'20.3"N 103°46'12.6"E
TR154DT	tissue	Tabebuia rosea	D	Trumpet Tree	TR154DT	1°17'20.3"N 103°46'12.6"E
CE155DT1	tissue	Casuarina equisetifolia	D	Casuarina	CE155DT1	1°17'20.3"N 103°46'12.6"E
CE155DT2	tissue	ibid		Casuarina	CE155DT2	1°17'20.3"N 103°46'12.6"E
CE155DT3	tissue	ibid		Casuarina	CE155DT3	1°17'20.3"N 103°46'12.6"E
YF156FB	fruiting body	Peltophorum pterocarpum	H	Yellow Flame
YF157FB	fruiting body	Peltophorum pterocarpum	H	Yellow Flame
PM162DT1	tissue	Callerya atropurpurea	D	Purple Millettia	PM162DT1	1°22'22.3"N 103°50'28.5"E
PM162DT2	tissue	ibid		Purple Millettia	PM162DT2	1°22'22.3"N 103°50'28.5"E
PM163FB	fruiting body	Callerya atropurpurea	D	Purple Millettia	PM163FB	1°22'22.3"N 103°50'28.5"E
PM163DT1	tissue	ibid		Purple Millettia		1°22'22.3"N 103°50'28.5"E
PM163DT2	tissue	ibid		Purple Millettia	PM163DT2	1°22'22.3"N 103°50'28.5"E
PM163DT3	tissue	ibid		Purple Millettia	PM163DT3	1°22'22.3"N 103°50'28.5"E
A164FB (A418A)	fruiting body	Pterocarpus indicus	D	Angsana	A164FB1	1°18'33.3"N 103°47'60.0"E
A164DT1	tissue	ibid		Angsana	A164DT1	1°18'33.3"N 103°47'60.0"E
A164DT3	tissue	ibid		Angsana	A164DT3	1°18'33.3"N 103°47'60.0"E
A164FB1	fruiting body	ibid		Angsana		1°18'33.3"N 103°47'60.0"E
A164FB2	fruiting body	ibid		Angsana		1°18'33.3"N 103°47'60.0"E
A164FB3	fruiting body	ibid		Angsana		1°18'33.3"N 103°47'60.0"E
A165FB;	fruiting body	Pterocarpus indicus	H	Angsana	A165FB	1°18'33.3"N 103°47'60.0"E
A165DT1	tissue	ibid		Angsana	A165DT1	1°18'33.3"N 103°47'60.0"E
A165DT2	tissue	ibid		Angsana	A165DT2	1°18'33.3"N 103°47'60.0"E
A165DT3	tissue	ibid		Angsana	A165DT3	1°18'33.3"N 103°47'60.0"E
YF166FB1	fruiting body	Peltophorum pterocarpum	H	Yellow Flame		1°18'30.9"N 103°48'00.5"E
YF166FB2	fruiting body	ibid		Yellow Flame		1°18'30.9"N 103°48'00.5"E
YF166FB3	fruiting body	ibid		Yellow Flame	YF166FB3	1°18'30.9"N 103°48'00.5"E
P167FB	fruiting body	Wodyetia bifurcata	D	Foxtail Palm	P167FB	1°19'02.9"N 103°46'10.7"E
P168FB1	fruiting body	Wodyetia bifurcata	D	Foxtail Palm	P168FB1	1°19'04.9"N 103°46'12.4"E
P168FB2	fruiting body	ibid		Foxtail Palm	P168FB2	1°19'04.9"N 103°46'12.4"E
P169FB	fruiting body	Dypsis lutescens	D	Yellow Cane Palm	P169FB	1°19'05.9"N 103°46'12.5"E
P170FB	fruiting body	Dypsis lutescens	D	Yellow Cane Palm	P170FB	1°19'05.9"N 103°46'12.5"E
p171DT	tissue	Dypsis lutescens	D	Yellow Cane Palm	P171DT	1°19'08.3"N 103°46'08.6"E
P171FB	fruiting body	ibid		Yellow Cane Palm	P171FB	1°19'08.3"N 103°46'08.6"E
P172FB1	fruiting body	Dypsis lutescens	D	Yellow Cane Palm	P172FB1	1°19'08.3"N 103°46'08.6"E
P172FB2	fruiting body	ibid		Yellow Cane Palm		1°19'08.3"N 103°46'08.6"E
P173FB	fruiting body	Wodyetia bifurcata	D	Foxtail Palm	P173FB	1°19'02.9"N 103°46'09.2"E
P174FB	fruiting body	Wodyetia bifurcata	D	Foxtail Palm	P174FB	1°19'02.9"N 103°46'09.2"E
P175FB	fruiting body	Sabal palmetto	D	Cabbage Palm		1°19'02.9"N 103°46'09.2"E
