# Supplementary material for: A Metagenomic Survey of Wood Decay Fungi in the Urban Trees of Singapore
Source: J Fungi (Basel). 2023 Apr 10;9(4):460. doi: 10.3390/jof9040460 (PMC10145048; doi:10.3390/jof9040460)
Supplement: Supplementary file 1 [file jof-09-00460-s001.zip › Supplementary table 2 OTU database.xlsx]

## Sheet: Cluster98%
Group Number	Main OTU/ Group Number	ASV	Sample ID	Abs Count per Sample	Total Abs Count	Sample Type	Host Tree(s)	Host Tree Health per Sample	Alternate Sample Marking	Taxonomy		Phylum	Class	Order	Family	Genus	Species
Group 10	OTU_338_Apr20				1384							Ascomycota	Eurotiomycetes, Sordariomycetes	Eurotiales, Hypocreales
Group 10		OTU_338_Apr20	DWax2, HShor2	20, 8	28	soil, soil	Cyrostachys renda, Shorea sp.	D, H	2, HShor2	k__Fungi;p__Ascomycota;c__Eurotiomycetes;o__Eurotiales		Ascomycota	Eurotiomycetes	Eurotiales
Group 10		OTU_65_Aug20	DRain21F, DRain16a, DRain16b, HRain17, HRain18, HRain19, DRain21	1, 3, 6, 2, 5, 6, 878	901	fruiting body, soil, soil, soil, soil, soil, soil	Samanea saman, Samanea saman, Samanea saman, Samanea saman, Samanea saman, Samanea saman, Samanea saman	D, D, D, H, H, H, D	R21FB, R16D1, R16D2, R17H, R18H, R19H, R21D	k__Fungi;p__Ascomycota;c__Eurotiomycetes;o__Eurotiales		Ascomycota	Eurotiomycetes	Eurotiales
Group 10		OTU_229_Dec21	SM135, KS139, KS141DT1, A148DT	3, 42, 1, 2	48	soil, soil, tissue, tissue	Swietenia macrophylla, Khaya senegalensis, Khaya senegalensis, Pterocarpus indicus	D, D, D, D	SM135, KS139, KS141DT1, A148DT	k__Fungi;p__Ascomycota;c__;o__;f__;g__;s__		Ascomycota
Group 10		OTU_1166_Deca20	DRain25a, HRain27, DRain28a	4, 2, 1	7	soil, soil, soil	Samanea saman, Samanea saman, Samanea saman	D, H, D	R25D1, R27H, R28D1	k__Fungi;p__Ascomycota;c__Eurotiomycetes;o__Eurotiales		Ascomycota	Eurotiomycetes	Eurotiales
Group 10		OTU_1035_Jul20	HShor2, HRainNTU, DWax2, DWax7, HRain12, HShorPF1	4, 1, 22, 3, 1, 21	52	soil, soil, soil, soil, soil, soil	Shorea sp., Samanea saman, Cyrostachys renda, Cyrostachys renda, Samanea saman, Shorea sp.	H, H, D, D, H, H	HShor2, HRainNTU, 2, 7, 12, HShorPF1	k__Fungi;p__Ascomycota;c__Eurotiomycetes;o__Eurotiales		Ascomycota	Eurotiomycetes	Eurotiales
Group 10		OTU_128_May21	YF51H, A58D, SG63H, A64D, SG65H, YF68H, YF69D, KS71D, KS73D, A58DT1, T82H	7, 15, 2, 21, 16, 1, 1, 4, 1, 2, 138	208	soil, soil, soil, soil, soil, soil, soil, soil, soil, tissue, soil	Peltophorum pterocarpum, Pterocarpus indicus, Syzygium grande, Pterocarpus indicus, Syzygium grande, Peltophorum pterocarpum, Peltophorum pterocarpum, Khaya senegalensis, Khaya senegalensis, Pterocarpus indicus, Samanea saman	H, D, H, D, H, H, D, D, D, D, H	YF51, A58, SG63, A64, SG65, YF68 , YF69, KS71, KS73, A58DT1, R82	k__Fungi;p__;c__;o__;f__;g__;s__
Group 10		OTU_775_Sep20	DYF22a, DYF24b, DYF24F	6, 2, 1	9	soil, soil, fruiting body	Peltophorum pterocarpum, Peltophorum pterocarpum, Peltophorum pterocarpum	D, D, D	YF22D1, YF24D2, YF24FB	k__Fungi;p__Ascomycota;c__Eurotiomycetes;o__Eurotiales		Ascomycota	Eurotiomycetes	Eurotiales
Group 10		ASV303_Mar22	CE151DT, CE150, CE149, CE149DT2, TR154DT	2, 6, 116, 5, 2	131	tissue, soil, soil, tissue, tissue	Casuarina equisetifolia, Casuarina equisetifolia, Casuarina equisetifolia, Casuarina equisetifolia, Casuarina equisetifolia	D, D, D, D, D	CE151DT, CE150, CE149, CE149DT2, TR154DT	k__Fungi; p__Ascomycota; c__Sordariomycetes; o__Hypocreales		Ascomycota	Sordariomycetes	Hypocreales
Group 100	OTU_36_Aug20				9083							Ascomycota	Eurotiomycetes	Eurotiales	Trichocomaceae, Aspergillaceae	Paecilomyces, Penicillium	Paecilomyces parvisporus, Penicillium_daleae, Penicillium_sp, Penicillium_guaibinense, Penicillium_simplicissimum
Group 100		OTU_36_Aug20	DRain13F, DRain16F, DRain21F, DRain16a, DRain16b, DRain16c, HRain17, HRain18, HRain19, DRain21	16, 2, 4, 1251, 36, 6, 2, 30, 285, 1	1633	fruiting body, fruiting body, fruiting body, soil, soil, soil, soil, soil, soil, soil	Samanea saman, Samanea saman, Samanea saman, Samanea saman, Samanea saman, Samanea saman, Samanea saman, Samanea saman, Samanea saman, Samanea saman	D, D, D, D, D, D, H, H, H, D	13A, R16FB, R21FB, R16D1, R16D2, R16D3, R17H, R18H, R19H, R21D	k__Fungi;p__Ascomycota;c__Eurotiomycetes;o__Eurotiales;f__Trichocomaceae;g__Paecilomyces;s__Paecilomyces parvisporus		Ascomycota	Eurotiomycetes	Eurotiales	Trichocomaceae	Paecilomyces	Paecilomyces parvisporus
Group 100		OTU_61_Dec21	KS138DT2, KS139, A143FB1, A143FB2, A144DT1, A144DT2, A144FB, SG145DT1, A147DT, A148DT, A126FB, L133DT, L133FB1, L133FB2	24, 5, 1, 1, 224, 7, 9, 6, 161, 29, 17, 6, 3, 7	500	tissue, soil, fruiting body, fruiting body, tissue, tissue, fruiting body, tissue, tissue, tissue, fruiting body, tissue, fruiting body, fruiting body	Khaya Senegalensis, Khaya senegalensis, Pterocarpus indicus, Pterocarpus indicus, Pterocarpus indicus, Pterocarpus indicus, Pterocarpus indicus, Syzygium grande, Pterocarpus indicus, Pterocarpus indicus, Pterocarpus indicus, unknown, unknown, unknown	D, D, D, D, D, D, D, D, D, D, H, D, D, D	KS138DT2, KS139, A143FB1, A143FB2, A144DT1, A144DT2, A144FB, SG145DT1, A147DT, A148DT, A126 FT, L133DT, L133FB1, L133FB2	k__Fungi;p__Ascomycota;c__Eurotiomycetes;o__Eurotiales;f__Aspergillaceae;g__Penicillium;s__Penicillium_daleae		Ascomycota	Eurotiomycetes	Eurotiales	Aspergillaceae	Penicillium	Penicillium_daleae
Group 100		OTU_239_Jul20	HShor2, DWax1, DWax2, DWax3, HWax5r, DWax7, HWax8, DRain9, DRain9A, DRain10, HRain11, HRain12, DAng14, DAng14A, HAng15, HShorPF1	25, 4, 23, 15, 5, 12, 26, 200, 1, 112, 14, 6, 85, 75, 12, 9	624	soil, soil, soil, soil, soil, soil, soil, soil, tissue, soil, soil, soil, soil, tissue, soil, soil	Shorea sp., Cyrostachys renda, Cyrostachys renda, Cyrostachys renda, Cyrostachys renda, Cyrostachys renda, Cyrostachys renda, Samanea saman, Samanea saman, Samanea saman, Samanea saman, Samanea saman, Pterocarpus indicus, Pterocarpus indicus, Pterocarpus indicus, Shorea sp.	H, D, D, D, H, D, H, D, D, D, H, H, D, D, H, H	HShor2, 1, 2, 3, 5, 7, 8, 9, 9-A, 10, 11, 12, 14, 14-A, 15, HShorPF1	k__Fungi;p__Ascomycota;c__Eurotiomycetes;o__Eurotiales;f__Trichocomaceae;g__Paecilomyces;s__Paecilomyces parvisporus		Ascomycota	Eurotiomycetes	Eurotiales	Trichocomaceae	Paecilomyces	Paecilomyces parvisporus
Group 100		OTU_35_Jun21	TR97H, TR98H, KS106D, A58DT3, A58DT4, KS99DT2	5, 1, 37, 103, 1890, 1	2037	soil, soil, soil, tissue, tissue, tissue	Tabebuia rosea, Tabebuia rosea, Khaya senegalensis, Pterocarpus indicus, Pterocarpus indicus, Khaya senegalensis	H, H, D, D, D, D	TR97, TR98, KS106, A58DT3, A58DT4, KS99DT2	k__Fungi;p__Ascomycota;c__Eurotiomycetes;o__Eurotiales;f__Aspergillaceae;g__Penicillium;s__Penicillium_sp		Ascomycota	Eurotiomycetes	Eurotiales	Aspergillaceae	Penicillium	Penicillium_sp
Group 100		OTU_121_Sep20	DYF22a, DYF24b, DYF24F, HYF25	46, 69, 155, 15	285	soil, soil, fruiting body, soil	Peltophorum pterocarpum, Peltophorum pterocarpum, Peltophorum pterocarpum, Peltophorum pterocarpum	D, D, D, H	YF22D1, YF24D2, YF24FB, YF25H	k__Fungi;p__Ascomycota;c__Eurotiomycetes;o__Eurotiales;f__Trichocomaceae;g__Paecilomyces;s__Paecilomyces parvisporus		Ascomycota	Eurotiomycetes	Eurotiales	Trichocomaceae	Paecilomyces	Paecilomyces parvisporus
Group 100		ASV542_May22	CE151DT3G5C	8	8	tissue	Casuarina equisetifolia	D	CE151DT3G5C	k__Fungi; p__Ascomycota; c__Eurotiomycetes; o__Eurotiales; f__Aspergillaceae; g__Penicillium; s__Penicillium_guaibinense		Ascomycota	Eurotiomycetes	Eurotiales	Aspergillaceae	Penicillium	Penicillium_guaibinense
Group 100		ASV319_Mar22	CE151DT3, CE151	78, 42	120	tissue, soil	Casuarina equisetifolia, Casuarina equisetifolia	D, D	CE151DT3, CE151	k__Fungi; p__Ascomycota; c__Eurotiomycetes; o__Eurotiales; f__Aspergillaceae; g__Penicillium; s__Penicillium_guaibinense		Ascomycota	Eurotiomycetes	Eurotiales	Aspergillaceae	Penicillium	Penicillium_guaibinense
Group 100		OTU_37_May21	A55D, A58D, SG63H, A64D, SG65H, YF68H, YF69D, KS71D, KS73D	1, 25, 20, 12, 19, 20, 7, 7, 2520	2631	soil, soil, soil, soil, soil, soil, soil, soil, soil	Pterocarpus indicus, Pterocarpus indicus, Syzygium grande, Pterocarpus indicus, Syzygium grande, Peltophorum pterocarpum, Peltophorum pterocarpum, Khaya senegalensis, Khaya senegalensis	D, D, H, D, H, H, D, D, D	A55, A58, SG63, A64, SG65, YF68 , YF69, KS71, KS73	k__Fungi;p__Ascomycota;c__Eurotiomycetes;o__Eurotiales;f__Aspergillaceae;g__Penicillium;s__Penicillium_sp		Ascomycota	Eurotiomycetes	Eurotiales	Aspergillaceae	Penicillium	Penicillium_sp
Group 100		ASV925_Mar22	CE151	18	18	soil	Casuarina equisetifolia	D	CE151	k__Fungi; p__Ascomycota; c__Eurotiomycetes; o__Eurotiales; f__Aspergillaceae; g__Penicillium		Ascomycota	Eurotiomycetes	Eurotiales	Aspergillaceae	Penicillium
Group 100		OTU_5517_May21	YF51H, A55D, A58D, SG63H, A64D, SG65H, YF68H, YF69D, KS71D, KS73D, SM75H, SM76H, A80D, A58DT1, A58DT2, SM75DT2	2, 5, 464, 24, 2, 200, 30, 10, 62, 45, 33, 19, 13, 10, 12, 3	934	soil, soil, soil, soil, soil, soil, soil, soil, soil, soil, soil, soil, soil, tissue, tissue, tissue	Peltophorum pterocarpum, Pterocarpus indicus, Pterocarpus indicus, Syzygium grande, Pterocarpus indicus, Syzygium grande, Peltophorum pterocarpum, Peltophorum pterocarpum, Khaya senegalensis, Khaya senegalensis, Swietenia macrophylla, Swietenia macrophylla, Pterocarpus indicus, Pterocarpus indicus, Pterocarpus indicus, Swietenia macrophylla	H, D, D, H, D, H, H, D, D, D, H, H, D, D, D, D	YF51, A55, A58, SG63, A64, SG65, YF68 , YF69, KS71, KS73, SM75, SM76, A80, A58DT1, A58DT2, SM75DT2	k__Fungi;p__Ascomycota;c__Eurotiomycetes;o__Eurotiales;f__Aspergillaceae;g__Penicillium;s__Penicillium_sp		Ascomycota	Eurotiomycetes	Eurotiales	Aspergillaceae	Penicillium	Penicillium_sp
Group 100		OTU_273_Apr20	DWax2, DRain13, HShor2, HRain12	80, 3, 1, 6	90	soil, soil, soil, soil	Cyrostachys renda, Samanea saman, Shorea sp., Samanea saman	D, D, H, H	2, 13, HShor2, 12	k__Fungi;p__Ascomycota;c__Eurotiomycetes;o__Eurotiales;f__Trichocomaceae;g__Paecilomyces;s__Paecilomyces parvisporus		Ascomycota	Eurotiomycetes	Eurotiales	Trichocomaceae	Paecilomyces	Paecilomyces parvisporus
Group 100		OTU_103_Mara21	KS57D1, R70DT2, R70DT1A, KS57DT3, KS57DT2, A64DT1, A64DT3, R70DT1B	17, 2, 1, 4, 1, 133, 23, 2	183	tissue, tissue, tissue, tissue, tissue, tissue, tissue, tissue	Khaya senegalensis, Samanea saman, Samanea saman, Khaya senegalensis, Khaya senegalensis, Pterocarpus indicus, Pterocarpus indicus, Samanea saman	D, D, D, D, D, D, D, D	KS57DT1, R70DT2, R70DT1a, KS57DT3, KS57DT2, A64DT1, A64DT3, R70DT1b	k__Fungi;p__Ascomycota;c__Eurotiomycetes;o__Eurotiales;f__Aspergillaceae;g__Penicillium;s__Penicillium_simplicissimum		Ascomycota	Eurotiomycetes	Eurotiales	Aspergillaceae	Penicillium	Penicillium_simplicissimum
Group 100		OTU_3485_May21	A58D, SG65H	10, 10	20	soil, soil	Pterocarpus indicus, Syzygium grande	D, H	A58, SG65	k__Fungi;p__Ascomycota;c__Eurotiomycetes;o__Eurotiales;f__Aspergillaceae;g__Penicillium;s__Penicillium_sp		Ascomycota	Eurotiomycetes	Eurotiales	Aspergillaceae	Penicillium	Penicillium_sp
Group 1000	OTU_512_Dec21				63							Ascomycota	Sordariomycetes	Hypocreales	Ophiocordycipitaceae	Hirsutella
Group 1000		OTU_512_Dec21	KS139, A148DT	12, 1	13	soil, tissue	Khaya senegalensis, Pterocarpus indicus	D, D	KS139, A148DT	k__Fungi;p__Ascomycota;c__Sordariomycetes;o__Hypocreales;f__Ophiocordycipitaceae;g__Hirsutella;s__		Ascomycota	Sordariomycetes	Hypocreales	Ophiocordycipitaceae	Hirsutella
Group 1000		ASV235_May22	PM163DT3, A164DT3	3, 47	50	tissue, tissue	Callerya atropurpurea, Pterocarpus indicus	D, D	PM163DT3, A164DT3	k__Fungi; p__Ascomycota		Ascomycota
Group 10005	OTU_1820_May21				7
Group 10005		OTU_1820_May21	SG65H, T82H	2, 5	7	soil, soil	Syzygium grande, Samanea saman	H, H	SG65, R82	No blast hit
Group 1001	OTU_854_Aug20				53							Ascomycota	Sordariomycetes	Hypocreales
Group 1001		OTU_854_Aug20	DRain21	16	16	soil	Samanea saman	D	R21D	k__Fungi;p__Ascomycota;c__Sordariomycetes;o__Hypocreales		Ascomycota	Sordariomycetes	Hypocreales
Group 1001		OTU_1702_Jul20	HShor2, DWax1, DWax3, HWax5r, DWax7, DRain9, DRain9A, HRain12, HShorPF1, OpenF1	2, 1, 1, 1, 3, 3, 20, 2, 2, 2	37	soil, soil, soil, soil, soil, soil, tissue, soil, soil, soil	Shorea sp., Cyrostachys renda, Cyrostachys renda, Cyrostachys renda, Cyrostachys renda, Samanea saman, Samanea saman, Samanea saman, Shorea sp., unknown	H, D, D, H, D, D, D, H, H, H	HShor2, 1, 3, 5, 7, 9, 9-A, 12, HShorPF1, OpenF1	k__Fungi;p__Ascomycota;c__Sordariomycetes;o__Hypocreales		Ascomycota	Sordariomycetes	Hypocreales
Group 10016	OTU_2753_Jul20				8
Group 10016		OTU_2753_Jul20	HWax8	8	8	soil	Cyrostachys renda	H	8	No blast hit
Group 10018	OTU_6391_Jul20				6
Group 10018		OTU_6391_Jul20	HRainNTU, HWax5r, HWax8	1, 2, 3	6	soil, soil, soil	Samanea saman, Cyrostachys renda, Cyrostachys renda	H, H, H	HRainNTU, 5, 8	No blast hit
Group 1002	OTU_3181_Apr20				84							Ascomycota	Sordariomycetes	Microascales	Microascaceae	Microascus
Group 1002		OTU_2219_Jul20	HWax5r, HWax8, DRain9, DRain10	12, 2, 1, 3	18	soil, soil, soil, soil	Cyrostachys renda, Cyrostachys renda, Samanea saman, Samanea saman	H, H, D, D	5, 8, 9, 10	k__Fungi;p__Ascomycota;c__Sordariomycetes;o__Microascales;f__Microascaceae;g__Microascus		Ascomycota	Sordariomycetes	Microascales	Microascaceae	Microascus
Group 1002		OTU_99_Mara21	R66DT2, KS57D1, A64DT1, A64DT3, R70DT1B	1, 3, 2, 1, 47	54	tissue, tissue, tissue, tissue, tissue	Samanea saman, Khaya senegalensis, Pterocarpus indicus, Pterocarpus indicus, Samanea saman	D, D, D, D, D	R66DT2, KS57DT1, A64DT1, A64DT3, R70DT1b	k__Fungi;p__Ascomycota;c__Sordariomycetes;o__Microascales;f__Microascaceae;g__Microascus		Ascomycota	Sordariomycetes	Microascales	Microascaceae	Microascus
Group 1002		OTU_2834_Aug20	HRain19	12	12	soil	Samanea saman	H	R19H	k__Fungi;p__Ascomycota;c__Sordariomycetes;o__Microascales;f__Microascaceae;g__Microascus		Ascomycota	Sordariomycetes	Microascales	Microascaceae	Microascus
Group 10021	OTU_1126_Jun21				8
Group 10021		OTU_1126_Jun21	KS106D	8	8	soil	Khaya senegalensis	D	KS106	No blast hit
Group 10025	OTU_1828_Jun21				5
Group 10025		OTU_1828_Jun21	TR98H, KS100D	4, 1	5	soil, soil	Tabebuia rosea, Khaya senegalensis	H, D	TR98, KS100	No blast hit
Group 10029	ASV1116_Mar22				13
Group 10029		ASV1116_Mar22	CE149, TR154DT	9, 4	13	soil, tissue	Casuarina equisetifolia, Casuarina equisetifolia	D, D	CE149, TR154DT	k__Fungi
Group 1003	OTU_706_Jul20				198							Ascomycota	Sordariomycetes	Diaporthales
Group 1003		OTU_706_Jul20	DWax2, DWax3, HWax5r, DWax7, HRain11, DAng14, HAng15	2, 4, 114, 2, 1, 3, 4	130	soil, soil, soil, soil, soil, soil, soil	Cyrostachys renda, Cyrostachys renda, Cyrostachys renda, Cyrostachys renda, Samanea saman, Pterocarpus indicus, Pterocarpus indicus	D, D, H, D, H, D, H	2, 3, 5, 7, 11, 14, 15	k__Fungi;p__Ascomycota		Ascomycota
Group 1003		OTU_1477_Aug20	HRain17	15	15	soil	Samanea saman	H	R17H	k__Fungi;p__Ascomycota		Ascomycota
Group 1003		OTU_803_Sep20	DYF22a	21	21	soil	Peltophorum pterocarpum	D	YF22D1	k__Fungi;p__Ascomycota		Ascomycota
Group 1003		OTU_507_Dec21	SM135, KS138DT2, A144DT2, A126FB	27, 2, 1, 2	32	soil, tissue, tissue, fruiting body	Swietenia macrophylla, Khaya Senegalensis, Pterocarpus indicus, Pterocarpus indicus	D, D, D, H	SM135, KS138DT2, A144DT2, A126 FT	k__Fungi;p__Ascomycota;c__Sordariomycetes;o__Diaporthales;f__;g__;s__		Ascomycota	Sordariomycetes	Diaporthales
Group 10034	OTU_417_Decb20				166
Group 10034		OTU_417_Decb20	CE43, R47, R47DT3	1, 159, 6	166	soil, soil, tissue	Casuarina equisetifolia, Samanea samen, Samanea samen	H, D, D	CE43, R47, R47DT3	No blast hit
Group 1004	OTU_436_Jun21				163							Ascomycota	Sordariomycetes	Togniniales	Togniniaceae	Phaeoacremonium	Phaeoacremonium_krajdenii
Group 1004		OTU_436_Jun21	KS99DT1, KS99DT2, KS100DT1	26, 1, 1	28	tissue, tissue, tissue	Khaya senegalensis, Khaya senegalensis, Khaya senegalensis	D, D, D	KS99DT1, KS99DT2, KS100DT1	k__Fungi;p__Ascomycota;c__Sordariomycetes;o__Togniniales;f__Togniniaceae;g__Phaeoacremonium;s__Phaeoacremonium_krajdenii		Ascomycota	Sordariomycetes	Togniniales	Togniniaceae	Phaeoacremonium	Phaeoacremonium_krajdenii
Group 1004		OTU_99_Marb21	KS71DT1, KS71DT2B	37, 4	41	tissue, tissue	Khaya senegalensis, Khaya senegalensis	D, D	KS71DT1, KS71DT2B	k__Fungi;p__Ascomycota;c__Sordariomycetes		Ascomycota	Sordariomycetes
Group 1004		OTU_227_May21	SM75DT1, SM76DT1	3, 91	94	tissue, tissue	Swietenia macrophylla, Swietenia macrophylla	D, D	SM75DT1, SM76DT1	k__Fungi;p__Ascomycota;c__Sordariomycetes;o__Togniniales;f__Togniniaceae;g__Phaeoacremonium;s__Phaeoacremonium_krajdenii		Ascomycota	Sordariomycetes	Togniniales	Togniniaceae	Phaeoacremonium	Phaeoacremonium_krajdenii
Group 1005	OTU_583_Dec21				51							Ascomycota	Sordariomycetes	unidentified_Sordariomycetes_sp	unidentified_Sordariomycetes_sp	unidentified_Sordariomycetes_sp	Sordariomycetes_sp
Group 1005		OTU_583_Dec21	KS139, A148DT	10, 1	11	soil, tissue	Khaya senegalensis, Pterocarpus indicus	D, D	KS139, A148DT	k__Fungi;p__Ascomycota;c__Sordariomycetes;o__;f__;g__;s__		Ascomycota	Sordariomycetes
Group 1005		OTU_550_May21	A55D, A58D, A64D, SG65H, KS73D	12, 10, 4, 6, 1	33	soil, soil, soil, soil, soil	Pterocarpus indicus, Pterocarpus indicus, Pterocarpus indicus, Syzygium grande, Khaya senegalensis	D, D, D, H, D	A55, A58, A64, SG65, KS73	k__Fungi;p__Ascomycota;c__Sordariomycetes;o__unidentified_Sordariomycetes_sp;f__unidentified_Sordariomycetes_sp;g__unidentified_Sordariomycetes_sp;s__Sordariomycetes_sp		Ascomycota	Sordariomycetes	unidentified_Sordariomycetes_sp	unidentified_Sordariomycetes_sp	unidentified_Sordariomycetes_sp	Sordariomycetes_sp
Group 1005		ASV1547_Mar22	CE150	7	7	soil	Casuarina equisetifolia	D	CE150	k__Fungi; p__Ascomycota		Ascomycota
Group 10051	ASV1627_Mar22				6
Group 10051		ASV1627_Mar22	CE155DT2	6	6	tissue	Casuarina equisetifolia	D	CE155DT2	k__Fungi
Group 10055	OTU_1375_Aug20				7
Group 10055		OTU_1375_Aug20	DRain21	7	7	soil	Samanea saman	D	R21D	No blast hit
Group 1006	OTU_4048_Deca20				24							Ascomycota	Sordariomycetes	Microascales	Microascaceae	Scopulariopsis	Scopulariopsis coprophila
Group 1006		OTU_4919_Jul20	DWax1, DWax2, HWax5r, DRain13, DAng14	3, 6, 2, 1, 1	13	soil, soil, soil, soil, soil	Cyrostachys renda, Cyrostachys renda, Cyrostachys renda, Samanea saman, Pterocarpus indicus	D, D, H, D, D	1, 2, 5, 13, 14	k__Fungi;p__Ascomycota;c__Sordariomycetes;o__Microascales;f__Microascaceae;g__Scopulariopsis;s__Scopulariopsis coprophila		Ascomycota	Sordariomycetes	Microascales	Microascaceae	Scopulariopsis	Scopulariopsis coprophila
Group 1006		OTU_1095_Sep20	DYF24b, HYF25	9, 2	11	soil, soil	Peltophorum pterocarpum, Peltophorum pterocarpum	D, H	YF24D2, YF25H	k__Fungi;p__Ascomycota;c__Sordariomycetes;o__Microascales;f__Microascaceae;g__Scopulariopsis;s__Scopulariopsis coprophila		Ascomycota	Sordariomycetes	Microascales	Microascaceae	Scopulariopsis	Scopulariopsis coprophila
Group 10063	OTU_1640_Oct21				203
Group 10063		OTU_1640_Oct21	KS124DT, R112, R120DT	146, 1, 56	203	tissue, soil, tissue	Khaya senegalensis, Samanea saman, Samanea saman	D, ?, D	KS124DT, R112, R120DT	No blast hit
Group 1007	OTU_1288_Aug20				115							Ascomycota	Sordariomycetes	Microascales	Microascaceae
Group 1007		OTU_1288_Aug20	DRain16b	8	8	soil	Samanea saman	D	R16D2	k__Fungi;p__Ascomycota;c__Sordariomycetes;o__Microascales;f__Microascaceae		Ascomycota	Sordariomycetes	Microascales	Microascaceae
Group 1007		OTU_1051_Jul20	DWax1, DWax3, HWax8, DRain9, DRain10, HRain11, HRain12	2, 2, 7, 49, 5, 19, 23	107	soil, soil, soil, soil, soil, soil, soil	Cyrostachys renda, Cyrostachys renda, Cyrostachys renda, Samanea saman, Samanea saman, Samanea saman, Samanea saman	D, D, H, D, D, H, H	1, 3, 8, 9, 10, 11, 12	k__Fungi;p__Ascomycota;c__Sordariomycetes;o__Microascales;f__Microascaceae		Ascomycota	Sordariomycetes	Microascales	Microascaceae
Group 10078	OTU_651_Sep20				7
Group 10078		OTU_651_Sep20	DYF24b	7	7	soil	Peltophorum pterocarpum	D	YF24D2	No blast hit
Group 1008	OTU_1559_Dec21				11							Ascomycota	Sordariomycetes	Hypocreales	Ophiocordycipitaceae
Group 1008		OTU_2568_Jul20	DRain9, HRain12, DRain13, HAng15	3, 3, 3, 2	11	soil, soil, soil, soil	Samanea saman, Samanea saman, Samanea saman, Pterocarpus indicus	D, H, D, H	9, 12, 13, 15	k__Fungi;p__Ascomycota;c__Sordariomycetes;o__Hypocreales;f__Ophiocordycipitaceae		Ascomycota	Sordariomycetes	Hypocreales	Ophiocordycipitaceae
Group 10085	OTU_2972_Jul20				9
Group 10085		OTU_2972_Jul20	DWax7, DRain10, HRain11	5, 1, 3	9	soil, soil, soil	Cyrostachys renda, Samanea saman, Samanea saman	D, D, H	7, 10, 11	No blast hit
Group 10087	OTU_2158_May21				5
Group 10087		OTU_2158_May21	KS71D	5	5	soil	Khaya senegalensis	D	KS71	No blast hit
Group 1009	OTU_702_Aug20				195							Ascomycota	Sordariomycetes	Hypocreales	Clavicipitaceae, Ophiocordycipitaceae	Paecilomyces, Purpureocillium	Paecilomyces_sp, Purpureocillium_sp
Group 1009		OTU_702_Aug20	DRain16b, HRain18, DRain21	1, 1, 24	26	soil, soil, soil	Samanea saman, Samanea saman, Samanea saman	D, H, D	R16D2, R18H, R21D	k__Fungi;p__Ascomycota		Ascomycota
Group 1009		OTU_1412_Jul20	HShor2, HRainNTU, DWax2, HWax5r, DRain9, DRain10, HRain12, DAng14, HAng15	2, 13, 1, 2, 4, 2, 1, 2, 1	28	soil, soil, soil, soil, soil, soil, soil, soil, soil	Shorea sp., Samanea saman, Cyrostachys renda, Cyrostachys renda, Samanea saman, Samanea saman, Samanea saman, Pterocarpus indicus, Pterocarpus indicus	H, H, D, H, D, D, H, D, H	HShor2, HRainNTU, 2, 5, 9, 10, 12, 14, 15	k__Fungi;p__Ascomycota		Ascomycota
Group 1009		OTU_1450_May21	YF68H, KS73D	10, 3	13	soil, soil	Peltophorum pterocarpum, Khaya senegalensis	H, D	YF68 , KS73	k__Fungi;p__Ascomycota;c__Sordariomycetes;o__Hypocreales;f__Clavicipitaceae;g__Paecilomyces;s__Paecilomyces_sp		Ascomycota	Sordariomycetes	Hypocreales	Clavicipitaceae	Paecilomyces	Paecilomyces_sp
Group 1009		OTU_108_Mara21	KS57D1, R70DT2, R70DT1A, KS57DT3, KS57DT2, A64DT1, A64DT3, R70DT1B	50, 7, 16, 8, 24, 19, 2, 2	128	tissue, tissue, tissue, tissue, tissue, tissue, tissue, tissue	Khaya senegalensis, Samanea saman, Samanea saman, Khaya senegalensis, Khaya senegalensis, Pterocarpus indicus, Pterocarpus indicus, Samanea saman	D, D, D, D, D, D, D, D	KS57DT1, R70DT2, R70DT1a, KS57DT3, KS57DT2, A64DT1, A64DT3, R70DT1b	k__Fungi;p__Ascomycota;c__Sordariomycetes;o__Hypocreales;f__Ophiocordycipitaceae;g__Purpureocillium;s__Purpureocillium_sp		Ascomycota	Sordariomycetes	Hypocreales	Ophiocordycipitaceae	Purpureocillium	Purpureocillium_sp
Group 10095	OTU_951_Jun21				9
Group 10095		OTU_951_Jun21	KS106D	9	9	soil	Khaya senegalensis	D	KS106	No blast hit
Group 101	OTU_29_Dec21				8764							Ascomycota	Eurotiomycetes	Eurotiales	Aspergillaceae, Trichocomaceae	Penicillium	Penicillium_simplicissimum, Penicillium_americanum, Penicillium simplicissimum
Group 101		OTU_29_Dec21	KS138DT2, KS139, KS141DT1, KS141DT2, A143FB1, A144DT1, A144DT2, A144FB, A147DT, A148DT, A126FB, L133DT, L133FB1	16, 1522, 61, 9, 3, 2, 1, 2, 1, 71, 5, 2, 2	1697	tissue, soil, tissue, tissue, fruiting body, tissue, tissue, fruiting body, tissue, tissue, fruiting body, tissue, fruiting body	Khaya Senegalensis, Khaya senegalensis, Khaya senegalensis, Khaya senegalensis, Pterocarpus indicus, Pterocarpus indicus, Pterocarpus indicus, Pterocarpus indicus, Pterocarpus indicus, Pterocarpus indicus, Pterocarpus indicus, unknown, unknown	D, D, D, D, D, D, D, D, D, D, H, D, D	KS138DT2, KS139, KS141DT1, KS141DT2, A143FB1, A144DT1, A144DT2, A144FB, A147DT, A148DT, A126 FT, L133DT, L133FB1	k__Fungi;p__Ascomycota;c__Eurotiomycetes;o__Eurotiales;f__Aspergillaceae;g__Penicillium;s__Penicillium_simplicissimum		Ascomycota	Eurotiomycetes	Eurotiales	Aspergillaceae	Penicillium	Penicillium_simplicissimum
Group 101		OTU_44_Jun21	TR97H, TR98H, KS100D, KS101H, KS102H, KS103H, KS105H, KS106D, KS107H, A58DT3, A58DT4, KS99DT1, KS99DT2, CF78DT1	487, 139, 3, 30, 8, 78, 47, 31, 2, 3, 58, 8, 2, 1	897	soil, soil, soil, soil, soil, soil, soil, soil, soil, tissue, tissue, tissue, tissue, tissue	Tabebuia rosea, Tabebuia rosea, Khaya senegalensis, Khaya senegalensis, Khaya senegalensis, Khaya senegalensis, Khaya senegalensis, Khaya senegalensis, Khaya senegalensis, Pterocarpus indicus, Pterocarpus indicus, Khaya senegalensis, Khaya senegalensis, Crytophyllum fragrans	H, H, D, H, H, H, H, D, H, D, D, D, D, D	TR97, TR98, KS100, KS101, KS102, KS103, KS105, KS106, KS107, A58DT3, A58DT4, KS99DT1, KS99DT2, CF78DT1	k__Fungi;p__Ascomycota;c__Eurotiomycetes;o__Eurotiales;f__Aspergillaceae;g__Penicillium;s__Penicillium_americanum		Ascomycota	Eurotiomycetes	Eurotiales	Aspergillaceae	Penicillium	Penicillium_americanum
Group 101		OTU_209_Marb21	KS71DT1, KS71DT4	2, 7	9	tissue, tissue	Khaya senegalensis, Khaya senegalensis	D, D	KS71DT1, KS71DT4	k__Fungi;p__Ascomycota;c__Eurotiomycetes;o__Eurotiales;f__Aspergillaceae;g__Penicillium;s__Penicillium_simplicissimum		Ascomycota	Eurotiomycetes	Eurotiales	Aspergillaceae	Penicillium	Penicillium_simplicissimum
Group 101		OTU_24_May21	YF51H, A55D, A58D, SG63H, A64D, SG65H, YF68H, YF69D, KS71D, KS73D, SM75H, SM76H, A80D, A58DT1, KS73DT1, SM75DT1, SM75DT2, SM76DT1, T82H	32, 16, 99, 45, 18, 350, 872, 629, 46, 244, 209, 246, 13, 14, 6, 20, 3, 2, 744	3608	soil, soil, soil, soil, soil, soil, soil, soil, soil, soil, soil, soil, soil, tissue, tissue, tissue, tissue, tissue, soil	Peltophorum pterocarpum, Pterocarpus indicus, Pterocarpus indicus, Syzygium grande, Pterocarpus indicus, Syzygium grande, Peltophorum pterocarpum, Peltophorum pterocarpum, Khaya senegalensis, Khaya senegalensis, Swietenia macrophylla, Swietenia macrophylla, Pterocarpus indicus, Pterocarpus indicus, Khaya senegalensis, Swietenia macrophylla, Swietenia macrophylla, Swietenia macrophylla, Samanea sa…	H, D, D, H, D, H, H, D, D, D, H, H, D, D, D, D, D, D, H	YF51, A55, A58, SG63, A64, SG65, YF68 , YF69, KS71, KS73, SM75, SM76, A80, A58DT1, KS73DT1, SM75DT1, SM75DT2, SM76DT1, R82	k__Fungi;p__Ascomycota;c__Eurotiomycetes;o__Eurotiales;f__Aspergillaceae;g__Penicillium;s__Penicillium_americanum		Ascomycota	Eurotiomycetes	Eurotiales	Aspergillaceae	Penicillium	Penicillium_americanum
Group 101		OTU_59_Oct21	A128, A128DT1, A128DT2, KS123DT, R111, R112, R120DT, R113	34, 5, 1, 1, 4, 4, 1, 35	85	soil, tissue, tissue, tissue, soil, soil, tissue, soil	Pterocarpus indicus, Pterocarpus indicus, Pterocarpus indicus, Khaya senegalensis, Samanea saman, Samanea saman, Samanea saman, Samanea saman	D, D, D, D, D, ?, D, ?	A128, A128DT1, A128DT2, KS123DT, RT111, R112, R120DT, R113	k__Fungi;p__Ascomycota;c__Eurotiomycetes;o__Eurotiales;f__Aspergillaceae;g__Penicillium;s__Penicillium_simplicissimum		Ascomycota	Eurotiomycetes	Eurotiales	Aspergillaceae	Penicillium	Penicillium_simplicissimum
Group 101		OTU_40_Sep20	DYF22a, DYF22b, DYF24b, DYF24F, HYF25	679, 30, 234, 99, 43	1085	soil, soil, soil, fruiting body, soil	Peltophorum pterocarpum, Peltophorum pterocarpum, Peltophorum pterocarpum, Peltophorum pterocarpum, Peltophorum pterocarpum	D, D, D, D, H	YF22D1, YF22D2, YF24D2, YF24FB, YF25H	k__Fungi;p__Ascomycota;c__Eurotiomycetes;o__Eurotiales;f__Trichocomaceae;g__Penicillium;s__Penicillium simplicissimum		Ascomycota	Eurotiomycetes	Eurotiales	Trichocomaceae	Penicillium	Penicillium simplicissimum
Group 101		ASV84_Mar22	CE150DT, CE152DT, CE153FB, CE150DT3, CE151DT3, CE155DT2, CE155DT3, TR154DT, CE149DT5, CE151	27, 12, 10, 14, 594, 435, 13, 21, 6, 197	1329	tissue, tissue, fruiting body, tissue, tissue, tissue, tissue, tissue, tissue, soil	Casuarina equisetifolia, Casuarina equisetifolia, Casuarina equisetifolia, Casuarina equisetifolia, Casuarina equisetifolia, Casuarina equisetifolia, Casuarina equisetifolia, Casuarina equisetifolia, Casuarina equisetifolia, Casuarina equisetifolia	D, D, D, D, D, D, D, D, D, D	CE150DT, CE152DT, CE153FB, CE150DT3, CE151DT3, CE155DT2, CE155DT3, TR154DT, CE149DT5, CE151	k__Fungi; p__Ascomycota; c__Eurotiomycetes; o__Eurotiales; f__Aspergillaceae; g__Penicillium		Ascomycota	Eurotiomycetes	Eurotiales	Aspergillaceae	Penicillium
Group 101		ASV1044_Mar22	CE151DT3	14	14	tissue	Casuarina equisetifolia	D	CE151DT3	k__Fungi; p__Ascomycota; c__Eurotiomycetes; o__Eurotiales; f__Aspergillaceae; g__Penicillium		Ascomycota	Eurotiomycetes	Eurotiales	Aspergillaceae	Penicillium
Group 101		OTU_1525_Mara21	KS57D1, R70DT2, R70DT1A, A64DT1, A64DT3, R70DT1B	7, 1, 1, 6, 5, 1	21	tissue, tissue, tissue, tissue, tissue, tissue	Khaya senegalensis, Samanea saman, Samanea saman, Pterocarpus indicus, Pterocarpus indicus, Samanea saman	D, D, D, D, D, D	KS57DT1, R70DT2, R70DT1a, A64DT1, A64DT3, R70DT1b	k__Fungi;p__Ascomycota;c__Eurotiomycetes;o__Eurotiales;f__Aspergillaceae;g__Penicillium;s__Penicillium_simplicissimum		Ascomycota	Eurotiomycetes	Eurotiales	Aspergillaceae	Penicillium	Penicillium_simplicissimum
Group 101		ASV891_Mar22	CE155DT2	19	19	tissue	Casuarina equisetifolia	D	CE155DT2	k__Fungi; p__Ascomycota; c__Eurotiomycetes; o__Eurotiales; f__Aspergillaceae; g__Penicillium		Ascomycota	Eurotiomycetes	Eurotiales	Aspergillaceae	Penicillium
Group 1010	OTU_606_Apr20				148							Ascomycota	Sordariomycetes	Hypocreales	Ophiocordycipitaceae	Tolypocladium	Tolypocladium_sp
Group 1010		OTU_606_Apr20	HShor2, HRain12	3, 10	13	soil, soil	Shorea sp., Samanea saman	H, H	HShor2, 12	k__Fungi;p__Ascomycota;c__Sordariomycetes;o__Hypocreales		Ascomycota	Sordariomycetes	Hypocreales
Group 1010		OTU_491_Deca20	DRain25a, HRain27W, DRain28a, DRain28b, DRain28c, DRain31b	7, 1, 2, 1, 1, 1	13	soil, tissue, soil, soil, soil, soil	Samanea saman, Samanea saman, Samanea saman, Samanea saman, Samanea saman, Samanea saman	D, H, D, D, D, D	R25D1, R27W, R28D1, R28D2, R28D3, R31D2	k__Fungi;p__Ascomycota;c__Sordariomycetes;o__Hypocreales		Ascomycota	Sordariomycetes	Hypocreales
Group 1010		OTU_644_Jul20	HShor2, DWax3, DWax7, HWax8, DRain9, DRain9A, DRain10, HRain11, HRain12, HShorPF1	1, 1, 3, 1, 42, 1, 8, 4, 27, 16	104	soil, soil, soil, soil, soil, tissue, soil, soil, soil, soil	Shorea sp., Cyrostachys renda, Cyrostachys renda, Cyrostachys renda, Samanea saman, Samanea saman, Samanea saman, Samanea saman, Samanea saman, Shorea sp.	H, D, D, H, D, D, D, H, H, H	HShor2, 3, 7, 8, 9, 9-A, 10, 11, 12, HShorPF1	k__Fungi;p__Ascomycota;c__Sordariomycetes;o__Hypocreales		Ascomycota	Sordariomycetes	Hypocreales
Group 1010		OTU_815_May21	SM75H, SM76H	12, 6	18	soil, soil	Swietenia macrophylla, Swietenia macrophylla	H, H	SM75, SM76	k__Fungi;p__Ascomycota;c__Sordariomycetes;o__Hypocreales;f__Ophiocordycipitaceae;g__Tolypocladium;s__Tolypocladium_sp		Ascomycota	Sordariomycetes	Hypocreales	Ophiocordycipitaceae	Tolypocladium	Tolypocladium_sp
Group 10100	OTU_769_Mara21				5
Group 10100		OTU_769_Mara21	A64DT1	5	5	tissue	Pterocarpus indicus	D	A64DT1	Unclassified
Group 10102	OTU_2765_Jul20				8
Group 10102		OTU_2765_Jul20	DRain9, HRain11, HRain12	3, 3, 2	8	soil, soil, soil	Samanea saman, Samanea saman, Samanea saman	D, H, H	9, 11, 12	No blast hit
Group 10104	OTU_1978_Dec21				88
Group 10104		OTU_1978_Dec21	KS138DT2, KS139, KS139DT2, KS141, KS141DT1, KS141DT2, A144DT1, SG145DT1, A147DT, A126FB, L133DT, L133FB2	19, 1, 21, 1, 1, 3, 1, 16, 9, 9, 2, 5	88	tissue, soil, tissue, soil, tissue, tissue, tissue, tissue, tissue, fruiting body, tissue, fruiting body	Khaya Senegalensis, Khaya senegalensis, Khaya senegalensis, Khaya senegalensis, Khaya senegalensis, Khaya senegalensis, Pterocarpus indicus, Syzygium grande, Pterocarpus indicus, Pterocarpus indicus, unknown, unknown	D, D, D, D, D, D, D, D, D, H, D, D	KS138DT2, KS139, KS139DT2, KS141, KS141DT1, KS141DT2, A144DT1, SG145DT1, A147DT, A126 FT, L133DT, L133FB2	No blast hit
Group 1011	OTU_786_Deca20				74
Group 1011		OTU_792_Jul20	DWax1, DWax2, HWax8, DRain9, DRain10, HRain11, HRain12	10, 3, 2, 2, 2, 53, 2	74	soil, soil, soil, soil, soil, soil, soil	Cyrostachys renda, Cyrostachys renda, Cyrostachys renda, Samanea saman, Samanea saman, Samanea saman, Samanea saman	D, D, H, D, D, H, H	1, 2, 8, 9, 10, 11, 12	No blast hit
Group 10118	OTU_1293_Nov20				5
Group 10118		OTU_1293_Nov20	DYF37DTb	5	5	tissue	Peltophorum pterocarpum	D	YF37DT3b	No blast hit
Group 10119	OTU_530_Nov20				12
Group 10119		OTU_530_Nov20	DYF37HT	12	12	tissue	Peltophorum pterocarpum	H	YF37 HT	No blast hit
Group 1012	OTU_1522_Jul20				103							Ascomycota	Sordariomycetes	Hypocreales	unidentified_Hypocreales_sp	unidentified_Hypocreales_sp	Hypocreales_sp
Group 1012		OTU_1522_Jul20	DWax1, HWax5r, HWax8, DRain9, DRain10, HAng15	1, 14, 2, 8, 6, 3	34	soil, soil, soil, soil, soil, soil	Cyrostachys renda, Cyrostachys renda, Cyrostachys renda, Samanea saman, Samanea saman, Pterocarpus indicus	D, H, H, D, D, H	1, 5, 8, 9, 10, 15	k__Fungi;p__Ascomycota		Ascomycota
Group 1012		OTU_293_Jun21	TR98H, KS100D, KS102H, KS103H, KS105H	64, 1, 1, 2, 1	69	soil, soil, soil, soil, soil	Tabebuia rosea, Khaya senegalensis, Khaya senegalensis, Khaya senegalensis, Khaya senegalensis	H, D, H, H, H	TR98, KS100, KS102, KS103, KS105	k__Fungi;p__Ascomycota;c__Sordariomycetes;o__Hypocreales;f__unidentified_Hypocreales_sp;g__unidentified_Hypocreales_sp;s__Hypocreales_sp		Ascomycota	Sordariomycetes	Hypocreales	unidentified_Hypocreales_sp	unidentified_Hypocreales_sp	Hypocreales_sp
Group 1013	OTU_2651_Apr20				26							Ascomycota	Sordariomycetes	Hypocreales	Clavicipitaceae
Group 1013		OTU_484_Sep20	DYF24b, DYF24F, HYF25	9, 9, 8	26	soil, fruiting body, soil	Peltophorum pterocarpum, Peltophorum pterocarpum, Peltophorum pterocarpum	D, D, H	YF24D2, YF24FB, YF25H	k__Fungi;p__Ascomycota;c__Sordariomycetes;o__Hypocreales;f__Clavicipitaceae		Ascomycota	Sordariomycetes	Hypocreales	Clavicipitaceae
Group 10139	OTU_1356_Jun21				6
Group 10139		OTU_1356_Jun21	TR97H	6	6	soil	Tabebuia rosea	H	TR97	No blast hit
Group 1014	OTU_1693_Aug20				73							Ascomycota	Sordariomycetes	Hypocreales	Incertae_sedis_Hypocreales, Bionectriaceae	Gliomastix	Gliomastix murorum, Gliomastix_murorum
Group 1014		OTU_1693_Aug20	HRain19	9	9	soil	Samanea saman	H	R19H	k__Fungi;p__Ascomycota;c__Sordariomycetes;o__Hypocreales;f__Incertae_sedis_Hypocreales;g__Gliomastix;s__Gliomastix murorum		Ascomycota	Sordariomycetes	Hypocreales	Incertae_sedis_Hypocreales	Gliomastix	Gliomastix murorum
Group 1014		OTU_411_Dec21	A126FB, L133DT	46, 2	48	fruiting body, tissue	Pterocarpus indicus, unknown	H, D	A126 FT, L133DT	k__Fungi;p__Ascomycota;c__Sordariomycetes;o__Hypocreales;f__;g__;s__		Ascomycota	Sordariomycetes	Hypocreales
Group 1014		OTU_3889_Jul20	DWax1, HRain12	3, 3	6	soil, soil	Cyrostachys renda, Samanea saman	D, H	1, 12	k__Fungi;p__Ascomycota;c__Sordariomycetes;o__Hypocreales;f__Incertae_sedis_Hypocreales;g__Gliomastix;s__Gliomastix murorum		Ascomycota	Sordariomycetes	Hypocreales	Incertae_sedis_Hypocreales	Gliomastix	Gliomastix murorum
Group 1014		ASV656_May22	PM163FB	5	5	fruiting body	Callerya atropurpurea	D	PM163FB	k__Fungi; p__Ascomycota; c__Sordariomycetes; o__Hypocreales; f__Bionectriaceae; g__Gliomastix; s__		Ascomycota	Sordariomycetes	Hypocreales	Bionectriaceae	Gliomastix
Group 1014		OTU_684_Mara21	R70DT2, R70DT1A, A64DT1, A64DT3	1, 1, 2, 1	5	tissue, tissue, tissue, tissue	Samanea saman, Samanea saman, Pterocarpus indicus, Pterocarpus indicus	D, D, D, D	R70DT2, R70DT1a, A64DT1, A64DT3	k__Fungi;p__Ascomycota;c__Sordariomycetes;o__Hypocreales;f__Bionectriaceae;g__Gliomastix;s__Gliomastix_murorum		Ascomycota	Sordariomycetes	Hypocreales	Bionectriaceae	Gliomastix	Gliomastix_murorum
Group 1015	OTU_2350_Aug20				5							Ascomycota	Sordariomycetes	Hypocreales	Ophiocordycipitaceae	Haptocillium	Haptocillium balanoides
Group 1015		OTU_2350_Aug20	DRain16b	5	5	soil	Samanea saman	D	R16D2	k__Fungi;p__Ascomycota;c__Sordariomycetes;o__Hypocreales;f__Ophiocordycipitaceae;g__Haptocillium;s__Haptocillium balanoides		Ascomycota	Sordariomycetes	Hypocreales	Ophiocordycipitaceae	Haptocillium	Haptocillium balanoides
Group 10155	OTU_636_Apr20				7
Group 10155		OTU_636_Apr20	DWax2	7	7	soil	Cyrostachys renda	D	2	No blast hit
Group 1016	OTU_276_Apr20				2806							Ascomycota	Sordariomycetes	Hypocreales	Incertae_sedis_Hypocreales, Nectriaceae	Pleiocarpon	Pleiocarpon_livistonae
Group 1016		OTU_276_Apr20	DWax2, DRain13, HRain12	33, 2, 3	38	soil, soil, soil	Cyrostachys renda, Samanea saman, Samanea saman	D, D, H	2, 13, 12	k__Fungi;p__Ascomycota;c__Sordariomycetes;o__Hypocreales;f__Incertae_sedis_Hypocreales		Ascomycota	Sordariomycetes	Hypocreales	Incertae_sedis_Hypocreales
Group 1016		OTU_1160_Aug20	DRain16a, HRain19, DRain21	1, 1, 13	15	soil, soil, soil	Samanea saman, Samanea saman, Samanea saman	D, H, D	R16D1, R19H, R21D	k__Fungi;p__Ascomycota;c__Sordariomycetes;o__Hypocreales;f__Incertae_sedis_Hypocreales		Ascomycota	Sordariomycetes	Hypocreales	Incertae_sedis_Hypocreales
Group 1016		ASV1619_Mar22	CE152DT	6	6	tissue	Casuarina equisetifolia	D	CE152DT	k__Fungi; p__Ascomycota; c__Sordariomycetes; o__Hypocreales; f__Nectriaceae; g__Pleiocarpon; s__Pleiocarpon_livistonae		Ascomycota	Sordariomycetes	Hypocreales	Nectriaceae	Pleiocarpon	Pleiocarpon_livistonae
Group 1016		OTU_6410_Jul20	DWax1, DWax2, DWax3, HWax5r, DWax7, HWax8, DRain9, DRain9A, HRain11, HRain12, DAng14A, HAng15, HShorPF1	3, 7, 263, 5, 247, 156, 5, 4, 2, 5, 4, 2, 5	708	soil, soil, soil, soil, soil, soil, soil, tissue, soil, soil, tissue, soil, soil	Cyrostachys renda, Cyrostachys renda, Cyrostachys renda, Cyrostachys renda, Cyrostachys renda, Cyrostachys renda, Samanea saman, Samanea saman, Samanea saman, Samanea saman, Pterocarpus indicus, Pterocarpus indicus, Shorea sp.	D, D, D, H, D, H, D, D, H, H, D, H, H	1, 2, 3, 5, 7, 8, 9, 9-A, 11, 12, 14-A, 15, HShorPF1	k__Fungi;p__Ascomycota;c__Sordariomycetes;o__Hypocreales;f__Incertae_sedis_Hypocreales		Ascomycota	Sordariomycetes	Hypocreales	Incertae_sedis_Hypocreales
Group 1016		OTU_164_Jul20	DWax1, DWax2, DWax3, HWax5r, DWax7, HWax8, DRain9, DRain9A, DRain10, HRain11, HRain12, DAng14A, HShorPF1	1, 5, 87, 16, 742, 58, 4, 3, 4, 2, 3, 2, 7	934	soil, soil, soil, soil, soil, soil, soil, tissue, soil, soil, soil, tissue, soil	Cyrostachys renda, Cyrostachys renda, Cyrostachys renda, Cyrostachys renda, Cyrostachys renda, Cyrostachys renda, Samanea saman, Samanea saman, Samanea saman, Samanea saman, Samanea saman, Pterocarpus indicus, Shorea sp.	D, D, D, H, D, H, D, D, D, H, H, D, H	1, 2, 3, 5, 7, 8, 9, 9-A, 10, 11, 12, 14-A, HShorPF1	k__Fungi;p__Ascomycota;c__Sordariomycetes;o__Hypocreales;f__Incertae_sedis_Hypocreales		Ascomycota	Sordariomycetes	Hypocreales	Incertae_sedis_Hypocreales
Group 1016		OTU_880_Jul20	DWax1, DWax2, DWax3, HWax5r, DWax7, HWax8, DRain9, DRain9A, DRain10, HRain12, DAng14A, HShorPF1, OpenF1	8, 89, 618, 6, 304, 56, 7, 1, 2, 6, 5, 2, 1	1105	soil, soil, soil, soil, soil, soil, soil, tissue, soil, soil, tissue, soil, soil	Cyrostachys renda, Cyrostachys renda, Cyrostachys renda, Cyrostachys renda, Cyrostachys renda, Cyrostachys renda, Samanea saman, Samanea saman, Samanea saman, Samanea saman, Pterocarpus indicus, Shorea sp., unknown	D, D, D, H, D, H, D, D, D, H, D, H, H	1, 2, 3, 5, 7, 8, 9, 9-A, 10, 12, 14-A, HShorPF1, OpenF1	k__Fungi;p__Ascomycota;c__Sordariomycetes;o__Hypocreales;f__Incertae_sedis_Hypocreales		Ascomycota	Sordariomycetes	Hypocreales	Incertae_sedis_Hypocreales
Group 10160	OTU_2000_Decb20				10
Group 10160		OTU_2000_Decb20	R48	10	10	soil	Samanea samen	H	R48	No blast hit
Group 10179	OTU_931_Aug20				16
Group 10179		OTU_931_Aug20	DRain21	16	16	soil	Samanea saman	D	R21D	No blast hit
Group 1018	OTU_347_Aug20				1316							Ascomycota	Sordariomycetes	Hypocreales	Incertae_sedis_Hypocreales, Stachybotryaceae	Myrothecium, Paramyrothecium	Paramyrothecium_roridum
Group 1018		OTU_347_Aug20	DRain13F, DRain16F, DRain21F, DRain16b, DRain16c, HRain17, HRain18, DRain21	2, 1, 1, 6, 2, 74, 23, 44	153	fruiting body, fruiting body, fruiting body, soil, soil, soil, soil, soil	Samanea saman, Samanea saman, Samanea saman, Samanea saman, Samanea saman, Samanea saman, Samanea saman, Samanea saman	D, D, D, D, D, H, H, D	13A, R16FB, R21FB, R16D2, R16D3, R17H, R18H, R21D	k__Fungi;p__Ascomycota;c__Sordariomycetes;o__Hypocreales;f__Incertae_sedis_Hypocreales;g__Myrothecium		Ascomycota	Sordariomycetes	Hypocreales	Incertae_sedis_Hypocreales	Myrothecium
Group 1018		OTU_639_Oct21	R111, R112, R113	1, 1, 3	5	soil, soil, soil	Samanea saman, Samanea saman, Samanea saman	D, ?, ?	RT111, R112, R113	k__Fungi;p__Ascomycota;c__Sordariomycetes;o__Hypocreales;f__Stachybotryaceae;g__Paramyrothecium;s__Paramyrothecium_roridum		Ascomycota	Sordariomycetes	Hypocreales	Stachybotryaceae	Paramyrothecium	Paramyrothecium_roridum
Group 1018		ASV296_Mar22	CE150DT, CE149, CE149DT2, CE151DT3, CE151DT4, CE155DT2, CE155DT3, TR154DT	2, 67, 9, 6, 3, 29, 16, 5	137	tissue, soil, tissue, tissue, tissue, tissue, tissue, tissue	Casuarina equisetifolia, Casuarina equisetifolia, Casuarina equisetifolia, Casuarina equisetifolia, Casuarina equisetifolia, Casuarina equisetifolia, Casuarina equisetifolia, Casuarina equisetifolia	D, D, D, D, D, D, D, D	CE150DT, CE149, CE149DT2, CE151DT3, CE151DT4, CE155DT2, CE155DT3, TR154DT	k__Fungi; p__Ascomycota; c__Sordariomycetes; o__Hypocreales; f__Stachybotryaceae; g__Paramyrothecium; s__Paramyrothecium_roridum		Ascomycota	Sordariomycetes	Hypocreales	Stachybotryaceae	Paramyrothecium	Paramyrothecium_roridum
Group 1018		OTU_1183_Jul20	HShor2, HRainNTU, DWax1, DWax2, DWax3, HWax5r, DWax7, HWax8, DRain9, DRain9A, DRain10, HRain11, HRain12, DAng14, HAng15, HShorPF1, OpenF1	4, 109, 1, 2, 12, 33, 18, 41, 14, 70, 7, 19, 19, 2, 17, 5, 88	461	soil, soil, soil, soil, soil, soil, soil, soil, soil, tissue, soil, soil, soil, soil, soil, soil, soil	Shorea sp., Samanea saman, Cyrostachys renda, Cyrostachys renda, Cyrostachys renda, Cyrostachys renda, Cyrostachys renda, Cyrostachys renda, Samanea saman, Samanea saman, Samanea saman, Samanea saman, Samanea saman, Pterocarpus indicus, Pterocarpus indicus, Shorea sp., unknown	H, H, D, D, D, H, D, H, D, D, D, H, H, D, H, H, H	HShor2, HRainNTU, 1, 2, 3, 5, 7, 8, 9, 9-A, 10, 11, 12, 14, 15, HShorPF1, OpenF1	k__Fungi;p__Ascomycota;c__Sordariomycetes;o__Hypocreales;f__Incertae_sedis_Hypocreales;g__Myrothecium		Ascomycota	Sordariomycetes	Hypocreales	Incertae_sedis_Hypocreales	Myrothecium
Group 1018		OTU_1673_May21	SG63H, SG65H, YF68H, KS73D, SM76H, A80D, T82H	4, 22, 15, 1, 1, 1, 71	115	soil, soil, soil, soil, soil, soil, soil	Syzygium grande, Syzygium grande, Peltophorum pterocarpum, Khaya senegalensis, Swietenia macrophylla, Pterocarpus indicus, Samanea saman	H, H, H, D, H, D, H	SG63, SG65, YF68 , KS73, SM76, A80, R82	k__Fungi;p__Ascomycota;c__Sordariomycetes;o__Hypocreales;f__Stachybotryaceae;g__Paramyrothecium;s__Paramyrothecium_roridum		Ascomycota	Sordariomycetes	Hypocreales	Stachybotryaceae	Paramyrothecium	Paramyrothecium_roridum
Group 1018		ASV440_Mar22	CE150, CE150DT3, CE151DT3, CE149DT5, CE151	27, 3, 4, 4, 33	71	soil, tissue, tissue, tissue, soil	Casuarina equisetifolia, Casuarina equisetifolia, Casuarina equisetifolia, Casuarina equisetifolia, Casuarina equisetifolia	D, D, D, D, D	CE150, CE150DT3, CE151DT3, CE149DT5, CE151	k__Fungi; p__Ascomycota; c__Sordariomycetes; o__Hypocreales; f__Stachybotryaceae; g__Paramyrothecium		Ascomycota	Sordariomycetes	Hypocreales	Stachybotryaceae	Paramyrothecium
Group 1018		OTU_5580_Deca20	DRain25a, DRain25b, DRain25c, DRain25d, HRain27W, DRain28a, DRain28b, DRain28c, DRain28F3, DRain29b, DRain29F2, DRain29RBD, DRain32a, DRain33Ib, DRain33Ic, DRain33h, DRain33dt	2, 1, 1, 21, 3, 12, 24, 1, 1, 231, 9, 50, 13, 1, 1, 2, 1	374	soil, soil, soil, soil, tissue, soil, soil, soil, fruiting body, soil, fruiting body, tissue, soil, tissue, tissue, tissue, tissue	Samanea saman, Samanea saman, Samanea saman, Samanea saman, Samanea saman, Samanea saman, Samanea saman, Samanea saman, Samanea saman, Samanea saman, Samanea saman, Samanea saman, Samanea saman, Samanea saman, Samanea saman, Samanea saman, Samanea saman	D, D, D, D, H, D, D, D, D, D, D, D, D, D, D, H, D	R25D1, R25D2, R25D3, R25D4, R27W, R28D1, R28D2, R28D3, R28FB3, R29D2, R29FB2, R29RBD, R32D1, R33IT2D, R33IT3D, R33HTD, R33DTD	k__Fungi;p__Ascomycota;c__Sordariomycetes;o__Hypocreales;f__Incertae_sedis_Hypocreales;g__Myrothecium		Ascomycota	Sordariomycetes	Hypocreales	Incertae_sedis_Hypocreales	Myrothecium
Group 10183	OTU_2374_Decb20				5
Group 10183		OTU_2374_Decb20	R46DT3	5	5	tissue	Samanea samen	D	R46DT3	No blast hit
Group 10188	OTU_4638_Deca20				5
Group 10188		OTU_6752_Jul20	DRain9, DRain10	3, 2	5	soil, soil	Samanea saman, Samanea saman	D, D	9, 10	No blast hit
Group 1019	OTU_425_Dec21				119							Ascomycota	Sordariomycetes	Hypocreales	Stachybotryaceae, unidentified_Hypocreales_sp, Incertae_sedis_Hypocreales	unidentified_Hypocreales_sp, Myrothecium	Hypocreales_sp, Myrothecium gramineum
Group 1019		OTU_425_Dec21	KS138DT2, KS139, KS141DT2, A143FB1, A143FB2, A144DT2, A144FB, SG145DT1, L133FB2	4, 8, 1, 1, 7, 3, 2, 1, 2	29	tissue, soil, tissue, fruiting body, fruiting body, tissue, fruiting body, tissue, fruiting body	Khaya Senegalensis, Khaya senegalensis, Khaya senegalensis, Pterocarpus indicus, Pterocarpus indicus, Pterocarpus indicus, Pterocarpus indicus, Syzygium grande, unknown	D, D, D, D, D, D, D, D, D	KS138DT2, KS139, KS141DT2, A143FB1, A143FB2, A144DT2, A144FB, SG145DT1, L133FB2	k__Fungi;p__Ascomycota;c__Sordariomycetes;o__Hypocreales;f__Stachybotryaceae;g__;s__		Ascomycota	Sordariomycetes	Hypocreales	Stachybotryaceae
Group 1019		OTU_275_Jun21	KS105H, CF78DT1	45, 2	47	soil, tissue	Khaya senegalensis, Crytophyllum fragrans	H, D	KS105, CF78DT1	k__Fungi;p__Ascomycota;c__Sordariomycetes;o__Hypocreales;f__unidentified_Hypocreales_sp;g__unidentified_Hypocreales_sp;s__Hypocreales_sp		Ascomycota	Sordariomycetes	Hypocreales	unidentified_Hypocreales_sp	unidentified_Hypocreales_sp	Hypocreales_sp
Group 1019		OTU_515_May21	SM75H, SM76H, SM75DT2	24, 2, 1	27	soil, soil, tissue	Swietenia macrophylla, Swietenia macrophylla, Swietenia macrophylla	H, H, D	SM75, SM76, SM75DT2	k__Fungi;p__Ascomycota;c__Sordariomycetes;o__Hypocreales;f__unidentified_Hypocreales_sp;g__unidentified_Hypocreales_sp;s__Hypocreales_sp		Ascomycota	Sordariomycetes	Hypocreales	unidentified_Hypocreales_sp	unidentified_Hypocreales_sp	Hypocreales_sp
Group 1019		OTU_3051_Apr20	HRain12	6	6	soil	Samanea saman	H	12	k__Fungi;p__Ascomycota;c__Sordariomycetes;o__Hypocreales;f__Incertae_sedis_Hypocreales		Ascomycota	Sordariomycetes	Hypocreales	Incertae_sedis_Hypocreales
Group 1019		OTU_2537_Aug20	HRain19	10	10	soil	Samanea saman	H	R19H	k__Fungi;p__Ascomycota;c__Sordariomycetes;o__Hypocreales;f__Incertae_sedis_Hypocreales;g__Myrothecium;s__Myrothecium gramineum		Ascomycota	Sordariomycetes	Hypocreales	Incertae_sedis_Hypocreales	Myrothecium	Myrothecium gramineum
Group 10191	OTU_1119_Jun21				7
Group 10191		OTU_1119_Jun21	TR98H	7	7	soil	Tabebuia rosea	H	TR98	No blast hit
Group 10192	OTU_726_Decc20				13
Group 10192		OTU_726_Decc20	A34D1	13	13	soil	Pterocarpus indicus	D	A34D1	No blast hit
Group 102	OTU_333_Apr20				310							Ascomycota	Eurotiomycetes	Eurotiales	Incertae_sedis_Eurotiales, Trichocomaceae	Thermomyces	Thermomyces lanuginosus, Thermomyces_lanuginosus
Group 102		OTU_333_Apr20	DRain13, HRain12	6, 40	46	soil, soil	Samanea saman, Samanea saman	D, H	13, 12	k__Fungi;p__Ascomycota;c__Eurotiomycetes;o__Eurotiales;f__Incertae_sedis_Eurotiales;g__Thermomyces;s__Thermomyces lanuginosus		Ascomycota	Eurotiomycetes	Eurotiales	Incertae_sedis_Eurotiales	Thermomyces	Thermomyces lanuginosus
Group 102		OTU_1520_Aug20	HRain17	10	10	soil	Samanea saman	H	R17H	k__Fungi;p__Ascomycota;c__Eurotiomycetes;o__Eurotiales;f__Incertae_sedis_Eurotiales;g__Thermomyces;s__Thermomyces lanuginosus		Ascomycota	Eurotiomycetes	Eurotiales	Incertae_sedis_Eurotiales	Thermomyces	Thermomyces lanuginosus
Group 102		OTU_271_Dec21	SM135, SM136, A144DT2, A144FB, A126FB	34, 17, 3, 1, 1	56	soil, soil, tissue, fruiting body, fruiting body	Swietenia macrophylla, Swietenia macrophylla, Pterocarpus indicus, Pterocarpus indicus, Pterocarpus indicus	D, D, D, D, H	SM135, SM136, A144DT2, A144FB, A126 FT	k__Fungi;p__Ascomycota;c__Eurotiomycetes;o__Eurotiales;f__Trichocomaceae;g__Thermomyces;s__Thermomyces_lanuginosus		Ascomycota	Eurotiomycetes	Eurotiales	Trichocomaceae	Thermomyces	Thermomyces_lanuginosus
Group 102		OTU_792_Deca20	DRain25d, DRain32a, DRain33Ia, DRain33Ic	1, 2, 1, 1	5	soil, soil, tissue, tissue	Samanea saman, Samanea saman, Samanea saman, Samanea saman	D, D, D, D	R25D4, R32D1, R33IT1D, R33IT3D	k__Fungi;p__Ascomycota;c__Eurotiomycetes;o__Eurotiales;f__Incertae_sedis_Eurotiales;g__Thermomyces;s__Thermomyces lanuginosus		Ascomycota	Eurotiomycetes	Eurotiales	Incertae_sedis_Eurotiales	Thermomyces	Thermomyces lanuginosus
Group 102		ASV139_May22	A164FB1, A164DT1	16, 165	181	fruiting body, tissue	Pterocarpus indicus, Pterocarpus indicus	D, D	A164FB1, A164DT1	k__Fungi; p__Ascomycota; c__Eurotiomycetes; o__Eurotiales; f__Trichocomaceae; g__Thermomyces; s__Thermomyces_lanuginosus		Ascomycota	Eurotiomycetes	Eurotiales	Trichocomaceae	Thermomyces	Thermomyces_lanuginosus
Group 102		ASV1513_Mar22	CE155DT2	7	7	tissue	Casuarina equisetifolia	D	CE155DT2	k__Fungi; p__Ascomycota; c__Eurotiomycetes; o__Eurotiales; f__Trichocomaceae; g__Thermomyces; s__Thermomyces_lanuginosus		Ascomycota	Eurotiomycetes	Eurotiales	Trichocomaceae	Thermomyces	Thermomyces_lanuginosus
Group 102		ASV1856_Mar22	CE149	5	5	soil	Casuarina equisetifolia	D	CE149	k__Fungi; p__Ascomycota; c__Eurotiomycetes; o__Eurotiales; f__Trichocomaceae; g__Thermomyces; s__Thermomyces_lanuginosus		Ascomycota	Eurotiomycetes	Eurotiales	Trichocomaceae	Thermomyces	Thermomyces_lanuginosus
Group 1020	OTU_301_Aug20				124
Group 1020		OTU_301_Aug20	DRain21F, DRain16a, DRain16c, HRain17, HRain18	1, 2, 10, 97, 7	117	fruiting body, soil, soil, soil, soil	Samanea saman, Samanea saman, Samanea saman, Samanea saman, Samanea saman	D, D, D, H, H	R21FB, R16D1, R16D3, R17H, R18H	No blast hit
Group 1020		OTU_3243_Jul20	HShor2, DRain9	2, 5	7	soil, soil	Shorea sp., Samanea saman	H, D	HShor2, 9	No blast hit
Group 10204	OTU_2619_Jul20				9
Group 10204		OTU_2619_Jul20	HWax8	9	9	soil	Cyrostachys renda	H	8	No blast hit
Group 1021	OTU_3282_Apr20				14							Ascomycota	Sordariomycetes	Hypocreales	Hypocreaceae	Trichoderma
Group 1021		OTU_164_Marb21	KS7HT2	14	14	tissue	Khaya senegalensis	D	KS7HT2	k__Fungi;p__Ascomycota;c__Sordariomycetes;o__Hypocreales;f__Hypocreaceae;g__Trichoderma		Ascomycota	Sordariomycetes	Hypocreales	Hypocreaceae	Trichoderma
Group 10212	OTU_2230_Dec21				5							Ascomycota	Sordariomycetes
Group 10212		OTU_2230_Dec21	KS141	5	5	soil	Khaya senegalensis	D	KS141	k__Fungi;p__Ascomycota;c__Sordariomycetes;o__;f__;g__;s__		Ascomycota	Sordariomycetes
Group 1022	OTU_6893_Jul20				31							Ascomycota	Sordariomycetes	Hypocreales	Niessliaceae, Hypocreaceae	Eucasphaeria, Monocillium	Eucasphaeria_capensis, Monocillium_mucidum
Group 1022		OTU_421_Mara21	KS57D1, KS57DT3, KS57DT2, A64DT1	1, 1, 6, 6	14	tissue, tissue, tissue, tissue	Khaya senegalensis, Khaya senegalensis, Khaya senegalensis, Pterocarpus indicus	D, D, D, D	KS57DT1, KS57DT3, KS57DT2, A64DT1	k__Fungi;p__Ascomycota;c__Sordariomycetes;o__Hypocreales;f__Niessliaceae;g__Eucasphaeria;s__Eucasphaeria_capensis		Ascomycota	Sordariomycetes	Hypocreales	Niessliaceae	Eucasphaeria	Eucasphaeria_capensis
Group 1022		ASV434_May22	PM163FB	12	12	fruiting body	Callerya atropurpurea	D	PM163FB	k__Fungi; p__Ascomycota; c__Sordariomycetes; o__Hypocreales; f__Hypocreaceae; g__Monocillium; s__Monocillium_mucidum		Ascomycota	Sordariomycetes	Hypocreales	Hypocreaceae	Monocillium	Monocillium_mucidum
Group 1022		ASV492_Jun22	P173FB	5	5	fruiting body	Wodyetia bifurcata	D	P173FB	k__Fungi; p__Ascomycota; c__Sordariomycetes; o__Hypocreales; f__Hypocreaceae; g__Monocillium; s__Monocillium_mucidum		Ascomycota	Sordariomycetes	Hypocreales	Hypocreaceae	Monocillium	Monocillium_mucidum
Group 10224	OTU_3038_Dec21				15
Group 10224		OTU_3038_Dec21	KS138DT2, A144FB, SG145DT1, A147DT, L133FB2	4, 1, 2, 1, 7	15	tissue, fruiting body, tissue, tissue, fruiting body	Khaya Senegalensis, Pterocarpus indicus, Syzygium grande, Pterocarpus indicus, unknown	D, D, D, D, D	KS138DT2, A144FB, SG145DT1, A147DT, L133FB2	No blast hit
Group 10225	OTU_2872_Dec21				55
Group 10225		OTU_2872_Dec21	KS138DT2, KS139DT2, SG145DT1, A147DT, A126FB, L133FB2	19, 2, 17, 6, 3, 8	55	tissue, tissue, tissue, tissue, fruiting body, fruiting body	Khaya Senegalensis, Khaya senegalensis, Syzygium grande, Pterocarpus indicus, Pterocarpus indicus, unknown	D, D, D, D, H, D	KS138DT2, KS139DT2, SG145DT1, A147DT, A126 FT, L133FB2	No blast hit
Group 10228	OTU_1314_May21				5
Group 10228		OTU_1314_May21	SG65H, KS71D, SM75DT2	1, 3, 1	5	soil, soil, tissue	Syzygium grande, Khaya senegalensis, Swietenia macrophylla	H, D, D	SG65, KS71, SM75DT2	No blast hit
Group 10229	OTU_2201_Decb20				6
Group 10229		OTU_2201_Decb20	R46DT2	6	6	tissue	Samanea samen	D	R46DT2	No blast hit
Group 1023	OTU_554_Mara21				27							Ascomycota	Sordariomycetes	Hypocreales	Nectriaceae, Incertae_sedis_Hypocreales	Ilyonectria	Ilyonectria_mors-panacis
Group 1023		OTU_554_Mara21	KS57D1, R70DT1A, KS57DT2, R70DT1B	2, 1, 1, 1	5	tissue, tissue, tissue, tissue	Khaya senegalensis, Samanea saman, Khaya senegalensis, Samanea saman	D, D, D, D	KS57DT1, R70DT1a, KS57DT2, R70DT1b	k__Fungi;p__Ascomycota;c__Sordariomycetes;o__Hypocreales;f__Nectriaceae;g__Ilyonectria		Ascomycota	Sordariomycetes	Hypocreales	Nectriaceae	Ilyonectria
Group 1023		ASV540_May22	PM163FB	8	8	fruiting body	Callerya atropurpurea	D	PM163FB	k__Fungi; p__Ascomycota; c__Sordariomycetes; o__Hypocreales; f__Nectriaceae; g__Ilyonectria; s__Ilyonectria_mors-panacis		Ascomycota	Sordariomycetes	Hypocreales	Nectriaceae	Ilyonectria	Ilyonectria_mors-panacis
Group 1023		ASV1690_Mar22	CE149	6	6	soil	Casuarina equisetifolia	D	CE149	k__Fungi; p__Ascomycota; c__Sordariomycetes; o__Hypocreales; f__Nectriaceae; g__Ilyonectria; s__Ilyonectria_mors-panacis		Ascomycota	Sordariomycetes	Hypocreales	Nectriaceae	Ilyonectria	Ilyonectria_mors-panacis
Group 1023		OTU_3900_Jul20	HRainNTU, HRain12, OpenF1	2, 5, 1	8	soil, soil, soil	Samanea saman, Samanea saman, unknown	H, H, H	HRainNTU, 12, OpenF1	k__Fungi;p__Ascomycota;c__Sordariomycetes;o__Hypocreales;f__Incertae_sedis_Hypocreales;g__Ilyonectria		Ascomycota	Sordariomycetes	Hypocreales	Incertae_sedis_Hypocreales	Ilyonectria
Group 10231	OTU_3362_Decb20				5							Ascomycota	Sordariomycetes	Microascales	Microascaceae	Pseudallescheria
Group 10231		OTU_3362_Decb20	CE39, R46, R45DT3	2, 2, 1	5	soil, soil, tissue	Casuarina equisetifolia, Samanea samen, Samanea saman	D, D, D	CE39, R46, R45DT3	k__Fungi;p__Ascomycota;c__Sordariomycetes;o__Microascales;f__Microascaceae;g__Pseudallescheria		Ascomycota	Sordariomycetes	Microascales	Microascaceae	Pseudallescheria
Group 10232	OTU_3375_Dec21				285
Group 10232		OTU_3375_Dec21	KS138DT2, KS139, KS139DT2, A143FB1, A144DT1, A144FB, SG145DT1, A147DT, A126FB, L133FB2	82, 1, 4, 1, 2, 2, 155, 6, 6, 26	285	tissue, soil, tissue, fruiting body, tissue, fruiting body, tissue, tissue, fruiting body, fruiting body	Khaya Senegalensis, Khaya senegalensis, Khaya senegalensis, Pterocarpus indicus, Pterocarpus indicus, Pterocarpus indicus, Syzygium grande, Pterocarpus indicus, Pterocarpus indicus, unknown	D, D, D, D, D, D, D, D, H, D	KS138DT2, KS139, KS139DT2, A143FB1, A144DT1, A144FB, SG145DT1, A147DT, A126 FT, L133FB2	No blast hit
Group 10239	OTU_1615_Aug20				6
Group 10239		OTU_1615_Aug20	DRain21	6	6	soil	Samanea saman	D	R21D	No blast hit
Group 1024	OTU_44_Apr20				2268							Ascomycota	Sordariomycetes, Leotiomycetes	Hypocreales, Helotiales	Nectriaceae, Incertae_sedis_Hypocreales, Hypocreales_fam_Incertae_sedis, Helotiaceae	Volutella, Stilbella, Dendrostilbella	Volutella consors, Volutella_consors, Stilbella_sp, Dendrostilbella_mycophila
Group 1024		OTU_44_Apr20	DWax2, DRain13, HShor2, HRain12	448, 49, 4, 10	511	soil, soil, soil, soil	Cyrostachys renda, Samanea saman, Shorea sp., Samanea saman	D, D, H, H	2, 13, HShor2, 12	k__Fungi;p__Ascomycota;c__Sordariomycetes;o__Hypocreales;f__Nectriaceae;g__Volutella;s__Volutella consors		Ascomycota	Sordariomycetes	Hypocreales	Nectriaceae	Volutella	Volutella consors
Group 1024		OTU_187_May21	YF51H, SG65H, SM76H, SM75DT2, T82H	4, 2, 16, 1, 101	124	soil, soil, soil, tissue, soil	Peltophorum pterocarpum, Syzygium grande, Swietenia macrophylla, Swietenia macrophylla, Samanea saman	H, H, H, D, H	YF51, SG65, SM76, SM75DT2, R82	k__Fungi;p__Ascomycota;c__Sordariomycetes;o__Hypocreales;f__Nectriaceae;g__Volutella;s__Volutella_consors		Ascomycota	Sordariomycetes	Hypocreales	Nectriaceae	Volutella	Volutella_consors
Group 1024		ASV1208_Mar22	CE149, CE149DT5	8, 3	11	soil, tissue	Casuarina equisetifolia, Casuarina equisetifolia	D, D	CE149, CE149DT5	k__Fungi; p__Ascomycota; c__Sordariomycetes; o__Hypocreales; f__Nectriaceae; g__Volutella		Ascomycota	Sordariomycetes	Hypocreales	Nectriaceae	Volutella
Group 1024		OTU_48_Aug20	DRain13F, DRain21F, DRain16a, DRain16b, DRain16c, HRain17, HRain18, HRain19, DRain21	7, 1, 14, 93, 421, 9, 74, 8, 638	1265	fruiting body, fruiting body, soil, soil, soil, soil, soil, soil, soil	Samanea saman, Samanea saman, Samanea saman, Samanea saman, Samanea saman, Samanea saman, Samanea saman, Samanea saman, Samanea saman	D, D, D, D, D, H, H, H, D	13A, R21FB, R16D1, R16D2, R16D3, R17H, R18H, R19H, R21D	k__Fungi;p__Ascomycota;c__Sordariomycetes;o__Hypocreales;f__Incertae_sedis_Hypocreales		Ascomycota	Sordariomycetes	Hypocreales	Incertae_sedis_Hypocreales
Group 1024		OTU_123_Mara21	KS57D1, R70DT2, R70DT1A, KS57DT2, A64DT1, A64DT3, R70DT1B	71, 2, 2, 2, 2, 4, 47	130	tissue, tissue, tissue, tissue, tissue, tissue, tissue	Khaya senegalensis, Samanea saman, Samanea saman, Khaya senegalensis, Pterocarpus indicus, Pterocarpus indicus, Samanea saman	D, D, D, D, D, D, D	KS57DT1, R70DT2, R70DT1a, KS57DT2, A64DT1, A64DT3, R70DT1b	k__Fungi;p__Ascomycota;c__Sordariomycetes;o__Hypocreales;f__Hypocreales_fam_Incertae_sedis;g__Stilbella;s__Stilbella_sp		Ascomycota	Sordariomycetes	Hypocreales	Hypocreales_fam_Incertae_sedis	Stilbella	Stilbella_sp
Group 1024		OTU_95_Oct21	R111, R111DT, R112, R115DT, R113	15, 15, 11, 13, 87	141	soil, tissue, soil, tissue, soil	Samanea saman, Samanea saman, Samanea saman, Samanea saman, Samanea saman	D, D, ?, D, ?	RT111, RT111DT, R112, R115DT, R113	k__Fungi;p__Ascomycota;c__Sordariomycetes;o__Hypocreales;f__Nectriaceae;g__Volutella		Ascomycota	Sordariomycetes	Hypocreales	Nectriaceae	Volutella
Group 1024		OTU_183_Jun21	TR97H	86	86	soil	Tabebuia rosea	H	TR97	k__Fungi;p__Ascomycota;c__Leotiomycetes;o__Helotiales;f__Helotiaceae;g__Dendrostilbella;s__Dendrostilbella_mycophila		Ascomycota	Leotiomycetes	Helotiales	Helotiaceae	Dendrostilbella	Dendrostilbella_mycophila
Group 10241	OTU_3795_Jul20				9
Group 10241		OTU_3795_Jul20	HWax5r	9	9	soil	Cyrostachys renda	H	5	No blast hit
Group 10243	OTU_1252_Decc20				5
Group 10243		OTU_1252_Decc20	A34HT, A34D2	2, 3	5	tissue, soil	Pterocarpus indicus, Pterocarpus indicus	H, D	A34HT, A34D2	No blast hit
Group 10246	OTU_1639_Aug20				5
Group 10246		OTU_1639_Aug20	HRain17	5	5	soil	Samanea saman	H	R17H	No blast hit
Group 1025	OTU_1188_Aug20				93							Ascomycota	Sordariomycetes	Hypocreales	Nectriaceae	Neonectria, Nectria	Neonectria candida, Nectria_ramulariae
Group 1025		OTU_1188_Aug20	HRain19	19	19	soil	Samanea saman	H	R19H	k__Fungi;p__Ascomycota;c__Sordariomycetes;o__Hypocreales;f__Nectriaceae;g__Neonectria;s__Neonectria candida		Ascomycota	Sordariomycetes	Hypocreales	Nectriaceae	Neonectria	Neonectria candida
Group 1025		OTU_1633_Jul20	HShor2, DWax1, DWax3, HWax8, DRain9, DRain10, HRain12, OpenF1	2, 8, 3, 1, 1, 5, 1, 1	22	soil, soil, soil, soil, soil, soil, soil, soil	Shorea sp., Cyrostachys renda, Cyrostachys renda, Cyrostachys renda, Samanea saman, Samanea saman, Samanea saman, unknown	H, D, D, H, D, D, H, H	HShor2, 1, 3, 8, 9, 10, 12, OpenF1	k__Fungi;p__Ascomycota;c__Sordariomycetes;o__Hypocreales;f__Nectriaceae;g__Neonectria;s__Neonectria candida		Ascomycota	Sordariomycetes	Hypocreales	Nectriaceae	Neonectria	Neonectria candida
Group 1025		ASV611_Mar22	CE149, CE150DT2, CE150DT3	12, 23, 4	39	soil, tissue, tissue	Casuarina equisetifolia, Casuarina equisetifolia, Casuarina equisetifolia	D, D, D	CE149, CE150DT2, CE150DT3	k__Fungi; p__Ascomycota; c__Sordariomycetes; o__Hypocreales; f__Nectriaceae; g__Nectria; s__Nectria_ramulariae		Ascomycota	Sordariomycetes	Hypocreales	Nectriaceae	Nectria	Nectria_ramulariae
Group 1025		ASV1093_Mar22	CE151DT3	13	13	tissue	Casuarina equisetifolia	D	CE151DT3	k__Fungi; p__Ascomycota; c__Sordariomycetes; o__Hypocreales; f__Nectriaceae; g__Nectria; s__Nectria_ramulariae		Ascomycota	Sordariomycetes	Hypocreales	Nectriaceae	Nectria	Nectria_ramulariae
Group 10255	OTU_1911_Aug20				5
Group 10255		OTU_1911_Aug20	DRain16c	5	5	soil	Samanea saman	D	R16D3	No blast hit
Group 10256	OTU_1772_Decb20				11
Group 10256		OTU_1772_Decb20	YF44	11	11	soil	Peltophorum pterocarpum	H	YF44	No blast hit
Group 10257	OTU_1254_Decb20				26
Group 10257		OTU_1254_Decb20	R46DT2, R46DT3	2, 24	26	tissue, tissue	Samanea samen, Samanea samen	D, D	R46DT2, R46DT3	No blast hit
Group 1026	OTU_197_Aug20				248							Ascomycota	Sordariomycetes	Hypocreales	Nectriaceae, unidentified_Hypocreales_sp	Gliocladiopsis, unidentified_Hypocreales_sp, Aquanectria	Hypocreales_sp, Aquanectria_penicillioides
Group 1026		OTU_197_Aug20	DRain21F, DRain21	1, 185	186	fruiting body, soil	Samanea saman, Samanea saman	D, D	R21FB, R21D	k__Fungi;p__Ascomycota;c__Sordariomycetes		Ascomycota	Sordariomycetes
Group 1026		OTU_1124_Dec21	KS138DT2, KS139, A144FB	2, 1, 2	5	tissue, soil, fruiting body	Khaya Senegalensis, Khaya senegalensis, Pterocarpus indicus	D, D, D	KS138DT2, KS139, A144FB	k__Fungi;p__Ascomycota;c__Sordariomycetes;o__Hypocreales;f__Nectriaceae;g__Gliocladiopsis;s__		Ascomycota	Sordariomycetes	Hypocreales	Nectriaceae	Gliocladiopsis
Group 1026		OTU_439_Jun21	TR97H, TR98H, KS101H	1, 33, 2	36	soil, soil, soil	Tabebuia rosea, Tabebuia rosea, Khaya senegalensis	H, H, H	TR97, TR98, KS101	k__Fungi;p__Ascomycota;c__Sordariomycetes;o__Hypocreales;f__unidentified_Hypocreales_sp;g__unidentified_Hypocreales_sp;s__Hypocreales_sp		Ascomycota	Sordariomycetes	Hypocreales	unidentified_Hypocreales_sp	unidentified_Hypocreales_sp	Hypocreales_sp
Group 1026		OTU_952_May21	SM76H, A58DT1	18, 3	21	soil, tissue	Swietenia macrophylla, Pterocarpus indicus	H, D	SM76, A58DT1	k__Fungi;p__Ascomycota;c__Sordariomycetes;o__Hypocreales;f__Nectriaceae;g__Aquanectria;s__Aquanectria_penicillioides		Ascomycota	Sordariomycetes	Hypocreales	Nectriaceae	Aquanectria	Aquanectria_penicillioides
Group 1027	OTU_770_Deca20				8							Ascomycota	Sordariomycetes	Hypocreales
Group 1027		OTU_770_Deca20	DRain25a, DRain25b, HRain27W, DRain28a, DRain29RBD, DRain33h	1, 1, 1, 2, 2, 1	8	soil, soil, tissue, soil, tissue, tissue	Samanea saman, Samanea saman, Samanea saman, Samanea saman, Samanea saman, Samanea saman	D, D, H, D, D, H	R25D1, R25D2, R27W, R28D1, R29RBD, R33HTD	k__Fungi;p__Ascomycota;c__Sordariomycetes;o__Hypocreales		Ascomycota	Sordariomycetes	Hypocreales
Group 10273	OTU_1577_May21				5
Group 10273		OTU_1577_May21	SM75H, A58DT1	2, 3	5	soil, tissue	Swietenia macrophylla, Pterocarpus indicus	H, D	SM75, A58DT1	No blast hit
Group 1028	OTU_630_Aug20				2145							Ascomycota	Sordariomycetes	Hypocreales
Group 1028		OTU_630_Aug20	HRain18, HRain19	2, 40	42	soil, soil	Samanea saman, Samanea saman	H, H	R18H, R19H	k__Fungi;p__Ascomycota		Ascomycota
Group 1028		OTU_218_Jul20	DWax1, DWax2, DWax3, HWax5r, DWax7, HWax8, DRain9, DRain9A, DRain10, HRain12, DAng14, DAng14A, OpenF1	157, 77, 493, 39, 5, 207, 12, 11, 3, 4, 2, 6, 2	1018	soil, soil, soil, soil, soil, soil, soil, tissue, soil, soil, soil, tissue, soil	Cyrostachys renda, Cyrostachys renda, Cyrostachys renda, Cyrostachys renda, Cyrostachys renda, Cyrostachys renda, Samanea saman, Samanea saman, Samanea saman, Samanea saman, Pterocarpus indicus, Pterocarpus indicus, unknown	D, D, D, H, D, H, D, D, D, H, D, D, H	1, 2, 3, 5, 7, 8, 9, 9-A, 10, 12, 14, 14-A, OpenF1	k__Fungi;p__Ascomycota		Ascomycota
Group 1028		OTU_75_May21	SM75H, SM76H, A80D, A58DT1, A58DT2, KS73DT1, SM75DT2	8, 584, 3, 17, 1, 1, 4	618	soil, soil, soil, tissue, tissue, tissue, tissue	Swietenia macrophylla, Swietenia macrophylla, Pterocarpus indicus, Pterocarpus indicus, Pterocarpus indicus, Khaya senegalensis, Swietenia macrophylla	H, H, D, D, D, D, D	SM75, SM76, A80, A58DT1, A58DT2, KS73DT1, SM75DT2	k__Fungi;p__;c__;o__;f__;g__;s__
Group 1028		OTU_300_Apr20	DWax2, DRain13	25, 1	26	soil, soil	Cyrostachys renda, Samanea saman	D, D	2, 13	k__Fungi;p__Ascomycota		Ascomycota
Group 1028		ASV528_May22	PM162DT2, CE151DT3G5C	5, 3	8	tissue, tissue	Callerya atropurpurea, Casuarina equisetifolia	D, D	PM162DT2, CE151DT3G5C	k__Fungi; p__Ascomycota; c__Sordariomycetes; o__Hypocreales; f__; g__; s__		Ascomycota	Sordariomycetes	Hypocreales
Group 1028		OTU_212_Deca20	DRain25a, DRain25d, DRain29b, DRain31a, DRain31b, DRain32a, DRain33Ic, DRain33h, DRain33dt	1, 5, 4, 1, 3, 21, 1, 4, 2	42	soil, soil, soil, soil, soil, soil, tissue, tissue, tissue	Samanea saman, Samanea saman, Samanea saman, Samanea saman, Samanea saman, Samanea saman, Samanea saman, Samanea saman, Samanea saman	D, D, D, D, D, D, D, H, D	R25D1, R25D4, R29D2, R31D1, R31D2, R32D1, R33IT3D, R33HTD, R33DTD	k__Fungi;p__Ascomycota		Ascomycota
Group 1028		OTU_6669_Jul20	HShor2, DWax1, DWax2, DWax3, HWax5r, HWax8, DRain9, DRain10, DAng14	1, 34, 115, 28, 2, 10, 12, 2, 1	205	soil, soil, soil, soil, soil, soil, soil, soil, soil	Shorea sp., Cyrostachys renda, Cyrostachys renda, Cyrostachys renda, Cyrostachys renda, Cyrostachys renda, Samanea saman, Samanea saman, Pterocarpus indicus	H, D, D, D, H, H, D, D, D	HShor2, 1, 2, 3, 5, 8, 9, 10, 14	k__Fungi;p__Ascomycota		Ascomycota
Group 1028		OTU_4505_May21	SM75H, SM76H, SM75DT1, SM75DT2	2, 154, 1, 3	160	soil, soil, tissue, tissue	Swietenia macrophylla, Swietenia macrophylla, Swietenia macrophylla, Swietenia macrophylla	H, H, D, D	SM75, SM76, SM75DT1, SM75DT2	k__Fungi;p__;c__;o__;f__;g__;s__
Group 1028		OTU_656_Apr20	DWax2, HRain12	25, 1	26	soil, soil	Cyrostachys renda, Samanea saman	D, H	2, 12	k__Fungi;p__Ascomycota		Ascomycota
Group 10287	OTU_2254_Decb20				16
Group 10287		OTU_2254_Decb20	R45	16	16	soil	Samanea saman	D	R45	No blast hit
Group 1029	OTU_641_Aug20				191							Ascomycota
Group 1029		OTU_641_Aug20	DRain21	32	32	soil	Samanea saman	D	R21D	k__Fungi;p__Ascomycota		Ascomycota
Group 1029		OTU_581_Jul20	DWax1, DWax2, DWax3, HWax5r, DWax7, HWax8, DRain9A, DRain10, HRain11, HRain12, HAng15	6, 3, 3, 102, 5, 6, 3, 2, 1, 2, 3	136	soil, soil, soil, soil, soil, soil, tissue, soil, soil, soil, soil	Cyrostachys renda, Cyrostachys renda, Cyrostachys renda, Cyrostachys renda, Cyrostachys renda, Cyrostachys renda, Samanea saman, Samanea saman, Samanea saman, Samanea saman, Pterocarpus indicus	D, D, D, H, D, H, D, D, H, H, H	1, 2, 3, 5, 7, 8, 9-A, 10, 11, 12, 15	k__Fungi;p__Ascomycota		Ascomycota
Group 1029		OTU_511_Sep20	DYF24b, DYF24F	3, 20	23	soil, fruiting body	Peltophorum pterocarpum, Peltophorum pterocarpum	D, D	YF24D2, YF24FB	k__Fungi;p__Ascomycota		Ascomycota
Group 10296	OTU_1862_Jul20				20
Group 10296		OTU_1862_Jul20	DWax1, DRain10	1, 19	20	soil, soil	Cyrostachys renda, Samanea saman	D, D	1, 10	No blast hit
Group 103	OTU_440_Aug20				612							Ascomycota	Eurotiomycetes	Eurotiales	Trichocomaceae, Aspergillaceae	Aspergillus	Aspergillus_serratalhadensis
Group 103		OTU_440_Aug20	DRain13F, DRain21F, DRain16a, HRain17, DRain21	25, 3, 9, 9, 7	53	fruiting body, fruiting body, soil, soil, soil	Samanea saman, Samanea saman, Samanea saman, Samanea saman, Samanea saman	D, D, D, H, D	13A, R21FB, R16D1, R17H, R21D	k__Fungi;p__Ascomycota;c__Eurotiomycetes;o__Eurotiales;f__Trichocomaceae;g__Aspergillus		Ascomycota	Eurotiomycetes	Eurotiales	Trichocomaceae	Aspergillus
Group 103		OTU_369_Dec21	KS138DT2, KS139, KS141DT1, A143FB1, A144DT2, A148DT, A126FB, L133FB2	1, 13, 1, 1, 2, 1, 4, 2	25	tissue, soil, tissue, fruiting body, tissue, tissue, fruiting body, fruiting body	Khaya Senegalensis, Khaya senegalensis, Khaya senegalensis, Pterocarpus indicus, Pterocarpus indicus, Pterocarpus indicus, Pterocarpus indicus, unknown	D, D, D, D, D, D, H, D	KS138DT2, KS139, KS141DT1, A143FB1, A144DT2, A148DT, A126 FT, L133FB2	k__Fungi;p__Ascomycota;c__Eurotiomycetes;o__Eurotiales;f__Aspergillaceae;g__Aspergillus;s__Aspergillus_serratalhadensis		Ascomycota	Eurotiomycetes	Eurotiales	Aspergillaceae	Aspergillus	Aspergillus_serratalhadensis
Group 103		OTU_81_Jun21	TR97H, TR98H, KS100D, KS102H, KS103H, KS105H, KS106D, KS107H, A58DT4	139, 91, 3, 1, 1, 1, 1, 1, 4	242	soil, soil, soil, soil, soil, soil, soil, soil, tissue	Tabebuia rosea, Tabebuia rosea, Khaya senegalensis, Khaya senegalensis, Khaya senegalensis, Khaya senegalensis, Khaya senegalensis, Khaya senegalensis, Pterocarpus indicus	H, H, D, H, H, H, D, H, D	TR97, TR98, KS100, KS102, KS103, KS105, KS106, KS107, A58DT4	k__Fungi;p__;c__;o__;f__;g__;s__
Group 103		OTU_135_May21	A58D, A64D, SG65H, YF68H, YF69D, KS71D, KS73D, SM75H, SM76H, A80D, A58DT1, KS73DT1, SM75DT2	3, 2, 12, 97, 1, 33, 2, 3, 66, 1, 1, 1, 2	224	soil, soil, soil, soil, soil, soil, soil, soil, soil, soil, tissue, tissue, tissue	Pterocarpus indicus, Pterocarpus indicus, Syzygium grande, Peltophorum pterocarpum, Peltophorum pterocarpum, Khaya senegalensis, Khaya senegalensis, Swietenia macrophylla, Swietenia macrophylla, Pterocarpus indicus, Pterocarpus indicus, Khaya senegalensis, Swietenia macrophylla	D, D, H, H, D, D, D, H, H, D, D, D, D	A58, A64, SG65, YF68 , YF69, KS71, KS73, SM75, SM76, A80, A58DT1, KS73DT1, SM75DT2	k__Fungi;p__;c__;o__;f__;g__;s__
Group 103		OTU_323_Sep20	DYF24b, DYF24F, HYF25	29, 10, 1	40	soil, fruiting body, soil	Peltophorum pterocarpum, Peltophorum pterocarpum, Peltophorum pterocarpum	D, D, H	YF24D2, YF24FB, YF25H	k__Fungi;p__Ascomycota;c__Eurotiomycetes;o__Eurotiales;f__Trichocomaceae;g__Aspergillus		Ascomycota	Eurotiomycetes	Eurotiales	Trichocomaceae	Aspergillus
Group 103		ASV736_Mar22	CE151DT3, CE155DT2, CE151	14, 11, 3	28	tissue, tissue, soil	Casuarina equisetifolia, Casuarina equisetifolia, Casuarina equisetifolia	D, D, D	CE151DT3, CE155DT2, CE151	k__Fungi; p__Ascomycota; c__Eurotiomycetes; o__Eurotiales; f__Aspergillaceae; g__Aspergillus; s__Aspergillus_serratalhadensis		Ascomycota	Eurotiomycetes	Eurotiales	Aspergillaceae	Aspergillus	Aspergillus_serratalhadensis
Group 1030	OTU_3278_Dec21				22							Ascomycota	Sordariomycetes	Hypocreales	Incertae_sedis_Hypocreales, Stachybotryaceae	Stachybotrys, Achroiostachys	Stachybotrys elegans, Achroiostachys_humicola
Group 1030		OTU_812_Deca20	DRain25a, DRain28a, DRain28c, DRain32a	3, 2, 1, 1	7	soil, soil, soil, soil	Samanea saman, Samanea saman, Samanea saman, Samanea saman	D, D, D, D	R25D1, R28D1, R28D3, R32D1	k__Fungi;p__Ascomycota;c__Sordariomycetes;o__Hypocreales;f__Incertae_sedis_Hypocreales;g__Stachybotrys;s__Stachybotrys elegans		Ascomycota	Sordariomycetes	Hypocreales	Incertae_sedis_Hypocreales	Stachybotrys	Stachybotrys elegans
Group 1030		OTU_879_May21	KS73D, SM76H, KS73DT1	8, 6, 1	15	soil, soil, tissue	Khaya senegalensis, Swietenia macrophylla, Khaya senegalensis	D, H, D	KS73, SM76, KS73DT1	k__Fungi;p__Ascomycota;c__Sordariomycetes;o__Hypocreales;f__Stachybotryaceae;g__Achroiostachys;s__Achroiostachys_humicola		Ascomycota	Sordariomycetes	Hypocreales	Stachybotryaceae	Achroiostachys	Achroiostachys_humicola
Group 10304	OTU_2520_Jul20				5
Group 10304		OTU_2520_Jul20	DWax3, HRain11, DRain13	3, 1, 1	5	soil, soil, soil	Cyrostachys renda, Samanea saman, Samanea saman	D, H, D	3, 11, 13	No blast hit
Group 1031	OTU_379_Dec21				36							Ascomycota	Sordariomycetes	Hypocreales	Hypocreales_fam_Incertae_sedis	Trichothecium	Trichothecium_crotocinigenum
Group 1031		OTU_379_Dec21	KS141DT1, A144DT2, A147DT, L133DT, L133FB1, L133FB2	3, 2, 1, 1, 9, 5	21	tissue, tissue, tissue, tissue, fruiting body, fruiting body	Khaya senegalensis, Pterocarpus indicus, Pterocarpus indicus, unknown, unknown, unknown	D, D, D, D, D, D	KS141DT1, A144DT2, A147DT, L133DT, L133FB1, L133FB2	k__Fungi;p__Ascomycota;c__Sordariomycetes;o__;f__;g__;s__		Ascomycota	Sordariomycetes
Group 1031		ASV1011_Mar22	CE155DT2, CE155DT3	13, 2	15	tissue, tissue	Casuarina equisetifolia, Casuarina equisetifolia	D, D	CE155DT2, CE155DT3	k__Fungi; p__Ascomycota; c__Sordariomycetes; o__Hypocreales; f__Hypocreales_fam_Incertae_sedis; g__Trichothecium; s__Trichothecium_crotocinigenum		Ascomycota	Sordariomycetes	Hypocreales	Hypocreales_fam_Incertae_sedis	Trichothecium	Trichothecium_crotocinigenum
Group 10315	OTU_1290_Aug20				9
Group 10315		OTU_1290_Aug20	DRain21	9	9	soil	Samanea saman	D	R21D	No blast hit
Group 1032	OTU_1146_Aug20				14							Ascomycota	Sordariomycetes	Xylariales	Xylariaceae	Rosellinia	Rosellinia mammiformis
Group 1032		OTU_1146_Aug20	DRain16b	9	9	soil	Samanea saman	D	R16D2	k__Fungi;p__Ascomycota;c__Sordariomycetes;o__Xylariales;f__Xylariaceae;g__Rosellinia;s__Rosellinia mammiformis		Ascomycota	Sordariomycetes	Xylariales	Xylariaceae	Rosellinia	Rosellinia mammiformis
Group 1032		OTU_3879_Jul20	HWax5r	5	5	soil	Cyrostachys renda	H	5	k__Fungi;p__Ascomycota;c__Sordariomycetes;o__Xylariales;f__Xylariaceae;g__Rosellinia;s__Rosellinia mammiformis		Ascomycota	Sordariomycetes	Xylariales	Xylariaceae	Rosellinia	Rosellinia mammiformis
Group 10322	OTU_1103_Aug20				394							Ascomycota	Sordariomycetes	Hypocreales	Nectriaceae
Group 10322		OTU_1103_Aug20	DRain13F, DRain21F, HRain19, DRain21	2, 2, 19, 371	394	fruiting body, fruiting body, soil, soil	Samanea saman, Samanea saman, Samanea saman, Samanea saman	D, D, H, D	13A, R21FB, R19H, R21D	k__Fungi;p__Ascomycota;c__Sordariomycetes;o__Hypocreales;f__Nectriaceae		Ascomycota	Sordariomycetes	Hypocreales	Nectriaceae
Group 10324	OTU_1222_Dec21				9
Group 10324		OTU_1222_Dec21	SM136	9	9	soil	Swietenia macrophylla	D	SM136	No blast hit
Group 10325	OTU_2339_Jul20				9
Group 10325		OTU_2339_Jul20	HWax8, DRain9A	7, 2	9	soil, tissue	Cyrostachys renda, Samanea saman	H, D	8, 9-A	No blast hit
Group 10326	OTU_1660_Decb20				12
Group 10326		OTU_1660_Decb20	R46	12	12	soil	Samanea samen	D	R46	No blast hit
Group 1033	OTU_814_Apr20				110							Ascomycota	Sordariomycetes
Group 1033		OTU_814_Apr20	DWax2, DRain13	1, 8	9	soil, soil	Cyrostachys renda, Samanea saman	D, D	2, 13	k__Fungi;p__Ascomycota;c__Sordariomycetes		Ascomycota	Sordariomycetes
Group 1033		OTU_1127_Aug20	DRain21F, DRain16a, HRain18	2, 8, 1	11	fruiting body, soil, soil	Samanea saman, Samanea saman, Samanea saman	D, D, H	R21FB, R16D1, R18H	k__Fungi;p__Ascomycota;c__Sordariomycetes		Ascomycota	Sordariomycetes
Group 1033		OTU_699_Jul20	HShor2, HRainNTU, DWax1, HWax8, HRain12, DAng14, DAng14A, HAng15, OpenF1	2, 64, 6, 1, 2, 3, 1, 3, 8	90	soil, soil, soil, soil, soil, soil, tissue, soil, soil	Shorea sp., Samanea saman, Cyrostachys renda, Cyrostachys renda, Samanea saman, Pterocarpus indicus, Pterocarpus indicus, Pterocarpus indicus, unknown	H, H, D, H, H, D, D, H, H	HShor2, HRainNTU, 1, 8, 12, 14, 14-A, 15, OpenF1	k__Fungi;p__Ascomycota;c__Sordariomycetes		Ascomycota	Sordariomycetes
Group 10333	OTU_1233_Nov20				339							Ascomycota
Group 10333		OTU_1233_Nov20	DYF37DTb, DYF37D1, DYF37D2, DYF37D3	1, 77, 137, 124	339	tissue, soil, soil, soil	Peltophorum pterocarpum, Peltophorum pterocarpum, Peltophorum pterocarpum, Peltophorum pterocarpum	D, D, D, D	YF37DT3b, YF37D1, YF37D2, YF37D3	k__Fungi;p__Ascomycota		Ascomycota
Group 10335	OTU_1014_Sep20				14
Group 10335		OTU_1014_Sep20	DYF22a	14	14	soil	Peltophorum pterocarpum	D	YF22D1	No blast hit
Group 10338	OTU_1506_May21				8
Group 10338		OTU_1506_May21	A64D	8	8	soil	Pterocarpus indicus	D	A64	No blast hit
Group 1034	OTU_971_Deca20				288							Ascomycota	Sordariomycetes	Hypocreales	Hypocreaceae, unidentified_Hypocreales_sp	Hypomyces, unidentified_Hypocreales_sp	Hypomyces_sinicus, Hypocreales_sp
Group 1034		OTU_971_Deca20	DRain31b, DRain32a, DRain33h	1, 2, 2	5	soil, soil, tissue	Samanea saman, Samanea saman, Samanea saman	D, D, H	R31D2, R32D1, R33HTD	k__Fungi;p__Ascomycota;c__Sordariomycetes;o__Hypocreales;f__Hypocreaceae		Ascomycota	Sordariomycetes	Hypocreales	Hypocreaceae
Group 1034		OTU_166_Mara21	KS57DT2, A64DT1, A64DT3	2, 77, 1	80	tissue, tissue, tissue	Khaya senegalensis, Pterocarpus indicus, Pterocarpus indicus	D, D, D	KS57DT2, A64DT1, A64DT3	k__Fungi;p__Ascomycota;c__Sordariomycetes;o__Hypocreales;f__Hypocreaceae;g__Hypomyces;s__Hypomyces_sinicus		Ascomycota	Sordariomycetes	Hypocreales	Hypocreaceae	Hypomyces	Hypomyces_sinicus
Group 1034		OTU_150_May21	SM75H, SM76H, A58DT1, SM75DT1, SM75DT2	4, 189, 8, 1, 1	203	soil, soil, tissue, tissue, tissue	Swietenia macrophylla, Swietenia macrophylla, Pterocarpus indicus, Swietenia macrophylla, Swietenia macrophylla	H, H, D, D, D	SM75, SM76, A58DT1, SM75DT1, SM75DT2	k__Fungi;p__Ascomycota;c__Sordariomycetes;o__Hypocreales;f__unidentified_Hypocreales_sp;g__unidentified_Hypocreales_sp;s__Hypocreales_sp		Ascomycota	Sordariomycetes	Hypocreales	unidentified_Hypocreales_sp	unidentified_Hypocreales_sp	Hypocreales_sp
Group 10341	ASV1075_Mar22				14
Group 10341		ASV1075_Mar22	CE149, TR154DT	5, 9	14	soil, tissue	Casuarina equisetifolia, Casuarina equisetifolia	D, D	CE149, TR154DT	k__Fungi
Group 10342	OTU_2244_Aug20				5
Group 10342		OTU_2244_Aug20	DRain21	5	5	soil	Samanea saman	D	R21D	No blast hit
Group 10347	OTU_551_Deca20				12
Group 10347		OTU_551_Deca20	DRain28c	12	12	soil	Samanea saman	D	R28D3	No blast hit
Group 10349	OTU_1767_Dec21				5
Group 10349		OTU_1767_Dec21	SM136, A144FB	3, 2	5	soil, fruiting body	Swietenia macrophylla, Pterocarpus indicus	D, D	SM136, A144FB	No blast hit
Group 1035	OTU_554_Aug20				650
Group 1035		OTU_554_Aug20	DRain21F, DRain16b	1, 50	51	fruiting body, soil	Samanea saman, Samanea saman	D, D	R21FB, R16D2	No blast hit
Group 1035		OTU_227_Jul20	DWax1, DWax2, DWax3, HWax5r, DWax7, HWax8, DRain9, DRain9A, DRain10, HRain11, HRain12	7, 6, 6, 4, 10, 6, 9, 3, 2, 512, 5	570	soil, soil, soil, soil, soil, soil, soil, tissue, soil, soil, soil	Cyrostachys renda, Cyrostachys renda, Cyrostachys renda, Cyrostachys renda, Cyrostachys renda, Cyrostachys renda, Samanea saman, Samanea saman, Samanea saman, Samanea saman, Samanea saman	D, D, D, H, D, H, D, D, D, H, H	1, 2, 3, 5, 7, 8, 9, 9-A, 10, 11, 12	No blast hit
Group 1035		OTU_136_Mara21	KS57D1, R70DT1A, KS57DT3, A64DT3, R70DT1B	3, 1, 1, 1, 23	29	tissue, tissue, tissue, tissue, tissue	Khaya senegalensis, Samanea saman, Khaya senegalensis, Pterocarpus indicus, Samanea saman	D, D, D, D, D	KS57DT1, R70DT1a, KS57DT3, A64DT3, R70DT1b	No blast hit
Group 10350	OTU_1625_Aug20				8
Group 10350		OTU_1625_Aug20	HRain19	8	8	soil	Samanea saman	H	R19H	No blast hit
Group 10354	OTU_570_Jun21				39
Group 10354		OTU_570_Jun21	KS99D, KS100DT1	38, 1	39	soil, tissue	Khaya senegalensis, Khaya senegalensis	D, D	KS99, KS100DT1	No blast hit
Group 1036	OTU_1019_Apr20				12							Ascomycota	Sordariomycetes	Hypocreales	Nectriaceae	Pseudocosmospora	Pseudocosmospora vilior
Group 1036		OTU_2314_Jul20	DWax2, DRain10	11, 1	12	soil, soil	Cyrostachys renda, Samanea saman	D, D	2, 10	k__Fungi;p__Ascomycota;c__Sordariomycetes;o__Hypocreales;f__Nectriaceae;g__Pseudocosmospora;s__Pseudocosmospora vilior		Ascomycota	Sordariomycetes	Hypocreales	Nectriaceae	Pseudocosmospora	Pseudocosmospora vilior
Group 1037	OTU_1306_Apr20				19							Ascomycota	Sordariomycetes	Hypocreales
Group 1037		OTU_1306_Apr20	HShor2	7	7	soil	Shorea sp.	H	HShor2	k__Fungi;p__Ascomycota;c__Sordariomycetes;o__Hypocreales		Ascomycota	Sordariomycetes	Hypocreales
Group 1037		OTU_1812_Jul20	HShor2, HRainNTU, DRain9	8, 2, 2	12	soil, soil, soil	Shorea sp., Samanea saman, Samanea saman	H, H, D	HShor2, HRainNTU, 9	k__Fungi;p__Ascomycota;c__Sordariomycetes;o__Hypocreales		Ascomycota	Sordariomycetes	Hypocreales
Group 10372	OTU_990_Dec21				5
Group 10372		OTU_990_Dec21	SM135	5	5	soil	Swietenia macrophylla	D	SM135	No blast hit
Group 1038	OTU_957_Dec21				718							Ascomycota	Sordariomycetes	Hypocreales	Clavicipitaceae	Pochonia	Pochonia_sp
Group 1038		OTU_957_Dec21	KS139, KS141DT2, A144DT2, L133DT	2, 1, 2, 3	8	soil, tissue, tissue, tissue	Khaya senegalensis, Khaya senegalensis, Pterocarpus indicus, unknown	D, D, D, D	KS139, KS141DT2, A144DT2, L133DT	k__Fungi;p__Ascomycota;c__Sordariomycetes;o__Hypocreales;f__Clavicipitaceae;g__Pochonia;s__		Ascomycota	Sordariomycetes	Hypocreales	Clavicipitaceae	Pochonia
Group 1038		OTU_739_May21	YF51H, A55D, A64D, YF68H, YF69D, KS73D, SM75H, SM76H, A58DT1	8, 1, 2, 3, 2, 18, 11, 2, 4	51	soil, soil, soil, soil, soil, soil, soil, soil, tissue	Peltophorum pterocarpum, Pterocarpus indicus, Pterocarpus indicus, Peltophorum pterocarpum, Peltophorum pterocarpum, Khaya senegalensis, Swietenia macrophylla, Swietenia macrophylla, Pterocarpus indicus	H, D, D, H, D, D, H, H, D	YF51, A55, A64, YF68 , YF69, KS73, SM75, SM76, A58DT1	k__Fungi;p__Ascomycota;c__Sordariomycetes;o__Hypocreales;f__Clavicipitaceae;g__Pochonia;s__Pochonia_sp		Ascomycota	Sordariomycetes	Hypocreales	Clavicipitaceae	Pochonia	Pochonia_sp
Group 1038		ASV168_Mar22	CE150, CE149, CE151	60, 173, 91	324	soil, soil, soil	Casuarina equisetifolia, Casuarina equisetifolia, Casuarina equisetifolia	D, D, D	CE150, CE149, CE151	k__Fungi; p__Ascomycota; c__Sordariomycetes; o__Hypocreales; f__Clavicipitaceae; g__Pochonia; s__		Ascomycota	Sordariomycetes	Hypocreales	Clavicipitaceae	Pochonia
Group 1038		OTU_827_Jun21	TR97H, TR98H, KS102H, KS103H, KS105H, KS107H	44, 25, 2, 9, 4, 5	89	soil, soil, soil, soil, soil, soil	Tabebuia rosea, Tabebuia rosea, Khaya senegalensis, Khaya senegalensis, Khaya senegalensis, Khaya senegalensis	H, H, H, H, H, H	TR97, TR98, KS102, KS103, KS105, KS107	k__Fungi;p__Ascomycota;c__Sordariomycetes;o__Hypocreales;f__Clavicipitaceae;g__Pochonia;s__Pochonia_sp		Ascomycota	Sordariomycetes	Hypocreales	Clavicipitaceae	Pochonia	Pochonia_sp
Group 1038		ASV1052_Mar22	CE155DT2, CE155DT3	7, 7	14	tissue, tissue	Casuarina equisetifolia, Casuarina equisetifolia	D, D	CE155DT2, CE155DT3	k__Fungi; p__Ascomycota; c__Sordariomycetes; o__Hypocreales; f__Clavicipitaceae; g__Pochonia; s__		Ascomycota	Sordariomycetes	Hypocreales	Clavicipitaceae	Pochonia
Group 1038		OTU_5470_Jul20	HRainNTU, DWax1, DWax2, DWax3, HWax5r, DWax7, HWax8, DRain9, DRain9A, DRain10, HRain12	1, 2, 6, 12, 39, 91, 61, 5, 3, 3, 4	227	soil, soil, soil, soil, soil, soil, soil, soil, tissue, soil, soil	Samanea saman, Cyrostachys renda, Cyrostachys renda, Cyrostachys renda, Cyrostachys renda, Cyrostachys renda, Cyrostachys renda, Samanea saman, Samanea saman, Samanea saman, Samanea saman	H, D, D, D, H, D, H, D, D, D, H	HRainNTU, 1, 2, 3, 5, 7, 8, 9, 9-A, 10, 12	k__Fungi;p__Ascomycota;c__Sordariomycetes;o__Hypocreales;f__Clavicipitaceae		Ascomycota	Sordariomycetes	Hypocreales	Clavicipitaceae
Group 1038		OTU_3204_Apr20	DRain13	5	5	soil	Samanea saman	D	13	k__Fungi;p__Ascomycota;c__Sordariomycetes;o__Hypocreales;f__Clavicipitaceae		Ascomycota	Sordariomycetes	Hypocreales	Clavicipitaceae
Group 10380	OTU_2765_Dec21				5							Ascomycota	Sordariomycetes	Hypocreales	Hypocreaceae	Trichoderma	Trichoderma_citrinoviride
Group 10380		OTU_2765_Dec21	KS141, KS141DT1, L133DT	1, 2, 2	5	soil, tissue, tissue	Khaya senegalensis, Khaya senegalensis, unknown	D, D, D	KS141, KS141DT1, L133DT	k__Fungi;p__Ascomycota;c__Sordariomycetes;o__Hypocreales;f__Hypocreaceae;g__Trichoderma;s__Trichoderma_citrinoviride		Ascomycota	Sordariomycetes	Hypocreales	Hypocreaceae	Trichoderma	Trichoderma_citrinoviride
Group 10385	ASV1068_Mar22				14
Group 10385		ASV1068_Mar22	CE149, TR154DT	11, 3	14	soil, tissue	Casuarina equisetifolia, Casuarina equisetifolia	D, D	CE149, TR154DT	k__Fungi
Group 10386	OTU_2883_Decb20				8
Group 10386		OTU_2883_Decb20	CE43	8	8	soil	Casuarina equisetifolia	H	CE43	No blast hit
Group 1039	OTU_179_Aug20				560							Ascomycota	Sordariomycetes	Hypocreales	Clavicipitaceae	Pochonia	Pochonia_sp
Group 1039		OTU_179_Aug20	DRain16a, DRain16b, DRain16c, HRain17, HRain18, HRain19, DRain21	34, 2, 2, 42, 40, 134, 1	255	soil, soil, soil, soil, soil, soil, soil	Samanea saman, Samanea saman, Samanea saman, Samanea saman, Samanea saman, Samanea saman, Samanea saman	D, D, D, H, H, H, D	R16D1, R16D2, R16D3, R17H, R18H, R19H, R21D	k__Fungi;p__Ascomycota;c__Sordariomycetes;o__Hypocreales;f__Clavicipitaceae		Ascomycota	Sordariomycetes	Hypocreales	Clavicipitaceae
Group 1039		OTU_549_Sep20	DYF22a, DYF22b	20, 1	21	soil, soil	Peltophorum pterocarpum, Peltophorum pterocarpum	D, D	YF22D1, YF22D2	k__Fungi;p__Ascomycota;c__Sordariomycetes;o__Hypocreales;f__Clavicipitaceae		Ascomycota	Sordariomycetes	Hypocreales	Clavicipitaceae
Group 1039		ASV298_Mar22	CE149, CE151	96, 38	134	soil, soil	Casuarina equisetifolia, Casuarina equisetifolia	D, D	CE149, CE151	k__Fungi; p__Ascomycota; c__Sordariomycetes; o__Hypocreales; f__Clavicipitaceae; g__Pochonia; s__		Ascomycota	Sordariomycetes	Hypocreales	Clavicipitaceae	Pochonia
Group 1039		OTU_3190_Jun21	TR97H, TR98H	4, 15	19	soil, soil	Tabebuia rosea, Tabebuia rosea	H, H	TR97, TR98	k__Fungi;p__Ascomycota;c__Sordariomycetes;o__Hypocreales;f__Clavicipitaceae;g__Pochonia;s__Pochonia_sp		Ascomycota	Sordariomycetes	Hypocreales	Clavicipitaceae	Pochonia	Pochonia_sp
Group 1039		OTU_524_Apr20	DWax2, DRain13, HRain12	14, 40, 3	57	soil, soil, soil	Cyrostachys renda, Samanea saman, Samanea saman	D, D, H	2, 13, 12	k__Fungi;p__Ascomycota;c__Sordariomycetes;o__Hypocreales;f__Clavicipitaceae		Ascomycota	Sordariomycetes	Hypocreales	Clavicipitaceae
Group 1039		OTU_813_Oct21	R111, R112	48, 26	74	soil, soil	Samanea saman, Samanea saman	D, ?	RT111, R112	k__Fungi;p__Ascomycota;c__Sordariomycetes;o__Hypocreales;f__Clavicipitaceae;g__Pochonia		Ascomycota	Sordariomycetes	Hypocreales	Clavicipitaceae	Pochonia
Group 10393	OTU_1912_Decb20				8
Group 10393		OTU_1912_Decb20	YF44	8	8	soil	Peltophorum pterocarpum	H	YF44	No blast hit
Group 10394	OTU_2586_Decb20				7
Group 10394		OTU_2586_Decb20	R46DT2, R46DT3	2, 5	7	tissue, tissue	Samanea samen, Samanea samen	D, D	R46DT2, R46DT3	No blast hit
Group 10395	OTU_4291_May21				284							Basidiomycota	Agaricomycetes	Boletales	Suillaceae	Suillus	Suillus_spraguei
Group 10395		OTU_4291_May21	YF51H, A55D, SG63H, A64D, SG65H, YF68H, YF69D, KS71D, KS73D, SM76H, A80D, A58DT1, A58DT2, SM75DT1, SM75DT2, SM76DT1, T82H	4, 2, 2, 21, 3, 3, 41, 94, 2, 8, 7, 17, 1, 1, 26, 2, 50	284	soil, soil, soil, soil, soil, soil, soil, soil, soil, soil, soil, tissue, tissue, tissue, tissue, tissue, soil	Peltophorum pterocarpum, Pterocarpus indicus, Syzygium grande, Pterocarpus indicus, Syzygium grande, Peltophorum pterocarpum, Peltophorum pterocarpum, Khaya senegalensis, Khaya senegalensis, Swietenia macrophylla, Pterocarpus indicus, Pterocarpus indicus, Pterocarpus indicus, Swietenia macrophylla, Swietenia macrophylla, Swietenia macrophylla, Samanea saman	H, D, H, D, H, H, D, D, D, H, D, D, D, D, D, D, H	YF51, A55, SG63, A64, SG65, YF68 , YF69, KS71, KS73, SM76, A80, A58DT1, A58DT2, SM75DT1, SM75DT2, SM76DT1, R82	k__Fungi;p__Basidiomycota;c__Agaricomycetes;o__Boletales;f__Suillaceae;g__Suillus;s__Suillus_spraguei		Basidiomycota	Agaricomycetes	Boletales	Suillaceae	Suillus	Suillus_spraguei
Group 10399	OTU_1986_Aug20				6
Group 10399		OTU_1986_Aug20	DRain21	6	6	soil	Samanea saman	D	R21D	No blast hit
Group 104	OTU_2529_Dec21				27
Group 104		OTU_457_Sep20	DYF22a, DYF22b	3, 18	21	soil, soil	Peltophorum pterocarpum, Peltophorum pterocarpum	D, D	YF22D1, YF22D2	No blast hit
Group 104		ASV1681_Mar22	CE150, CE155DT3, TR154DT	2, 2, 2	6	soil, tissue, tissue	Casuarina equisetifolia, Casuarina equisetifolia, Casuarina equisetifolia	D, D, D	CE150, CE155DT3, TR154DT	k__Fungi
Group 1040	OTU_2790_Apr20				80							Ascomycota	Sordariomycetes	Hypocreales	Ophiocordycipitaceae
Group 1040		OTU_2790_Apr20	DRain13, HShor2, HRain12	2, 5, 1	8	soil, soil, soil	Samanea saman, Shorea sp., Samanea saman	D, H, H	13, HShor2, 12	k__Fungi;p__Ascomycota;c__Sordariomycetes;o__Hypocreales;f__Ophiocordycipitaceae		Ascomycota	Sordariomycetes	Hypocreales	Ophiocordycipitaceae
Group 1040		OTU_916_Aug20	DRain16a, DRain16c	16, 12	28	soil, soil	Samanea saman, Samanea saman	D, D	R16D1, R16D3	k__Fungi;p__Ascomycota;c__Sordariomycetes;o__Hypocreales;f__Ophiocordycipitaceae		Ascomycota	Sordariomycetes	Hypocreales	Ophiocordycipitaceae
Group 1040		OTU_1465_Jul20	DWax1, HWax5r, HWax8, DRain9, DRain10, HRain11, HShorPF1	2, 2, 3, 4, 7, 24, 2	44	soil, soil, soil, soil, soil, soil, soil	Cyrostachys renda, Cyrostachys renda, Cyrostachys renda, Samanea saman, Samanea saman, Samanea saman, Shorea sp.	D, H, H, D, D, H, H	1, 5, 8, 9, 10, 11, HShorPF1	k__Fungi;p__Ascomycota;c__Sordariomycetes;o__Hypocreales;f__Ophiocordycipitaceae		Ascomycota	Sordariomycetes	Hypocreales	Ophiocordycipitaceae
Group 10402	OTU_1430_Aug20				5
Group 10402		OTU_1430_Aug20	HRain17	5	5	soil	Samanea saman	H	R17H	No blast hit
Group 10403	OTU_2159_Aug20				7
Group 10403		OTU_2159_Aug20	DRain16c	7	7	soil	Samanea saman	D	R16D3	No blast hit
Group 10404	ASV605_May22				6
Group 10404		ASV605_May22	PM163FB	6	6	fruiting body	Callerya atropurpurea	D	PM163FB	k__Fungi
Group 10407	OTU_2710_Jul20				7
Group 10407		OTU_2710_Jul20	HWax8	7	7	soil	Cyrostachys renda	H	8	No blast hit
Group 1041	OTU_7565_Jul20				139							Ascomycota	Sordariomycetes	Ophiostomatales	Ophiostomataceae	Ophiostoma, Sporothrix	Ophiostoma eucalyptigena, Sporothrix_eucalyptigena
Group 1041		OTU_7565_Jul20	DWax3	6	6	soil	Cyrostachys renda	D	3	k__Fungi;p__Ascomycota;c__Sordariomycetes;o__Ophiostomatales;f__Ophiostomataceae;g__Ophiostoma;s__Ophiostoma eucalyptigena		Ascomycota	Sordariomycetes	Ophiostomatales	Ophiostomataceae	Ophiostoma	Ophiostoma eucalyptigena
Group 1041		OTU_1326_Jun21	CF78DT1	8	8	tissue	Crytophyllum fragrans	D	CF78DT1	k__Fungi;p__Ascomycota;c__Sordariomycetes;o__Ophiostomatales;f__Ophiostomataceae;g__Sporothrix;s__Sporothrix_eucalyptigena		Ascomycota	Sordariomycetes	Ophiostomatales	Ophiostomataceae	Sporothrix	Sporothrix_eucalyptigena
Group 1041		OTU_246_May21	SM75H, SM76H, A58DT1, KS73DT1, SM75DT1, SM75DT2	3, 116, 2, 1, 1, 2	125	soil, soil, tissue, tissue, tissue, tissue	Swietenia macrophylla, Swietenia macrophylla, Pterocarpus indicus, Khaya senegalensis, Swietenia macrophylla, Swietenia macrophylla	H, H, D, D, D, D	SM75, SM76, A58DT1, KS73DT1, SM75DT1, SM75DT2	k__Fungi;p__Ascomycota;c__Sordariomycetes;o__Ophiostomatales;f__Ophiostomataceae;g__Sporothrix;s__Sporothrix_eucalyptigena		Ascomycota	Sordariomycetes	Ophiostomatales	Ophiostomataceae	Sporothrix	Sporothrix_eucalyptigena
Group 10419	OTU_2520_Aug20				6
Group 10419		OTU_2520_Aug20	DRain16c, HRain18	5, 1	6	soil, soil	Samanea saman, Samanea saman	D, H	R16D3, R18H	No blast hit
Group 1042	OTU_902_Dec21				433							Ascomycota	Sordariomycetes	unidentified_Sordariomycetes_sp	unidentified_Sordariomycetes_sp	unidentified_Sordariomycetes_sp	Sordariomycetes_sp
Group 1042		OTU_864_Jul20	DWax1, DWax2, DWax3, DWax7, DRain9A, DAng14, DAng14A	1, 8, 68, 1, 2, 2, 3	85	soil, soil, soil, soil, tissue, soil, tissue	Cyrostachys renda, Cyrostachys renda, Cyrostachys renda, Cyrostachys renda, Samanea saman, Pterocarpus indicus, Pterocarpus indicus	D, D, D, D, D, D, D	1, 2, 3, 7, 9-A, 14, 14-A	k__Fungi;p__Ascomycota		Ascomycota
Group 1042		OTU_374_May21	A64D, YF68H, YF69D, KS73D	45, 1, 2, 2	50	soil, soil, soil, soil	Pterocarpus indicus, Peltophorum pterocarpum, Peltophorum pterocarpum, Khaya senegalensis	D, H, D, D	A64, YF68 , YF69, KS73	k__Fungi;p__Ascomycota;c__Sordariomycetes;o__unidentified_Sordariomycetes_sp;f__unidentified_Sordariomycetes_sp;g__unidentified_Sordariomycetes_sp;s__Sordariomycetes_sp		Ascomycota	Sordariomycetes	unidentified_Sordariomycetes_sp	unidentified_Sordariomycetes_sp	unidentified_Sordariomycetes_sp	Sordariomycetes_sp
Group 1042		OTU_174_Sep20	DYF22a, DYF22b, DYF24b, DYF24F, HYF25	61, 11, 172, 2, 52	298	soil, soil, soil, fruiting body, soil	Peltophorum pterocarpum, Peltophorum pterocarpum, Peltophorum pterocarpum, Peltophorum pterocarpum, Peltophorum pterocarpum	D, D, D, D, H	YF22D1, YF22D2, YF24D2, YF24FB, YF25H	k__Fungi;p__Ascomycota		Ascomycota
Group 10424	OTU_1450_Jun21				7
Group 10424		OTU_1450_Jun21	KS106D	7	7	soil	Khaya senegalensis	D	KS106	No blast hit
Group 10425	OTU_1430_Decb20				22
Group 10425		OTU_1430_Decb20	R45	22	22	soil	Samanea saman	D	R45	No blast hit
Group 1043	OTU_488_Dec21				15586							Ascomycota	Eurotiomycetes	Verrucariales	Verrucariaceae	Catapyrenium	Catapyrenium_exaratum
Group 1043		OTU_488_Dec21	SM135DT, KS138DT2, A144DT1, A147DT, A126FB, L133DT	1, 2, 1, 19, 3, 1	27	tissue, tissue, tissue, tissue, fruiting body, tissue	Swietenia macrophylla, Khaya Senegalensis, Pterocarpus indicus, Pterocarpus indicus, Pterocarpus indicus, unknown	D, D, D, D, H, D	SM135DT, KS138DT2, A144DT1, A147DT, A126 FT, L133DT	k__Fungi;p__Ascomycota;c__Eurotiomycetes;o__Verrucariales;f__Verrucariaceae;g__Catapyrenium;s__Catapyrenium_exaratum		Ascomycota	Eurotiomycetes	Verrucariales	Verrucariaceae	Catapyrenium	Catapyrenium_exaratum
Group 1043		OTU_165_Oct21	A128DT1, R120DT	25, 2	27	tissue, tissue	Pterocarpus indicus, Samanea saman	D, D	A128DT1, R120DT	No blast hit
Group 1043		ASV76_Mar22	CE151DT, CE150, CE151DT4, CE151	1543, 14, 23, 3	1583	tissue, soil, tissue, soil	Casuarina equisetifolia, Casuarina equisetifolia, Casuarina equisetifolia, Casuarina equisetifolia	D, D, D, D	CE151DT, CE150, CE151DT4, CE151	k__Fungi
Group 1043		OTU_1472_Oct21	A128DT1, CE134DT	4, 1	5	tissue, tissue	Pterocarpus indicus, Casuarina equisetifolia	D, D	A128DT1, CE134DT	No blast hit
Group 1043		ASV51_Mar22	CE150DT, CE151DT, CE149DT3, CE149, CE150DT2, CE150DT3, CE151DT3, CE151DT4, CE155DT2	30, 3003, 3, 35, 7, 12, 33, 48, 21	3192	tissue, tissue, tissue, soil, tissue, tissue, tissue, tissue, tissue	Casuarina equisetifolia, Casuarina equisetifolia, Casuarina equisetifolia, Casuarina equisetifolia, Casuarina equisetifolia, Casuarina equisetifolia, Casuarina equisetifolia, Casuarina equisetifolia, Casuarina equisetifolia	D, D, D, D, D, D, D, D, D	CE150DT, CE151DT, CE149DT3, CE149, CE150DT2, CE150DT3, CE151DT3, CE151DT4, CE155DT2	k__Fungi
Group 1043		ASV1391_Mar22	CE153FB	8	8	fruiting body	Casuarina equisetifolia	D	CE153FB	k__Fungi
Group 1043		ASV1377_Mar22	CE153DT1	8	8	tissue	Casuarina equisetifolia	D	CE153DT1	k__Fungi
Group 1043		ASV565_Mar22	CE151DT	44	44	tissue	Casuarina equisetifolia	D	CE151DT	k__Fungi
Group 1043		OTU_1529_Aug20	DRain16a, DRain16b, DRain16c, HRain18, DRain21	1, 12, 2, 1, 6	22	soil, soil, soil, soil, soil	Samanea saman, Samanea saman, Samanea saman, Samanea saman, Samanea saman	D, D, D, H, D	R16D1, R16D2, R16D3, R18H, R21D	No blast hit
Group 1043		ASV28_May22	PM162DT1, PM162DT2, PM163FB, PM163DT2, PM163DT3, A164FB1, A164DT1	18, 10452, 34, 37, 16, 21, 64	10642	tissue, tissue, fruiting body, tissue, tissue, fruiting body, tissue	Callerya atropurpurea, Callerya atropurpurea, Callerya atropurpurea, Callerya atropurpurea, Callerya atropurpurea, Pterocarpus indicus, Pterocarpus indicus	D, D, D, D, D, D, D	PM162DT1, PM162DT2, PM163FB, PM163DT2, PM163DT3, A164FB1, A164DT1	k__Fungi
Group 1043		OTU_995_Mara21	KS57DT3, A64DT3, R70DT1B	20, 1, 7	28	tissue, tissue, tissue	Khaya senegalensis, Pterocarpus indicus, Samanea saman	D, D, D	KS57DT3, A64DT3, R70DT1b	No blast hit
Group 10437	OTU_625_Decb20				116
Group 10437		OTU_625_Decb20	R47, R48, R50, R47DT3	80, 6, 23, 7	116	soil, soil, soil, tissue	Samanea samen, Samanea samen, Samanea samen, Samanea samen	D, H, H, D	R47, R48, R50, R47DT3	No blast hit
Group 1044	OTU_550_Dec21				129							Ascomycota	Sordariomycetes	Savoryellales	Savoryellaceae	Canalisporium	Canalisporium_pallidum
Group 1044		OTU_550_Dec21	KS138DT2, KS139, A144DT2	1, 4, 3	8	tissue, soil, tissue	Khaya Senegalensis, Khaya senegalensis, Pterocarpus indicus	D, D, D	KS138DT2, KS139, A144DT2	k__Fungi;p__Ascomycota;c__Sordariomycetes;o__Savoryellales;f__Savoryellaceae;g__Canalisporium;s__Canalisporium_pallidum		Ascomycota	Sordariomycetes	Savoryellales	Savoryellaceae	Canalisporium	Canalisporium_pallidum
Group 1044		ASV161_May22	PM162DT2, A164FB1	4, 117	121	tissue, fruiting body	Callerya atropurpurea, Pterocarpus indicus	D, D	PM162DT2, A164FB1	k__Fungi
Group 10445	OTU_338_Decc20				50
Group 10445		OTU_338_Decc20	A34DT	50	50	tissue	Pterocarpus indicus	D	A34DT	No blast hit
Group 10448	OTU_2601_Aug20				5
Group 10448		OTU_2601_Aug20	HRain19	5	5	soil	Samanea saman	H	R19H	No blast hit
Group 1045	OTU_6833_Jul20				20
Group 1045		OTU_6833_Jul20	HShorPF1	5	5	soil	Shorea sp.	H	HShorPF1	No blast hit
Group 1045		ASV1015_Mar22	CE155DT3	15	15	tissue	Casuarina equisetifolia	D	CE155DT3	k__Fungi
Group 10451	OTU_1455_Decb20				16
Group 10451		OTU_1455_Decb20	R46DT3	16	16	tissue	Samanea samen	D	R46DT3	No blast hit
Group 10458	OTU_1014_Nov20				5
Group 10458		OTU_1014_Nov20	DYF37DTb	5	5	tissue	Peltophorum pterocarpum	D	YF37DT3b	No blast hit
Group 1046	OTU_613_Deca20				46
Group 1046		OTU_613_Deca20	DRain25d, DRain29b, DRain29RBD, DRain32a	1, 1, 2, 2	6	soil, soil, tissue, soil	Samanea saman, Samanea saman, Samanea saman, Samanea saman	D, D, D, D	R25D4, R29D2, R29RBD, R32D1	No blast hit
Group 1046		OTU_186_Oct21	A128, R111, R112, R120DT, R120FB, R113	1, 7, 13, 1, 1, 5	28	soil, soil, soil, tissue, fruiting body, soil	Pterocarpus indicus, Samanea saman, Samanea saman, Samanea saman, Samanea saman, Samanea saman	D, D, ?, D, D, ?	A128, RT111, R112, R120DT, R120FB, R113	No blast hit
Group 1046		OTU_1834_Jul20	HWax5r, DRain9, HRain11, HRain12	1, 9, 1, 1	12	soil, soil, soil, soil	Cyrostachys renda, Samanea saman, Samanea saman, Samanea saman	H, D, H, H	5, 9, 11, 12	No blast hit
Group 1047	OTU_1736_Apr20				21							Ascomycota	Sordariomycetes	Hypocreales	Hypocreales_fam_Incertae_sedis	Fusariella	Fusariella_sp
Group 1047		OTU_772_Dec21	KS139, A126FB	5, 4	9	soil, fruiting body	Khaya senegalensis, Pterocarpus indicus	D, H	KS139, A126 FT	k__Fungi;p__Ascomycota;c__Sordariomycetes;o__Hypocreales;f__;g__;s__		Ascomycota	Sordariomycetes	Hypocreales
Group 1047		OTU_724_May21	KS73D	12	12	soil	Khaya senegalensis	D	KS73	k__Fungi;p__Ascomycota;c__Sordariomycetes;o__Hypocreales;f__Hypocreales_fam_Incertae_sedis;g__Fusariella;s__Fusariella_sp		Ascomycota	Sordariomycetes	Hypocreales	Hypocreales_fam_Incertae_sedis	Fusariella	Fusariella_sp
Group 10476	OTU_1814_Decb20				8
Group 10476		OTU_1814_Decb20	R45DT1, R47DT1, R47DT3	5, 1, 2	8	tissue, tissue, tissue	Samanea saman, Samanea samen, Samanea samen	D, D, D	R45DT1, R47DT1, R47DT3	No blast hit
Group 1048	OTU_2455_Aug20				88							Ascomycota	Sordariomycetes	Hypocreales	Hypocreales_fam_Incertae_sedis	Fusariella	Fusariella_sp
Group 1048		OTU_2455_Aug20	HRain19	6	6	soil	Samanea saman	H	R19H	k__Fungi;p__Ascomycota;c__Sordariomycetes		Ascomycota	Sordariomycetes
Group 1048		OTU_5039_Jul20	HWax8, DRain9A	4, 2	6	soil, tissue	Cyrostachys renda, Samanea saman	H, D	8, 9-A	k__Fungi;p__Ascomycota;c__Sordariomycetes		Ascomycota	Sordariomycetes
Group 1048		ASV143_Jun22	P172FB1, P173FB	51, 12	63	fruiting body, fruiting body	Dypsis lutescens, Wodyetia bifurcata	D, D	P172FB1, P173FB	k__Fungi; p__Ascomycota; c__Sordariomycetes; o__Hypocreales; f__Hypocreales_fam_Incertae_sedis; g__Fusariella; s__		Ascomycota	Sordariomycetes	Hypocreales	Hypocreales_fam_Incertae_sedis	Fusariella
Group 1048		OTU_958_Mara21	A64DT3, R70DT1B	3, 2	5	tissue, tissue	Pterocarpus indicus, Samanea saman	D, D	A64DT3, R70DT1b	k__Fungi;p__Ascomycota;c__Sordariomycetes;o__Hypocreales;f__Hypocreales_fam_Incertae_sedis;g__Fusariella;s__Fusariella_sp		Ascomycota	Sordariomycetes	Hypocreales	Hypocreales_fam_Incertae_sedis	Fusariella	Fusariella_sp
Group 1048		ASV536_May22	PM163FB	8	8	fruiting body	Callerya atropurpurea	D	PM163FB	k__Fungi; p__Ascomycota; c__Sordariomycetes; o__Hypocreales; f__Hypocreales_fam_Incertae_sedis; g__Fusariella; s__		Ascomycota	Sordariomycetes	Hypocreales	Hypocreales_fam_Incertae_sedis	Fusariella
Group 10482	OTU_931_Decb20				43
Group 10482		OTU_931_Decb20	R48	43	43	soil	Samanea samen	H	R48	No blast hit
Group 10483	OTU_833_Deca20				5
Group 10483		OTU_833_Deca20	DRain28c	5	5	soil	Samanea saman	D	R28D3	No blast hit
Group 10486	OTU_1567_Jun21				7
Group 10486		OTU_1567_Jun21	KS105H	7	7	soil	Khaya senegalensis	H	KS105	No blast hit
Group 10488	OTU_1156_Jun21				7
Group 10488		OTU_1156_Jun21	KS106D	7	7	soil	Khaya senegalensis	D	KS106	No blast hit
Group 1049	OTU_1605_Deca20				17							Ascomycota
Group 1049		OTU_1955_Jul20	HWax5r, DRain10	2, 15	17	soil, soil	Cyrostachys renda, Samanea saman	H, D	5, 10	k__Fungi;p__Ascomycota		Ascomycota
Group 10494	OTU_1621_Decb20				19
Group 10494		OTU_1621_Decb20	R46DT2, R46DT3	1, 18	19	tissue, tissue	Samanea samen, Samanea samen	D, D	R46DT2, R46DT3	No blast hit
Group 105	OTU_163_Aug20				12571							Basidiomycota	Agaricomycetes	Agaricales	Tricholomataceae, Marasmiaceae	Trogia, unidentified	Trogia_sp, Marasmiaceae_sp
Group 105		OTU_163_Aug20	DRain21F, DRain16a, DRain16c, HRain17, HRain18, DRain21	1, 199, 163, 8, 49, 1	421	fruiting body, soil, soil, soil, soil, soil	Samanea saman, Samanea saman, Samanea saman, Samanea saman, Samanea saman, Samanea saman	D, D, D, H, H, D	R21FB, R16D1, R16D3, R17H, R18H, R21D	k__Fungi;p__Basidiomycota;c__Agaricomycetes;o__Agaricales		Basidiomycota	Agaricomycetes	Agaricales
Group 105		OTU_218_Dec21	SM135, SM136, KS138DT2, KS139, KS139DT2, A143FB1, A144FB, A148DT	3, 1, 3, 86, 3, 1, 1, 5	103	soil, soil, tissue, soil, tissue, fruiting body, fruiting body, tissue	Swietenia macrophylla, Swietenia macrophylla, Khaya Senegalensis, Khaya senegalensis, Khaya senegalensis, Pterocarpus indicus, Pterocarpus indicus, Pterocarpus indicus	D, D, D, D, D, D, D, D	SM135, SM136, KS138DT2, KS139, KS139DT2, A143FB1, A144FB, A148DT	k__Fungi;p__Basidiomycota;c__Agaricomycetes;o__;f__;g__;s__		Basidiomycota	Agaricomycetes
Group 105		OTU_222_Jul20	HShor2, DWax1, DWax2, DWax3, HWax5r, DWax7, HWax8, DRain9, DRain10, HRain11, HRain12, DRain13, DAng14, HShorPF1	2, 3, 2, 8, 3, 547, 1, 2, 2, 1, 2, 1, 34, 5	613	soil, soil, soil, soil, soil, soil, soil, soil, soil, soil, soil, soil, soil, soil	Shorea sp., Cyrostachys renda, Cyrostachys renda, Cyrostachys renda, Cyrostachys renda, Cyrostachys renda, Cyrostachys renda, Samanea saman, Samanea saman, Samanea saman, Samanea saman, Samanea saman, Pterocarpus indicus, Shorea sp.	H, D, D, D, H, D, H, D, D, H, H, D, D, H	HShor2, 1, 2, 3, 5, 7, 8, 9, 10, 11, 12, 13, 14, HShorPF1	k__Fungi;p__Basidiomycota;c__Agaricomycetes;o__Agaricales		Basidiomycota	Agaricomycetes	Agaricales
Group 105		OTU_38_Jun21	TR97H, TR98H, KS99D, KS100D, KS101H, KS102H, KS103H, KS104D, KS105H, KS106D, KS107H, KS99DT2, KS100DT1, KS100DT2, KS106DT1	7, 2, 288, 3, 1, 1, 3, 460, 4, 758, 2, 7, 7, 3, 1	1547	soil, soil, soil, soil, soil, soil, soil, soil, soil, soil, soil, tissue, tissue, tissue, tissue	Tabebuia rosea, Tabebuia rosea, Khaya senegalensis, Khaya senegalensis, Khaya senegalensis, Khaya senegalensis, Khaya senegalensis, Khaya senegalensis, Khaya senegalensis, Khaya senegalensis, Khaya senegalensis, Khaya senegalensis, Khaya senegalensis, Khaya senegalensis, Khaya senegalensis	H, H, D, D, H, H, H, D, H, D, H, D, D, D, D	TR97, TR98, KS99, KS100, KS101, KS102, KS103, KS104, KS105, KS106, KS107, KS99DT2, KS100DT1, KS100DT2, KS106DT1	k__Fungi;p__Basidiomycota;c__Agaricomycetes;o__Agaricales;f__Tricholomataceae;g__Trogia;s__Trogia_sp		Basidiomycota	Agaricomycetes	Agaricales	Tricholomataceae	Trogia	Trogia_sp
Group 105		OTU_8_Marb21	KS71DT1, KS71DT2A, KS71DT2B, KS71DT3, KS71HT, KS71DT4	2, 1, 1295, 3, 1, 1	1303	tissue, tissue, tissue, tissue, tissue, tissue	Khaya senegalensis, Khaya senegalensis, Khaya senegalensis, Khaya senegalensis, Khaya senegalensis, Khaya senegalensis	D, D, D, D, D, D	KS71DT1, KS71DT2A, KS71DT2B, KS71DT3, KS71HT, KS71DT4	k__Fungi;p__Basidiomycota;c__Agaricomycetes;o__Agaricales;f__Marasmiaceae;g__unidentified;s__Marasmiaceae_sp		Basidiomycota	Agaricomycetes	Agaricales	Marasmiaceae	unidentified	Marasmiaceae_sp
Group 105		ASV37_Mar22	CE149DT, CE150DT, CE151DT, CE152DT, CE153DT1, CE149DT3, CE153FB, CE150, CE149, CE150DT2, CE150DT3, TR154DT, CE151	10, 15, 24, 7, 33, 19, 21, 44, 8210, 28, 24, 138, 5	8578	tissue, tissue, tissue, tissue, tissue, tissue, fruiting body, soil, soil, tissue, tissue, tissue, soil	Casuarina equisetifolia, Casuarina equisetifolia, Casuarina equisetifolia, Casuarina equisetifolia, Casuarina equisetifolia, Casuarina equisetifolia, Casuarina equisetifolia, Casuarina equisetifolia, Casuarina equisetifolia, Casuarina equisetifolia, Casuarina equisetifolia, Casuarina equisetifolia, Casuarina equisetifolia	D, D, D, D, D, D, D, D, D, D, D, D, D	CE149DT, CE150DT, CE151DT, CE152DT, CE153DT1, CE149DT3, CE153FB, CE150, CE149, CE150DT2, CE150DT3, TR154DT, CE151	k__Fungi; p__Basidiomycota; c__Agaricomycetes		Basidiomycota	Agaricomycetes
Group 105		OTU_2080_May21	KS73D, SM76DT1	5, 1	6	soil, tissue	Khaya senegalensis, Swietenia macrophylla	D, D	KS73, SM76DT1	k__Fungi;p__Basidiomycota;c__Agaricomycetes;o__Agaricales;f__Tricholomataceae;g__Trogia;s__Trogia_sp		Basidiomycota	Agaricomycetes	Agaricales	Tricholomataceae	Trogia	Trogia_sp
Group 1050	OTU_1965_Dec21				5							Ascomycota	Sordariomycetes
Group 1050		OTU_3205_Deca20	DRain28b, DRain31b, DRain32a, DRain33dt	1, 2, 1, 1	5	soil, soil, soil, tissue	Samanea saman, Samanea saman, Samanea saman, Samanea saman	D, D, D, D	R28D2, R31D2, R32D1, R33DTD	k__Fungi;p__Ascomycota;c__Sordariomycetes		Ascomycota	Sordariomycetes
Group 10501	OTU_990_Sep20				7
Group 10501		OTU_990_Sep20	DYF24b	7	7	soil	Peltophorum pterocarpum	D	YF24D2	No blast hit
Group 10505	OTU_1360_Decb20				22
Group 10505		OTU_1360_Decb20	R47	22	22	soil	Samanea samen	D	R47	No blast hit
Group 10508	OTU_693_Sep20				8
Group 10508		OTU_693_Sep20	DYF22b	8	8	soil	Peltophorum pterocarpum	D	YF22D2	No blast hit
Group 1051	OTU_1263_Aug20				24							Ascomycota	Sordariomycetes	Incertae_sedis_Sordariomycetes, Hypocreales	Incertae_sedis_Sordariomycetes, Nectriaceae	Thyronectria, Cosmospora	Thyronectria roseovirens, Cosmospora_stegonsporii
Group 1051		OTU_1263_Aug20	DRain16c	18	18	soil	Samanea saman	D	R16D3	k__Fungi;p__Ascomycota;c__Sordariomycetes;o__Incertae_sedis_Sordariomycetes;f__Incertae_sedis_Sordariomycetes;g__Thyronectria;s__Thyronectria roseovirens		Ascomycota	Sordariomycetes	Incertae_sedis_Sordariomycetes	Incertae_sedis_Sordariomycetes	Thyronectria	Thyronectria roseovirens
Group 1051		OTU_1163_May21	A58D	6	6	soil	Pterocarpus indicus	D	A58	k__Fungi;p__Ascomycota;c__Sordariomycetes;o__Hypocreales;f__Nectriaceae;g__Cosmospora;s__Cosmospora_stegonsporii		Ascomycota	Sordariomycetes	Hypocreales	Nectriaceae	Cosmospora	Cosmospora_stegonsporii
Group 10512	OTU_3474_Decb20				5
Group 10512		OTU_3474_Decb20	R46	5	5	soil	Samanea samen	D	R46	No blast hit
Group 10518	OTU_1835_May21				5
Group 10518		OTU_1835_May21	T82H	5	5	soil	Samanea saman	H	R82	No blast hit
Group 1052	OTU_1415_Jul20				103							Ascomycota	Sordariomycetes	Hypocreales	Stachybotryaceae	unidentified	Stachybotryaceae_sp
Group 1052		OTU_1415_Jul20	DWax1, DWax2, HWax5r, DWax7, DRain10	23, 1, 13, 2, 3	42	soil, soil, soil, soil, soil	Cyrostachys renda, Cyrostachys renda, Cyrostachys renda, Cyrostachys renda, Samanea saman	D, D, H, D, D	1, 2, 5, 7, 10	k__Fungi;p__Ascomycota;c__Sordariomycetes		Ascomycota	Sordariomycetes
Group 1052		OTU_307_Sep20	DYF22a, DYF22b	24, 23	47	soil, soil	Peltophorum pterocarpum, Peltophorum pterocarpum	D, D	YF22D1, YF22D2	k__Fungi;p__Ascomycota;c__Sordariomycetes		Ascomycota	Sordariomycetes
Group 1052		OTU_881_May21	SG65H, YF69D	13, 1	14	soil, soil	Syzygium grande, Peltophorum pterocarpum	H, D	SG65, YF69	k__Fungi;p__Ascomycota;c__Sordariomycetes;o__Hypocreales;f__Stachybotryaceae;g__unidentified;s__Stachybotryaceae_sp		Ascomycota	Sordariomycetes	Hypocreales	Stachybotryaceae	unidentified	Stachybotryaceae_sp
Group 10520	OTU_1640_Decb20				27
Group 10520		OTU_1640_Decb20	R45	27	27	soil	Samanea saman	D	R45	No blast hit
Group 10521	OTU_2978_Decb20				8
Group 10521		OTU_2978_Decb20	YF44, R48, R50	3, 2, 3	8	soil, soil, soil	Peltophorum pterocarpum, Samanea samen, Samanea samen	H, H, H	YF44, R48, R50	No blast hit
Group 1053	OTU_2161_Dec21				76
Group 1053		OTU_253_May21	SG63H, SG65H, T82H	1, 15, 60	76	soil, soil, soil	Syzygium grande, Syzygium grande, Samanea saman	H, H, H	SG63, SG65, R82	k__Fungi;p__;c__;o__;f__;g__;s__
Group 10532	OTU_388_Sep20				25
Group 10532		OTU_388_Sep20	DYF22b	25	25	soil	Peltophorum pterocarpum	D	YF22D2	No blast hit
Group 10534	OTU_1771_Decb20				16
Group 10534		OTU_1771_Decb20	CE39	16	16	soil	Casuarina equisetifolia	D	CE39	No blast hit
Group 10536	OTU_1232_Jul20				39
Group 10536		OTU_1232_Jul20	DWax2, DWax7, HWax8, DRain9, DRain10	2, 1, 30, 3, 3	39	soil, soil, soil, soil, soil	Cyrostachys renda, Cyrostachys renda, Cyrostachys renda, Samanea saman, Samanea saman	D, D, H, D, D	2, 7, 8, 9, 10	No blast hit
Group 10539	OTU_2820_Decb20				5
Group 10539		OTU_2820_Decb20	R46DT3	5	5	tissue	Samanea samen	D	R46DT3	No blast hit
Group 1054	OTU_709_Aug20				72							Ascomycota	Sordariomycetes	Hypocreales	Ophiocordycipitaceae	Haptocillium	Haptocillium_balanoides
Group 1054		OTU_709_Aug20	DRain21	22	22	soil	Samanea saman	D	R21D	No blast hit
Group 1054		OTU_210_Dec21	KS139, A144DT1, A144DT2, A144FB, A148DT, L133FB2	7, 1, 2, 1, 38, 1	50	soil, tissue, tissue, fruiting body, tissue, fruiting body	Khaya senegalensis, Pterocarpus indicus, Pterocarpus indicus, Pterocarpus indicus, Pterocarpus indicus, unknown	D, D, D, D, D, D	KS139, A144DT1, A144DT2, A144FB, A148DT, L133FB2	k__Fungi;p__Ascomycota;c__Sordariomycetes;o__Hypocreales;f__Ophiocordycipitaceae;g__Haptocillium;s__Haptocillium_balanoides		Ascomycota	Sordariomycetes	Hypocreales	Ophiocordycipitaceae	Haptocillium	Haptocillium_balanoides
Group 10543	OTU_1256_Decb20				16
Group 10543		OTU_1256_Decb20	R45DT2	16	16	tissue	Samanea saman	D	R45DT2	No blast hit
Group 10545	OTU_876_Deca20				7
Group 10545		OTU_876_Deca20	DRain28a	7	7	soil	Samanea saman	D	R28D1	No blast hit
Group 1055	OTU_2771_Apr20				42							Ascomycota	Sordariomycetes	Chaetosphaeriales	Chaetosphaeriaceae	Chloridium	Chloridium_sp
Group 1055		OTU_1682_Jul20	HShor2, HRainNTU, HWax8, DRain9, OpenF1	2, 6, 1, 7, 1	17	soil, soil, soil, soil, soil	Shorea sp., Samanea saman, Cyrostachys renda, Samanea saman, unknown	H, H, H, D, H	HShor2, HRainNTU, 8, 9, OpenF1	k__Fungi;p__Ascomycota;c__Sordariomycetes;o__Chaetosphaeriales;f__Chaetosphaeriaceae		Ascomycota	Sordariomycetes	Chaetosphaeriales	Chaetosphaeriaceae
Group 1055		OTU_722_May21	SM75H, SM76H	1, 19	20	soil, soil	Swietenia macrophylla, Swietenia macrophylla	H, H	SM75, SM76	k__Fungi;p__;c__;o__;f__;g__;s__
Group 1055		OTU_427_Marb21	KS71HT	5	5	tissue	Khaya senegalensis	D	KS71HT	k__Fungi;p__Ascomycota;c__Sordariomycetes;o__Chaetosphaeriales;f__Chaetosphaeriaceae;g__Chloridium;s__Chloridium_sp		Ascomycota	Sordariomycetes	Chaetosphaeriales	Chaetosphaeriaceae	Chloridium	Chloridium_sp
Group 10552	OTU_3995_Aug20				5
Group 10552		OTU_3995_Aug20	DRain16a	5	5	soil	Samanea saman	D	R16D1	No blast hit
Group 10553	ASV94_Mar22				1120				Bacteria			Others					Eubacterium
Group 10553		ASV94_Mar22	CE149, CE155DT2, TR154DT	657, 2, 461	1120	soil, tissue, tissue	Casuarina equisetifolia, Casuarina equisetifolia, Casuarina equisetifolia	D, D, D	CE149, CE155DT2, TR154DT	k__Fungi; p__; c__; o__; f__; g__; s__
Group 10555	OTU_1904_Decb20				9
Group 10555		OTU_1904_Decb20	R47DT2, R49DT2	1, 8	9	tissue, tissue	Samanea samen, Samanea samen	D, D	R47DT2, R49DT2	No blast hit
Group 10556	OTU_3535_Jun21				20
Group 10556		OTU_3535_Jun21	KS106D	15	15	soil	Khaya senegalensis	D	KS106	No blast hit
Group 10556		OTU_2009_Sep20	DYF22a	5	5	soil	Peltophorum pterocarpum	D	YF22D1	No blast hit
Group 10558	OTU_649_Jun21				15
Group 10558		OTU_649_Jun21	KS105H	15	15	soil	Khaya senegalensis	H	KS105	No blast hit
Group 1056	OTU_1157_Apr20				13							Ascomycota	Sordariomycetes	Sordariales	Lasiosphaeriaceae
Group 1056		OTU_1157_Apr20	DRain13	6	6	soil	Samanea saman	D	13	k__Fungi;p__Ascomycota;c__Sordariomycetes;o__Sordariales;f__Lasiosphaeriaceae		Ascomycota	Sordariomycetes	Sordariales	Lasiosphaeriaceae
Group 1056		OTU_1396_Aug20	HRain17	7	7	soil	Samanea saman	H	R17H	k__Fungi;p__Ascomycota;c__Sordariomycetes;o__Sordariales;f__Lasiosphaeriaceae		Ascomycota	Sordariomycetes	Sordariales	Lasiosphaeriaceae
Group 10560	OTU_764_Decc20				8
Group 10560		OTU_764_Decc20	A34D1	8	8	soil	Pterocarpus indicus	D	A34D1	No blast hit
Group 10562	OTU_3126_Dec21				59
Group 10562		OTU_3126_Dec21	KS138DT2, KS139DT2, KS141DT1, KS141DT2, SG145DT1, A147DT, A126FB, L133FB2	14, 2, 1, 2, 24, 3, 2, 11	59	tissue, tissue, tissue, tissue, tissue, tissue, fruiting body, fruiting body	Khaya Senegalensis, Khaya senegalensis, Khaya senegalensis, Khaya senegalensis, Syzygium grande, Pterocarpus indicus, Pterocarpus indicus, unknown	D, D, D, D, D, D, H, D	KS138DT2, KS139DT2, KS141DT1, KS141DT2, SG145DT1, A147DT, A126 FT, L133FB2	No blast hit
Group 1057	OTU_72_Dec21				1039							Ascomycota	Dothideomycetes	Pleosporales
Group 1057		OTU_72_Dec21	KS139, A144DT1, A144DT2, A144FB, SG145DT1, A147DT, A148DT, A126FB, L133DT, L133FB1, L133FB2	22, 2, 1, 3, 3, 2, 307, 1, 4, 2, 7	354	soil, tissue, tissue, fruiting body, tissue, tissue, tissue, fruiting body, tissue, fruiting body, fruiting body	Khaya senegalensis, Pterocarpus indicus, Pterocarpus indicus, Pterocarpus indicus, Syzygium grande, Pterocarpus indicus, Pterocarpus indicus, Pterocarpus indicus, unknown, unknown, unknown	D, D, D, D, D, D, D, H, D, D, D	KS139, A144DT1, A144DT2, A144FB, SG145DT1, A147DT, A148DT, A126 FT, L133DT, L133FB1, L133FB2	k__Fungi;p__Ascomycota;c__Dothideomycetes;o__Pleosporales;f__;g__;s__		Ascomycota	Dothideomycetes	Pleosporales
Group 1057		OTU_49_Mara21	KS57DT3, KS57DT2, A64DT1, R70DT1B	1, 10, 671, 3	685	tissue, tissue, tissue, tissue	Khaya senegalensis, Khaya senegalensis, Pterocarpus indicus, Samanea saman	D, D, D, D	KS57DT3, KS57DT2, A64DT1, R70DT1b	No blast hit
Group 10573	OTU_1387_Decb20				21
Group 10573		OTU_1387_Decb20	R46DT2, R47DT2	2, 19	21	tissue, tissue	Samanea samen, Samanea samen	D, D	R46DT2, R47DT2	No blast hit
Group 10575	OTU_1036_Aug20				19
Group 10575		OTU_1036_Aug20	DRain21F, DRain16a, HRain19, DRain21	1, 2, 1, 15	19	fruiting body, soil, soil, soil	Samanea saman, Samanea saman, Samanea saman, Samanea saman	D, D, H, D	R21FB, R16D1, R19H, R21D	No blast hit
Group 10579	OTU_2151_Decb20				6
Group 10579		OTU_2151_Decb20	R45	6	6	soil	Samanea saman	D	R45	No blast hit
Group 1058	OTU_2082_Dec21				42
Group 1058		OTU_1329_Jul20	HRainNTU, DWax7, DRain13, DAng14A, HAng15, OpenF1	33, 2, 2, 2, 1, 2	42	soil, soil, soil, tissue, soil, soil	Samanea saman, Cyrostachys renda, Samanea saman, Pterocarpus indicus, Pterocarpus indicus, unknown	H, D, D, D, H, H	HRainNTU, 7, 13, 14-A, 15, OpenF1	No blast hit
Group 10580	OTU_1882_Decb20				12							Ascomycota	Leotiomycetes	Incertae_sedis_Leotiomycetes
Group 10580		OTU_1882_Decb20	R46	12	12	soil	Samanea samen	D	R46	k__Fungi;p__Ascomycota;c__Leotiomycetes;o__Incertae_sedis_Leotiomycetes		Ascomycota	Leotiomycetes	Incertae_sedis_Leotiomycetes
Group 10581	OTU_636_Nov20				8
Group 10581		OTU_636_Nov20	DYF37D1	8	8	soil	Peltophorum pterocarpum	D	YF37D1	No blast hit
Group 1059	OTU_1579_Apr20				222							Ascomycota	Sordariomycetes
Group 1059		OTU_1579_Apr20	DWax2, HRain12	1, 4	5	soil, soil	Cyrostachys renda, Samanea saman	D, H	2, 12	k__Fungi;p__Ascomycota;c__Sordariomycetes		Ascomycota	Sordariomycetes
Group 1059		OTU_450_Jul20	DWax1, DWax2, HWax8, DRain9, DRain10, HRain11, OpenF1	2, 1, 201, 3, 6, 2, 2	217	soil, soil, soil, soil, soil, soil, soil	Cyrostachys renda, Cyrostachys renda, Cyrostachys renda, Samanea saman, Samanea saman, Samanea saman, unknown	D, D, H, D, D, H, H	1, 2, 8, 9, 10, 11, OpenF1	k__Fungi;p__Ascomycota;c__Sordariomycetes		Ascomycota	Sordariomycetes
Group 10592	OTU_741_Deca20				7
Group 10592		OTU_741_Deca20	DRain25a	7	7	soil	Samanea saman	D	R25D1	No blast hit
Group 106	OTU_469_Aug20				641							Basidiomycota	Agaricomycetes	Thelephorales, Agaricales	Thelephoraceae, Amanitaceae	Tomentella, Amanita	Amanita_sp
Group 106		OTU_469_Aug20	DRain16c, HRain18, HRain19	57, 39, 2	98	soil, soil, soil	Samanea saman, Samanea saman, Samanea saman	D, H, H	R16D3, R18H, R19H	No blast hit
Group 106		OTU_1024_Dec21	SM135	7	7	soil	Swietenia macrophylla	D	SM135	k__Fungi;p__Basidiomycota;c__Agaricomycetes;o__Thelephorales;f__Thelephoraceae;g__Tomentella;s__		Basidiomycota	Agaricomycetes	Thelephorales	Thelephoraceae	Tomentella
Group 106		OTU_628_Deca20	DRain25a, DRain25b, DRain25d, HRain27W, DRain28a, DRain28c, DRain29b, DRain32a	2, 1, 1, 1, 1, 5, 1, 3	15	soil, soil, soil, tissue, soil, soil, soil, soil	Samanea saman, Samanea saman, Samanea saman, Samanea saman, Samanea saman, Samanea saman, Samanea saman, Samanea saman	D, D, D, H, D, D, D, D	R25D1, R25D2, R25D4, R27W, R28D1, R28D3, R29D2, R32D1	No blast hit
Group 106		OTU_504_Jul20	HShor2, HRainNTU, DWax2, DWax7, HWax8, DRain9A, DRain10, HRain11, DRain13, DAng14A, HShorPF1	2, 71, 1, 45, 2, 2, 2, 42, 7, 1, 6	181	soil, soil, soil, soil, soil, tissue, soil, soil, soil, tissue, soil	Shorea sp., Samanea saman, Cyrostachys renda, Cyrostachys renda, Cyrostachys renda, Samanea saman, Samanea saman, Samanea saman, Samanea saman, Pterocarpus indicus, Shorea sp.	H, H, D, D, H, D, D, H, D, D, H	HShor2, HRainNTU, 2, 7, 8, 9-A, 10, 11, 13, 14-A, HShorPF1	No blast hit
Group 106		OTU_1872_May21	KS73D	5	5	soil	Khaya senegalensis	D	KS73	k__Fungi;p__Basidiomycota;c__Agaricomycetes;o__Agaricales;f__Amanitaceae;g__Amanita;s__Amanita_sp		Basidiomycota	Agaricomycetes	Agaricales	Amanitaceae	Amanita	Amanita_sp
Group 106		ASV165_Mar22	CE150, CE149, TR154DT, CE151	9, 292, 7, 27	335	soil, soil, tissue, soil	Casuarina equisetifolia, Casuarina equisetifolia, Casuarina equisetifolia, Casuarina equisetifolia	D, D, D, D	CE150, CE149, TR154DT, CE151	k__Fungi; p__Basidiomycota; c__Agaricomycetes		Basidiomycota	Agaricomycetes
Group 1060	OTU_842_Deca20				13							Ascomycota	Sordariomycetes
Group 1060		OTU_842_Deca20	DRain25d, DRain28a, DRain32a	2, 2, 1	5	soil, soil, soil	Samanea saman, Samanea saman, Samanea saman	D, D, D	R25D4, R28D1, R32D1	k__Fungi;p__Ascomycota;c__Sordariomycetes		Ascomycota	Sordariomycetes
Group 1060		OTU_2456_Jul20	DRain9, HRain12	1, 7	8	soil, soil	Samanea saman, Samanea saman	D, H	9, 12	k__Fungi;p__Ascomycota;c__Sordariomycetes		Ascomycota	Sordariomycetes
Group 10606	OTU_534_Dec21				16
Group 10606		OTU_534_Dec21	SM135, SM136	8, 8	16	soil, soil	Swietenia macrophylla, Swietenia macrophylla	D, D	SM135, SM136	No blast hit
Group 1061	OTU_1100_Dec21				137							Ascomycota	Sordariomycetes, unidentified_Ascomycota_sp	Sordariales, unidentified_Ascomycota_sp	Chaetomiaceae, unidentified_Ascomycota_sp	unidentified_Ascomycota_sp	Ascomycota_sp
Group 1061		OTU_1829_Jul20	HRainNTU, DWax1, DWax7, DRain9, HRain12	2, 2, 1, 3, 4	12	soil, soil, soil, soil, soil	Samanea saman, Cyrostachys renda, Cyrostachys renda, Samanea saman, Samanea saman	H, D, D, D, H	HRainNTU, 1, 7, 9, 12	k__Fungi;p__Ascomycota;c__Sordariomycetes;o__Sordariales;f__Chaetomiaceae		Ascomycota	Sordariomycetes	Sordariales	Chaetomiaceae
Group 1061		OTU_171_May21	YF69D, SM75H, SM76H, A80D, A58DT1, SM75DT1, SM75DT2	1, 103, 4, 2, 2, 11, 2	125	soil, soil, soil, soil, tissue, tissue, tissue	Peltophorum pterocarpum, Swietenia macrophylla, Swietenia macrophylla, Pterocarpus indicus, Pterocarpus indicus, Swietenia macrophylla, Swietenia macrophylla	D, H, H, D, D, D, D	YF69, SM75, SM76, A80, A58DT1, SM75DT1, SM75DT2	k__Fungi;p__Ascomycota;c__unidentified_Ascomycota_sp;o__unidentified_Ascomycota_sp;f__unidentified_Ascomycota_sp;g__unidentified_Ascomycota_sp;s__Ascomycota_sp		Ascomycota	unidentified_Ascomycota_sp	unidentified_Ascomycota_sp	unidentified_Ascomycota_sp	unidentified_Ascomycota_sp	Ascomycota_sp
Group 10610	OTU_546_May21				13
Group 10610		OTU_546_May21	KS71D	13	13	soil	Khaya senegalensis	D	KS71	No blast hit
Group 10611	OTU_1453_Mara21				16
Group 10611		OTU_1453_Mara21	R66DT2, KS57D1, R70DT2, A64DT2, R70DT1B	1, 8, 2, 4, 1	16	tissue, tissue, tissue, tissue, tissue	Samanea saman, Khaya senegalensis, Samanea saman, Pterocarpus indicus, Samanea saman	D, D, D, D, D	R66DT2, KS57DT1, R70DT2, A64DT2, R70DT1b	No blast hit
Group 1062	OTU_1383_Jul20				262							Ascomycota	Sordariomycetes	Microascales	Halosphaeriaceae	Cirrenalia	Cirrenalia macrocephala, Cirrenalia_iberica
Group 1062		OTU_1383_Jul20	DWax3, DWax7, HWax8, DRain9, DRain9A, DRain10, HRain11	15, 1, 15, 3, 1, 2, 1	38	soil, soil, soil, soil, tissue, soil, soil	Cyrostachys renda, Cyrostachys renda, Cyrostachys renda, Samanea saman, Samanea saman, Samanea saman, Samanea saman	D, D, H, D, D, D, H	3, 7, 8, 9, 9-A, 10, 11	k__Fungi;p__Ascomycota;c__Sordariomycetes;o__Microascales;f__Halosphaeriaceae;g__Cirrenalia;s__Cirrenalia macrocephala		Ascomycota	Sordariomycetes	Microascales	Halosphaeriaceae	Cirrenalia	Cirrenalia macrocephala
Group 1062		ASV93_Jun22	P170FB, P171DT	3, 144	147	fruiting body, tissue	Dypsis lutescens, Dypsis lutescens	D, D	P170FB, P171DT	k__Fungi; p__Ascomycota; c__Sordariomycetes; o__Microascales; f__Halosphaeriaceae; g__Cirrenalia; s__Cirrenalia_iberica		Ascomycota	Sordariomycetes	Microascales	Halosphaeriaceae	Cirrenalia	Cirrenalia_iberica
Group 1062		ASV134_Jun22	P171FB, P171DT, P173FB	3, 70, 4	77	fruiting body, tissue, fruiting body	Dypsis lutescens, Dypsis lutescens, Wodyetia bifurcata	D, D, D	P171FB, P171DT, P173FB	k__Fungi; p__Ascomycota; c__Sordariomycetes; o__Microascales; f__Halosphaeriaceae; g__Cirrenalia; s__Cirrenalia_iberica		Ascomycota	Sordariomycetes	Microascales	Halosphaeriaceae	Cirrenalia	Cirrenalia_iberica
Group 10620	OTU_1311_Sep20				6
Group 10620		OTU_1311_Sep20	DYF22a	6	6	soil	Peltophorum pterocarpum	D	YF22D1	No blast hit
Group 10621	OTU_3060_Jul20				22
Group 10621		OTU_3060_Jul20	DWax1, DWax3, HWax5r, HWax8, DRain10, HRain11, DRain13	2, 3, 3, 11, 1, 1, 1	22	soil, soil, soil, soil, soil, soil, soil	Cyrostachys renda, Cyrostachys renda, Cyrostachys renda, Cyrostachys renda, Samanea saman, Samanea saman, Samanea saman	D, D, H, H, D, H, D	1, 3, 5, 8, 10, 11, 13	No blast hit
Group 10624	OTU_1664_Aug20				5
Group 10624		OTU_1664_Aug20	HRain19	5	5	soil	Samanea saman	H	R19H	No blast hit
Group 10627	ASV320_May22				27
Group 10627		ASV320_May22	PM162DT2, A164FB1, A164DT1	5, 9, 13	27	tissue, fruiting body, tissue	Callerya atropurpurea, Pterocarpus indicus, Pterocarpus indicus	D, D, D	PM162DT2, A164FB1, A164DT1	k__Fungi
Group 10628	OTU_1105_Jun21				7
Group 10628		OTU_1105_Jun21	KS105H	7	7	soil	Khaya senegalensis	H	KS105	No blast hit
Group 10629	OTU_963_Sep20				7
Group 10629		OTU_963_Sep20	DYF24b	7	7	soil	Peltophorum pterocarpum	D	YF24D2	No blast hit
Group 1063	OTU_6128_Jul20				5319							Ascomycota	Sordariomycetes	Hypocreales	Niessliaceae	unidentified	Niessliaceae_sp
Group 1063		OTU_1823_May21	SG63H, SG65H, SM75H	1, 5, 2	8	soil, soil, soil	Syzygium grande, Syzygium grande, Swietenia macrophylla	H, H, H	SG63, SG65, SM75	k__Fungi;p__Ascomycota;c__Sordariomycetes;o__Hypocreales;f__Niessliaceae;g__unidentified;s__Niessliaceae_sp		Ascomycota	Sordariomycetes	Hypocreales	Niessliaceae	unidentified	Niessliaceae_sp
Group 1063		ASV25_Jun22	P167FB, P168FB1, P168FB2, P169FB, P170FB, P171FB, P171DT, P172FB1, P173FB, P174FB, YF166FB3, YF166FB3A	33, 11, 8, 24, 47, 4850, 19, 101, 85, 51, 27, 55	5311	fruiting body, fruiting body, fruiting body, fruiting body, fruiting body, fruiting body, tissue, fruiting body, fruiting body, fruiting body, fruiting body, fruiting body	Wodyetia bifurcata, Wodyetia bifurcata, Wodyetia bifurcata, Dypsis lutescens, Dypsis lutescens, Dypsis lutescens, Dypsis lutescens, Dypsis lutescens, Wodyetia bifurcata, Wodyetia bifurcata, Peltophorum pterocarpum, Peltophorum pterocarpum	D, D, D, D, D, D, D, D, D, D, D, D	P167FB, P168FB1, P168FB2, P169FB, P170FB, P171FB, P171DT, P172FB1, P173FB, P174FB, YF166FB3, YF166FB3A	k__Fungi
Group 10630	OTU_2272_Jun21				8
Group 10630		OTU_2272_Jun21	A58DT3	8	8	tissue	Pterocarpus indicus	D	A58DT3	No blast hit
Group 10631	OTU_1557_Decb20				17							Ascomycota	Leotiomycetes	Incertae_sedis_Leotiomycetes
Group 10631		OTU_1557_Decb20	R45, R46	16, 1	17	soil, soil	Samanea saman, Samanea samen	D, D	R45, R46	k__Fungi;p__Ascomycota;c__Leotiomycetes;o__Incertae_sedis_Leotiomycetes		Ascomycota	Leotiomycetes	Incertae_sedis_Leotiomycetes
Group 10634	OTU_1182_Jun21				5
Group 10634		OTU_1182_Jun21	KS107H	5	5	soil	Khaya senegalensis	H	KS107	No blast hit
Group 10637	ASV1270_Mar22				10
Group 10637		ASV1270_Mar22	CE149, TR154DT	5, 5	10	soil, tissue	Casuarina equisetifolia, Casuarina equisetifolia	D, D	CE149, TR154DT	k__Fungi
Group 10638	OTU_979_Sep20				5
Group 10638		OTU_979_Sep20	DYF24F	5	5	fruiting body	Peltophorum pterocarpum	D	YF24FB	No blast hit
Group 1064	OTU_498_Apr20				27							Ascomycota	Sordariomycetes	Hypocreales	Incertae_sedis_Hypocreales
Group 1064		OTU_498_Apr20	DWax2, DRain13	15, 1	16	soil, soil	Cyrostachys renda, Samanea saman	D, D	2, 13	k__Fungi;p__Ascomycota;c__Sordariomycetes;o__Hypocreales;f__Incertae_sedis_Hypocreales		Ascomycota	Sordariomycetes	Hypocreales	Incertae_sedis_Hypocreales
Group 1064		OTU_1857_Aug20	DRain21F, HRain19	3, 8	11	fruiting body, soil	Samanea saman, Samanea saman	D, H	R21FB, R19H	k__Fungi;p__Ascomycota;c__Sordariomycetes;o__Hypocreales;f__Incertae_sedis_Hypocreales		Ascomycota	Sordariomycetes	Hypocreales	Incertae_sedis_Hypocreales
Group 10641	OTU_1426_Decb20				11
Group 10641		OTU_1426_Decb20	R46, R48	1, 10	11	soil, soil	Samanea samen, Samanea samen	D, H	R46, R48	No blast hit
Group 10644	OTU_758_Deca20				8
Group 10644		OTU_758_Deca20	DRain28a, DRain28c	2, 6	8	soil, soil	Samanea saman, Samanea saman	D, D	R28D1, R28D3	No blast hit
Group 1065	OTU_3840_Aug20				16							Ascomycota	Sordariomycetes
Group 1065		OTU_574_Deca20	DRain28b	7	7	soil	Samanea saman	D	R28D2	k__Fungi;p__Ascomycota;c__Sordariomycetes		Ascomycota	Sordariomycetes
Group 1065		OTU_754_Sep20	DYF22a	9	9	soil	Peltophorum pterocarpum	D	YF22D1	k__Fungi;p__Ascomycota;c__Sordariomycetes		Ascomycota	Sordariomycetes
Group 10652	OTU_363_Mara21				75
Group 10652		OTU_363_Mara21	R66DT2, KS57D1, A64DT2, A64DT3, R70DT1B	9, 3, 54, 8, 1	75	tissue, tissue, tissue, tissue, tissue	Samanea saman, Khaya senegalensis, Pterocarpus indicus, Pterocarpus indicus, Samanea saman	D, D, D, D, D	R66DT2, KS57DT1, A64DT2, A64DT3, R70DT1b	Unclassified
Group 10653	OTU_5218_May21				7
Group 10653		OTU_5218_May21	A64D, YF68H, SM75H, A58DT1	2, 1, 2, 2	7	soil, soil, soil, tissue	Pterocarpus indicus, Peltophorum pterocarpum, Swietenia macrophylla, Pterocarpus indicus	D, H, H, D	A64, YF68 , SM75, A58DT1	No blast hit
Group 1066	OTU_1522_Dec21				15							Ascomycota	Sordariomycetes	Hypocreales	Hypocreales_fam_Incertae_sedis	Trichothecium	Trichothecium_roseum
Group 1066		OTU_822_May21	A64D, SM75H, SM76H, A80D, A58DT1	5, 1, 5, 1, 3	15	soil, soil, soil, soil, tissue	Pterocarpus indicus, Swietenia macrophylla, Swietenia macrophylla, Pterocarpus indicus, Pterocarpus indicus	D, H, H, D, D	A64, SM75, SM76, A80, A58DT1	k__Fungi;p__Ascomycota;c__Sordariomycetes;o__Hypocreales;f__Hypocreales_fam_Incertae_sedis;g__Trichothecium;s__Trichothecium_roseum		Ascomycota	Sordariomycetes	Hypocreales	Hypocreales_fam_Incertae_sedis	Trichothecium	Trichothecium_roseum
Group 10664	OTU_960_Deca20				8
Group 10664		OTU_960_Deca20	HRain27, DRain28a, DRain28c	1, 1, 6	8	soil, soil, soil	Samanea saman, Samanea saman, Samanea saman	H, D, D	R27H, R28D1, R28D3	No blast hit
Group 1067	OTU_1055_Apr20				91							Ascomycota	Sordariomycetes	Sordariales	unidentified_Sordariales_sp	unidentified_Sordariales_sp	Sordariales_sp
Group 1067		OTU_1055_Apr20	HShor2	7	7	soil	Shorea sp.	H	HShor2	k__Fungi;p__Ascomycota;c__Sordariomycetes		Ascomycota	Sordariomycetes
Group 1067		OTU_297_May21	SG65H, YF68H, YF69D	81, 2, 1	84	soil, soil, soil	Syzygium grande, Peltophorum pterocarpum, Peltophorum pterocarpum	H, H, D	SG65, YF68 , YF69	k__Fungi;p__Ascomycota;c__Sordariomycetes;o__Sordariales;f__unidentified_Sordariales_sp;g__unidentified_Sordariales_sp;s__Sordariales_sp		Ascomycota	Sordariomycetes	Sordariales	unidentified_Sordariales_sp	unidentified_Sordariales_sp	Sordariales_sp
Group 10673	OTU_1212_Mara21				135
Group 10673		OTU_1212_Mara21	R66DT2, KS57D1, KS57DT3, KS57DT2, A64DT1, A64DT2, A64DT3, R70DT1B	3, 42, 3, 12, 21, 9, 32, 13	135	tissue, tissue, tissue, tissue, tissue, tissue, tissue, tissue	Samanea saman, Khaya senegalensis, Khaya senegalensis, Khaya senegalensis, Pterocarpus indicus, Pterocarpus indicus, Pterocarpus indicus, Samanea saman	D, D, D, D, D, D, D, D	R66DT2, KS57DT1, KS57DT3, KS57DT2, A64DT1, A64DT2, A64DT3, R70DT1b	No blast hit
Group 10675	OTU_3349_May21				13
Group 10675		OTU_3349_May21	YF51H, A58D, SG63H, YF69D, KS71D, A58DT1, SM75DT2	1, 1, 1, 1, 3, 1, 5	13	soil, soil, soil, soil, soil, tissue, tissue	Peltophorum pterocarpum, Pterocarpus indicus, Syzygium grande, Peltophorum pterocarpum, Khaya senegalensis, Pterocarpus indicus, Swietenia macrophylla	H, D, H, D, D, D, D	YF51, A58, SG63, YF69, KS71, A58DT1, SM75DT2	No blast hit
Group 10676	OTU_1263_Oct21				37
Group 10676		OTU_1263_Oct21	CE134DT, KS124DT, R111, R112, R120DT, R113	2, 15, 1, 1, 13, 5	37	tissue, tissue, soil, soil, tissue, soil	Casuarina equisetifolia, Khaya senegalensis, Samanea saman, Samanea saman, Samanea saman, Samanea saman	D, D, D, ?, D, ?	CE134DT, KS124DT, RT111, R112, R120DT, R113	No blast hit
Group 10679	OTU_425_Marb21				2779
Group 10679		OTU_425_Marb21	KS71DT1, KS71DT3, KS71HT, KS7HT2, KS71DT5	2, 1, 1494, 17, 1265	2779	tissue, tissue, tissue, tissue, tissue	Khaya senegalensis, Khaya senegalensis, Khaya senegalensis, Khaya senegalensis, Khaya senegalensis	D, D, D, D, D	KS71DT1, KS71DT3, KS71HT, KS7HT2, KS71DT5	Unclassified
Group 1068	OTU_276_Dec21				44							Ascomycota	Sordariomycetes	Hypocreales
Group 1068		OTU_276_Dec21	KS138DT2, A144DT2, A144FB, SG145DT1, A147DT, A148DT, A126FB, L133DT, L133FB1	3, 1, 3, 1, 27, 1, 5, 2, 1	44	tissue, tissue, fruiting body, tissue, tissue, tissue, fruiting body, tissue, fruiting body	Khaya Senegalensis, Pterocarpus indicus, Pterocarpus indicus, Syzygium grande, Pterocarpus indicus, Pterocarpus indicus, Pterocarpus indicus, unknown, unknown	D, D, D, D, D, D, H, D, D	KS138DT2, A144DT2, A144FB, SG145DT1, A147DT, A148DT, A126 FT, L133DT, L133FB1	k__Fungi;p__Ascomycota;c__Sordariomycetes;o__Hypocreales;f__;g__;s__		Ascomycota	Sordariomycetes	Hypocreales
Group 10685	OTU_4397_May21				54
Group 10685		OTU_4397_May21	YF51H, A64D, SG65H, YF68H, YF69D, KS71D, KS73D, SM76H, A58DT1, SM75DT2, T82H	1, 4, 3, 2, 8, 16, 1, 1, 3, 5, 10	54	soil, soil, soil, soil, soil, soil, soil, soil, tissue, tissue, soil	Peltophorum pterocarpum, Pterocarpus indicus, Syzygium grande, Peltophorum pterocarpum, Peltophorum pterocarpum, Khaya senegalensis, Khaya senegalensis, Swietenia macrophylla, Pterocarpus indicus, Swietenia macrophylla, Samanea saman	H, D, H, H, D, D, D, H, D, D, H	YF51, A64, SG65, YF68 , YF69, KS71, KS73, SM76, A58DT1, SM75DT2, R82	No blast hit
Group 10686	OTU_5019_May21				576
Group 10686		OTU_5019_May21	YF51H, A55D, A58D, SG63H, A64D, SG65H, YF68H, YF69D, KS71D, KS73D, SM75H, SM76H, A80D, A58DT1, A58DT2, KS73DT1, SM75DT1, SM75DT2, SM76DT1, T82H	22, 8, 1, 5, 59, 19, 19, 48, 116, 17, 4, 15, 6, 71, 8, 3, 5, 31, 16, 103	576	soil, soil, soil, soil, soil, soil, soil, soil, soil, soil, soil, soil, soil, tissue, tissue, tissue, tissue, tissue, tissue, soil	Peltophorum pterocarpum, Pterocarpus indicus, Pterocarpus indicus, Syzygium grande, Pterocarpus indicus, Syzygium grande, Peltophorum pterocarpum, Peltophorum pterocarpum, Khaya senegalensis, Khaya senegalensis, Swietenia macrophylla, Swietenia macrophylla, Pterocarpus indicus, Pterocarpus indicus, Pterocarpus indicus, Khaya senegalensis, Swietenia macrophylla, Swietenia macrophylla, Swietenia ma…	H, D, D, H, D, H, H, D, D, D, H, H, D, D, D, D, D, D, D, H	YF51, A55, A58, SG63, A64, SG65, YF68 , YF69, KS71, KS73, SM75, SM76, A80, A58DT1, A58DT2, KS73DT1, SM75DT1, SM75DT2, SM76DT1, R82	No blast hit
Group 10687	OTU_942_Oct21				37
Group 10687		OTU_942_Oct21	KS124DT, R111, R112, R120DT, R113	15, 1, 1, 17, 3	37	tissue, soil, soil, tissue, soil	Khaya senegalensis, Samanea saman, Samanea saman, Samanea saman, Samanea saman	D, D, ?, D, ?	KS124DT, RT111, R112, R120DT, R113	No blast hit
Group 10688	OTU_245_Oct21				45
Group 10688		OTU_245_Oct21	A128, CE134DT, KS124DT, L133FB3, R111, R112, R120DT, R113	1, 2, 17, 2, 1, 1, 19, 2	45	soil, tissue, tissue, fruiting body, soil, soil, tissue, soil	Pterocarpus indicus, Casuarina equisetifolia, Khaya senegalensis, unknown, Samanea saman, Samanea saman, Samanea saman, Samanea saman	D, D, D, D, D, ?, D, ?	A128, CE134DT, KS124DT, L133FB3, RT111, R112, R120DT, R113	No blast hit
Group 10689	OTU_1344_Mara21				102
Group 10689		OTU_1344_Mara21	KS57D1, R70DT2, KS57DT3, KS57DT2, A64DT1, A64DT2, A64DT3, R70DT1B	25, 2, 1, 5, 34, 1, 21, 13	102	tissue, tissue, tissue, tissue, tissue, tissue, tissue, tissue	Khaya senegalensis, Samanea saman, Khaya senegalensis, Khaya senegalensis, Pterocarpus indicus, Pterocarpus indicus, Pterocarpus indicus, Samanea saman	D, D, D, D, D, D, D, D	KS57DT1, R70DT2, KS57DT3, KS57DT2, A64DT1, A64DT2, A64DT3, R70DT1b	Unclassified
Group 1069	OTU_2120_Deca20				148							Ascomycota	Sordariomycetes	Hypocreales	Hypocreaceae, Incertae_sedis_Hypocreales, Stachybotryaceae	Hypomyces, Myrothecium	Hypomyces_sp, Myrothecium gramineum, Myrothecium_gramineum
Group 1069		OTU_1880_May21	YF51H	6	6	soil	Peltophorum pterocarpum	H	YF51	k__Fungi;p__Ascomycota;c__Sordariomycetes;o__Hypocreales;f__Hypocreaceae;g__Hypomyces;s__Hypomyces_sp		Ascomycota	Sordariomycetes	Hypocreales	Hypocreaceae	Hypomyces	Hypomyces_sp
Group 1069		OTU_384_Apr20	DWax2, DRain13, HRain12	42, 2, 1	45	soil, soil, soil	Cyrostachys renda, Samanea saman, Samanea saman	D, D, H	2, 13, 12	k__Fungi;p__Ascomycota;c__Sordariomycetes;o__Hypocreales;f__Incertae_sedis_Hypocreales;g__Myrothecium;s__Myrothecium gramineum		Ascomycota	Sordariomycetes	Hypocreales	Incertae_sedis_Hypocreales	Myrothecium	Myrothecium gramineum
Group 1069		OTU_781_Mara21	KS57D1	5	5	tissue	Khaya senegalensis	D	KS57DT1	k__Fungi;p__Ascomycota;c__Sordariomycetes;o__Hypocreales;f__Stachybotryaceae;g__Myrothecium;s__Myrothecium_gramineum		Ascomycota	Sordariomycetes	Hypocreales	Stachybotryaceae	Myrothecium	Myrothecium_gramineum
Group 1069		ASV643_Mar22	CE149	36	36	soil	Casuarina equisetifolia	D	CE149	k__Fungi; p__Ascomycota; c__Sordariomycetes; o__Hypocreales; f__Hypocreaceae; g__Hypomyces; s__		Ascomycota	Sordariomycetes	Hypocreales	Hypocreaceae	Hypomyces
Group 1069		OTU_468_Aug20	DRain13F, HRain17, DRain21	2, 53, 1	56	fruiting body, soil, soil	Samanea saman, Samanea saman, Samanea saman	D, H, D	13A, R17H, R21D	k__Fungi;p__Ascomycota;c__Sordariomycetes;o__Hypocreales;f__Incertae_sedis_Hypocreales;g__Myrothecium;s__Myrothecium gramineum		Ascomycota	Sordariomycetes	Hypocreales	Incertae_sedis_Hypocreales	Myrothecium	Myrothecium gramineum
Group 10691	OTU_2985_May21				426							Basidiomycota	Agaricomycetes	Boletales	Suillaceae	Suillus	Suillus_spraguei
Group 10691		OTU_2985_May21	YF51H, A55D, A58D, SG63H, A64D, SG65H, YF68H, YF69D, KS71D, KS73D, SM75H, SM76H, A80D, A58DT1, A58DT2, KS73DT1, SM75DT1, SM75DT2, SM76DT1, T82H	19, 5, 3, 5, 45, 10, 24, 69, 57, 15, 6, 19, 7, 56, 4, 3, 8, 25, 20, 26	426	soil, soil, soil, soil, soil, soil, soil, soil, soil, soil, soil, soil, soil, tissue, tissue, tissue, tissue, tissue, tissue, soil	Peltophorum pterocarpum, Pterocarpus indicus, Pterocarpus indicus, Syzygium grande, Pterocarpus indicus, Syzygium grande, Peltophorum pterocarpum, Peltophorum pterocarpum, Khaya senegalensis, Khaya senegalensis, Swietenia macrophylla, Swietenia macrophylla, Pterocarpus indicus, Pterocarpus indicus, Pterocarpus indicus, Khaya senegalensis, Swietenia macrophylla, Swietenia macrophylla, Swietenia ma…	H, D, D, H, D, H, H, D, D, D, H, H, D, D, D, D, D, D, D, H	YF51, A55, A58, SG63, A64, SG65, YF68 , YF69, KS71, KS73, SM75, SM76, A80, A58DT1, A58DT2, KS73DT1, SM75DT1, SM75DT2, SM76DT1, R82	k__Fungi;p__Basidiomycota;c__Agaricomycetes;o__Boletales;f__Suillaceae;g__Suillus;s__Suillus_spraguei		Basidiomycota	Agaricomycetes	Boletales	Suillaceae	Suillus	Suillus_spraguei
Group 10692	OTU_1533_Mara21				310
Group 10692		OTU_1533_Mara21	R66DT2, KS57D1, R70DT2, KS57DT3, KS57DT2, A64DT1, A64DT2, A64DT3, R70DT1B	3, 46, 3, 8, 20, 100, 7, 80, 43	310	tissue, tissue, tissue, tissue, tissue, tissue, tissue, tissue, tissue	Samanea saman, Khaya senegalensis, Samanea saman, Khaya senegalensis, Khaya senegalensis, Pterocarpus indicus, Pterocarpus indicus, Pterocarpus indicus, Samanea saman	D, D, D, D, D, D, D, D, D	R66DT2, KS57DT1, R70DT2, KS57DT3, KS57DT2, A64DT1, A64DT2, A64DT3, R70DT1b	No blast hit
Group 10693	OTU_694_Mara21				168
Group 10693		OTU_694_Mara21	KS57D1, KS57DT3, KS57DT2, A64DT1, A64DT3, R70DT1B	44, 5, 14, 31, 51, 23	168	tissue, tissue, tissue, tissue, tissue, tissue	Khaya senegalensis, Khaya senegalensis, Khaya senegalensis, Pterocarpus indicus, Pterocarpus indicus, Samanea saman	D, D, D, D, D, D	KS57DT1, KS57DT3, KS57DT2, A64DT1, A64DT3, R70DT1b	No blast hit
Group 10694	OTU_1226_Mara21				159
Group 10694		OTU_1226_Mara21	R66DT2, KS57D1, R70DT2, KS57DT3, KS57DT2, A64DT1, A64DT2, A64DT3, R70DT1B	1, 39, 1, 5, 16, 22, 5, 49, 21	159	tissue, tissue, tissue, tissue, tissue, tissue, tissue, tissue, tissue	Samanea saman, Khaya senegalensis, Samanea saman, Khaya senegalensis, Khaya senegalensis, Pterocarpus indicus, Pterocarpus indicus, Pterocarpus indicus, Samanea saman	D, D, D, D, D, D, D, D, D	R66DT2, KS57DT1, R70DT2, KS57DT3, KS57DT2, A64DT1, A64DT2, A64DT3, R70DT1b	No blast hit
Group 10695	OTU_1599_Mara21				235
Group 10695		OTU_1599_Mara21	KS57D1, KS57DT2, A64DT1, A64DT3, R70DT1B	13, 14, 178, 20, 10	235	tissue, tissue, tissue, tissue, tissue	Khaya senegalensis, Khaya senegalensis, Pterocarpus indicus, Pterocarpus indicus, Samanea saman	D, D, D, D, D	KS57DT1, KS57DT2, A64DT1, A64DT3, R70DT1b	Unclassified
Group 10696	OTU_287_Marb21				517
Group 10696		OTU_287_Marb21	KS71DT2B, KS71HT, KS7HT2, KS71DT5	1, 252, 3, 261	517	tissue, tissue, tissue, tissue	Khaya senegalensis, Khaya senegalensis, Khaya senegalensis, Khaya senegalensis	D, D, D, D	KS71DT2B, KS71HT, KS7HT2, KS71DT5	Unclassified
Group 10697	OTU_1587_Mara21				894
Group 10697		OTU_1587_Mara21	R66DT2, KS57D1, R70DT2, KS57DT3, KS57DT2, A64DT1, A64DT2, A64DT3, R70DT1B	2, 266, 5, 9, 84, 219, 7, 208, 94	894	tissue, tissue, tissue, tissue, tissue, tissue, tissue, tissue, tissue	Samanea saman, Khaya senegalensis, Samanea saman, Khaya senegalensis, Khaya senegalensis, Pterocarpus indicus, Pterocarpus indicus, Pterocarpus indicus, Samanea saman	D, D, D, D, D, D, D, D, D	R66DT2, KS57DT1, R70DT2, KS57DT3, KS57DT2, A64DT1, A64DT2, A64DT3, R70DT1b	Unclassified
Group 10698	OTU_216_Marb21				102
Group 10698		OTU_216_Marb21	KS71DT2C, KS71HT, KS7HT2, KS71DT5	1, 88, 7, 6	102	tissue, tissue, tissue, tissue	Khaya senegalensis, Khaya senegalensis, Khaya senegalensis, Khaya senegalensis	D, D, D, D	KS71DT2C, KS71HT, KS7HT2, KS71DT5	No blast hit
Group 10699	OTU_138_Marb21				193
Group 10699		OTU_138_Marb21	KS71HT, KS7HT2, KS71DT5	47, 6, 140	193	tissue, tissue, tissue	Khaya senegalensis, Khaya senegalensis, Khaya senegalensis	D, D, D	KS71HT, KS7HT2, KS71DT5	Unclassified
Group 107	OTU_3020_Apr20				498							Ascomycota	Eurotiomycetes	Eurotiales	Aspergillaceae	Penicillium	Penicillium_brocae
Group 107		OTU_351_Aug20	DRain13F, HRain18	7, 79	86	fruiting body, soil	Samanea saman, Samanea saman	D, H	13A, R18H	k__Fungi;p__Ascomycota;c__Eurotiomycetes		Ascomycota	Eurotiomycetes
Group 107		OTU_55_Deca20	DRain25a, DRain25b, DRain25c, DRain25d, HRain27W, DRain28a, DRain28b, DRain28c, DRain29b, DRain29F2, DRain29RBD, DRain31a, DRain31b, DRain32a, DRain33Ia, DRain33Ib, DRain33Ic, DRain33h, DRain33dt	21, 18, 34, 25, 3, 5, 8, 9, 8, 1, 1, 19, 41, 129, 5, 1, 9, 15, 13	365	soil, soil, soil, soil, tissue, soil, soil, soil, soil, fruiting body, tissue, soil, soil, soil, tissue, tissue, tissue, tissue, tissue	Samanea saman, Samanea saman, Samanea saman, Samanea saman, Samanea saman, Samanea saman, Samanea saman, Samanea saman, Samanea saman, Samanea saman, Samanea saman, Samanea saman, Samanea saman, Samanea saman, Samanea saman, Samanea saman, Samanea saman, Samanea saman, Samanea saman	D, D, D, D, H, D, D, D, D, D, D, D, D, D, D, D, D, H, D	R25D1, R25D2, R25D3, R25D4, R27W, R28D1, R28D2, R28D3, R29D2, R29FB2, R29RBD, R31D1, R31D2, R32D1, R33IT1D, R33IT2D, R33IT3D, R33HTD, R33DTD	k__Fungi;p__Ascomycota;c__Eurotiomycetes		Ascomycota	Eurotiomycetes
Group 107		OTU_1690_Jul20	HRainNTU, DWax1, DWax2, DRain9, DRain10, HRain11	7, 2, 2, 2, 2, 4	19	soil, soil, soil, soil, soil, soil	Samanea saman, Cyrostachys renda, Cyrostachys renda, Samanea saman, Samanea saman, Samanea saman	H, D, D, D, D, H	HRainNTU, 1, 2, 9, 10, 11	k__Fungi;p__Ascomycota;c__Eurotiomycetes		Ascomycota	Eurotiomycetes
Group 107		OTU_523_May21	YF51H, T82H	11, 11	22	soil, soil	Peltophorum pterocarpum, Samanea saman	H, H	YF51, R82	k__Fungi;p__Ascomycota;c__Eurotiomycetes;o__Eurotiales;f__Aspergillaceae;g__Penicillium;s__Penicillium_brocae		Ascomycota	Eurotiomycetes	Eurotiales	Aspergillaceae	Penicillium	Penicillium_brocae
Group 107		ASV1673_Mar22	CE150DT, CE155DT2	3, 3	6	tissue, tissue	Casuarina equisetifolia, Casuarina equisetifolia	D, D	CE150DT, CE155DT2	k__Fungi; p__Ascomycota; c__Eurotiomycetes; o__Eurotiales; f__Aspergillaceae; g__Penicillium; s__Penicillium_brocae		Ascomycota	Eurotiomycetes	Eurotiales	Aspergillaceae	Penicillium	Penicillium_brocae
Group 1070	OTU_773_Deca20				85							Ascomycota	Sordariomycetes	Hypocreales	Incertae_sedis_Hypocreales, Hypocreales_fam_Incertae_sedis	Acremonium	Acremonium_sp
Group 1070		OTU_773_Deca20	DRain25a, DRain25c, HRain27W, DRain28a, DRain29RBD	1, 2, 2, 2, 3	10	soil, soil, tissue, soil, tissue	Samanea saman, Samanea saman, Samanea saman, Samanea saman, Samanea saman	D, D, H, D, D	R25D1, R25D3, R27W, R28D1, R29RBD	k__Fungi;p__Ascomycota;c__Sordariomycetes;o__Hypocreales;f__Incertae_sedis_Hypocreales		Ascomycota	Sordariomycetes	Hypocreales	Incertae_sedis_Hypocreales
Group 1070		OTU_271_May21	A58D, SM75H, SM76H, A80D, A58DT1, A58DT2, KS73DT1	5, 1, 1, 1, 2, 47, 2	59	soil, soil, soil, soil, tissue, tissue, tissue	Pterocarpus indicus, Swietenia macrophylla, Swietenia macrophylla, Pterocarpus indicus, Pterocarpus indicus, Pterocarpus indicus, Khaya senegalensis	D, H, H, D, D, D, D	A58, SM75, SM76, A80, A58DT1, A58DT2, KS73DT1	k__Fungi;p__Ascomycota;c__Sordariomycetes;o__Hypocreales;f__Hypocreales_fam_Incertae_sedis;g__Acremonium;s__Acremonium_sp		Ascomycota	Sordariomycetes	Hypocreales	Hypocreales_fam_Incertae_sedis	Acremonium	Acremonium_sp
Group 1070		ASV585_May22	PM162DT2, A165DT1	4, 3	7	tissue, tissue	Callerya atropurpurea, Pterocarpus indicus	D, H	PM162DT2, A165DT1	k__Fungi; p__Ascomycota; c__Sordariomycetes; o__Hypocreales; f__; g__; s__		Ascomycota	Sordariomycetes	Hypocreales
Group 1070		OTU_901_Oct21	A128	9	9	soil	Pterocarpus indicus	D	A128	k__Fungi;p__Ascomycota;c__Sordariomycetes;o__Hypocreales		Ascomycota	Sordariomycetes	Hypocreales
Group 10700	OTU_895_Mara21				51
Group 10700		OTU_895_Mara21	KS57D1, R70DT2, KS57DT3, KS57DT2, A64DT1, A64DT3, R70DT1B	12, 2, 2, 2, 7, 22, 4	51	tissue, tissue, tissue, tissue, tissue, tissue, tissue	Khaya senegalensis, Samanea saman, Khaya senegalensis, Khaya senegalensis, Pterocarpus indicus, Pterocarpus indicus, Samanea saman	D, D, D, D, D, D, D	KS57DT1, R70DT2, KS57DT3, KS57DT2, A64DT1, A64DT3, R70DT1b	No blast hit
Group 10702	OTU_688_Dec21				61
Group 10702		OTU_688_Dec21	KS138DT2, KS139DT2, KS141DT2, A144DT1, SG145DT1, A147DT, A126FB, L133FB1, L133FB2	21, 1, 1, 1, 16, 2, 3, 1, 15	61	tissue, tissue, tissue, tissue, tissue, tissue, fruiting body, fruiting body, fruiting body	Khaya Senegalensis, Khaya senegalensis, Khaya senegalensis, Pterocarpus indicus, Syzygium grande, Pterocarpus indicus, Pterocarpus indicus, unknown, unknown	D, D, D, D, D, D, H, D, D	KS138DT2, KS139DT2, KS141DT2, A144DT1, SG145DT1, A147DT, A126 FT, L133FB1, L133FB2	No blast hit
Group 10703	OTU_2862_Dec21				441
Group 10703		OTU_2862_Dec21	KS138DT2, A144DT1, SG145DT1, A147DT, A126FB, L133FB2	116, 3, 295, 3, 5, 19	441	tissue, tissue, tissue, tissue, fruiting body, fruiting body	Khaya Senegalensis, Pterocarpus indicus, Syzygium grande, Pterocarpus indicus, Pterocarpus indicus, unknown	D, D, D, D, H, D	KS138DT2, A144DT1, SG145DT1, A147DT, A126 FT, L133FB2	No blast hit
Group 10704	OTU_153_Marb21				79
Group 10704		OTU_153_Marb21	KS71HT, KS71DT5	43, 36	79	tissue, tissue	Khaya senegalensis, Khaya senegalensis	D, D	KS71HT, KS71DT5	Unclassified
Group 10705	OTU_1242_Mara21				14
Group 10705		OTU_1242_Mara21	KS57D1, KS57DT2, A64DT1, A64DT2, A64DT3, R70DT1B	6, 1, 2, 1, 3, 1	14	tissue, tissue, tissue, tissue, tissue, tissue	Khaya senegalensis, Khaya senegalensis, Pterocarpus indicus, Pterocarpus indicus, Pterocarpus indicus, Samanea saman	D, D, D, D, D, D	KS57DT1, KS57DT2, A64DT1, A64DT2, A64DT3, R70DT1b	No blast hit
Group 10706	OTU_62_Dec21				1320
Group 10706		OTU_62_Dec21	SM135, SM136, KS138DT2, KS139, KS139DT2, KS141, KS141DT1, KS141DT2, A144DT1, A144DT2, A144FB, SG145DT1, A147DT, A148DT, A126FB, L133DT, L133FB2	1, 2, 595, 4, 81, 1, 4, 29, 23, 1, 3, 262, 57, 5, 79, 6, 167	1320	soil, soil, tissue, soil, tissue, soil, tissue, tissue, tissue, tissue, fruiting body, tissue, tissue, tissue, fruiting body, tissue, fruiting body	Swietenia macrophylla, Swietenia macrophylla, Khaya Senegalensis, Khaya senegalensis, Khaya senegalensis, Khaya senegalensis, Khaya senegalensis, Khaya senegalensis, Pterocarpus indicus, Pterocarpus indicus, Pterocarpus indicus, Syzygium grande, Pterocarpus indicus, Pterocarpus indicus, Pterocarpus indicus, unknown, unknown	D, D, D, D, D, D, D, D, D, D, D, D, D, D, H, D, D	SM135, SM136, KS138DT2, KS139, KS139DT2, KS141, KS141DT1, KS141DT2, A144DT1, A144DT2, A144FB, SG145DT1, A147DT, A148DT, A126 FT, L133DT, L133FB2	No blast hit
Group 10707	OTU_721_Mara21				30
Group 10707		OTU_721_Mara21	KS57D1, KS57DT3, KS57DT2, A64DT1, A64DT3, R70DT1B	10, 1, 1, 5, 9, 4	30	tissue, tissue, tissue, tissue, tissue, tissue	Khaya senegalensis, Khaya senegalensis, Khaya senegalensis, Pterocarpus indicus, Pterocarpus indicus, Samanea saman	D, D, D, D, D, D	KS57DT1, KS57DT3, KS57DT2, A64DT1, A64DT3, R70DT1b	Unclassified
Group 10708	OTU_1233_Mara21				18
Group 10708		OTU_1233_Mara21	KS57D1, KS57DT2, A64DT1, A64DT2, A64DT3, R70DT1B	6, 3, 4, 2, 2, 1	18	tissue, tissue, tissue, tissue, tissue, tissue	Khaya senegalensis, Khaya senegalensis, Pterocarpus indicus, Pterocarpus indicus, Pterocarpus indicus, Samanea saman	D, D, D, D, D, D	KS57DT1, KS57DT2, A64DT1, A64DT2, A64DT3, R70DT1b	Unclassified
Group 10709	OTU_484_Mara21				42
Group 10709		OTU_484_Mara21	R66DT2, KS57D1, KS57DT2, A64DT1, A64DT3, R70DT1B	1, 10, 2, 7, 16, 6	42	tissue, tissue, tissue, tissue, tissue, tissue	Samanea saman, Khaya senegalensis, Khaya senegalensis, Pterocarpus indicus, Pterocarpus indicus, Samanea saman	D, D, D, D, D, D	R66DT2, KS57DT1, KS57DT2, A64DT1, A64DT3, R70DT1b	No blast hit
Group 1071	OTU_487_Deca20				59							Ascomycota	Sordariomycetes
Group 1071		OTU_487_Deca20	DRain25a, DRain25b, DRain25d, DRain28a, DRain28b, DRain28c, DRain33Ib	1, 1, 2, 2, 1, 6, 1	14	soil, soil, soil, soil, soil, soil, tissue	Samanea saman, Samanea saman, Samanea saman, Samanea saman, Samanea saman, Samanea saman, Samanea saman	D, D, D, D, D, D, D	R25D1, R25D2, R25D4, R28D1, R28D2, R28D3, R33IT2D	k__Fungi;p__Ascomycota;c__Sordariomycetes		Ascomycota	Sordariomycetes
Group 1071		OTU_1132_Jul20	DWax1, DWax7, HWax8, DRain9, DRain10, HRain11, HRain12	1, 2, 1, 26, 8, 3, 4	45	soil, soil, soil, soil, soil, soil, soil	Cyrostachys renda, Cyrostachys renda, Cyrostachys renda, Samanea saman, Samanea saman, Samanea saman, Samanea saman	D, D, H, D, D, H, H	1, 7, 8, 9, 10, 11, 12	k__Fungi;p__Ascomycota;c__Sordariomycetes		Ascomycota	Sordariomycetes
Group 10710	OTU_86_Mara21				186
Group 10710		OTU_86_Mara21	R66DT2, KS57D1, R70DT2, KS57DT3, KS57DT2, A64DT1, A64DT2, A64DT3, R70DT1B	1, 85, 3, 2, 12, 15, 9, 38, 21	186	tissue, tissue, tissue, tissue, tissue, tissue, tissue, tissue, tissue	Samanea saman, Khaya senegalensis, Samanea saman, Khaya senegalensis, Khaya senegalensis, Pterocarpus indicus, Pterocarpus indicus, Pterocarpus indicus, Samanea saman	D, D, D, D, D, D, D, D, D	R66DT2, KS57DT1, R70DT2, KS57DT3, KS57DT2, A64DT1, A64DT2, A64DT3, R70DT1b	No blast hit
Group 10711	OTU_210_Mara21				74
Group 10711		OTU_210_Mara21	KS57D1, A64DT1, A64DT3, R70DT1B	70, 1, 1, 2	74	tissue, tissue, tissue, tissue	Khaya senegalensis, Pterocarpus indicus, Pterocarpus indicus, Samanea saman	D, D, D, D	KS57DT1, A64DT1, A64DT3, R70DT1b	No blast hit
Group 10712	OTU_96_Mara21				175
Group 10712		OTU_96_Mara21	R66DT2, KS57D1, KS57DT3, KS57DT2, A64DT1, A64DT2, A64DT3, R70DT1B	4, 44, 6, 16, 10, 13, 58, 24	175	tissue, tissue, tissue, tissue, tissue, tissue, tissue, tissue	Samanea saman, Khaya senegalensis, Khaya senegalensis, Khaya senegalensis, Pterocarpus indicus, Pterocarpus indicus, Pterocarpus indicus, Samanea saman	D, D, D, D, D, D, D, D	R66DT2, KS57DT1, KS57DT3, KS57DT2, A64DT1, A64DT2, A64DT3, R70DT1b	No blast hit
Group 10713	OTU_48_Oct21				55
Group 10713		OTU_48_Oct21	CE134DT, KS124DT, R111, R112, R120DT, R113	1, 23, 4, 1, 23, 3	55	tissue, tissue, soil, soil, tissue, soil	Casuarina equisetifolia, Khaya senegalensis, Samanea saman, Samanea saman, Samanea saman, Samanea saman	D, D, D, ?, D, ?	CE134DT, KS124DT, RT111, R112, R120DT, R113	No blast hit
Group 10714	OTU_852_Oct21				239
Group 10714		OTU_852_Oct21	A128, CE134DT, KS124DT, L133FB3, R111, R111DT, R112, R120DT, R120FB, R113	1, 5, 99, 6, 6, 1, 9, 107, 1, 4	239	soil, tissue, tissue, fruiting body, soil, tissue, soil, tissue, fruiting body, soil	Pterocarpus indicus, Casuarina equisetifolia, Khaya senegalensis, unknown, Samanea saman, Samanea saman, Samanea saman, Samanea saman, Samanea saman, Samanea saman	D, D, D, D, D, D, ?, D, D, ?	A128, CE134DT, KS124DT, L133FB3, RT111, RT111DT, R112, R120DT, R120FB, R113	No blast hit
Group 10715	OTU_1269_Mara21				26
Group 10715		OTU_1269_Mara21	KS57D1, KS57DT3, A64DT1, A64DT3, R70DT1B	13, 1, 4, 6, 2	26	tissue, tissue, tissue, tissue, tissue	Khaya senegalensis, Khaya senegalensis, Pterocarpus indicus, Pterocarpus indicus, Samanea saman	D, D, D, D, D	KS57DT1, KS57DT3, A64DT1, A64DT3, R70DT1b	Unclassified
Group 10717	OTU_1524_Mara21				184
Group 10717		OTU_1524_Mara21	KS57D1, R70DT2, KS57DT3, KS57DT2, A64DT1, A64DT3, R70DT1B	79, 1, 1, 8, 41, 38, 16	184	tissue, tissue, tissue, tissue, tissue, tissue, tissue	Khaya senegalensis, Samanea saman, Khaya senegalensis, Khaya senegalensis, Pterocarpus indicus, Pterocarpus indicus, Samanea saman	D, D, D, D, D, D, D	KS57DT1, R70DT2, KS57DT3, KS57DT2, A64DT1, A64DT3, R70DT1b	Unclassified
Group 10718	OTU_223_Marb21				218
Group 10718		OTU_223_Marb21	KS71DT2A, KS71HT, KS71DT5	2, 176, 40	218	tissue, tissue, tissue	Khaya senegalensis, Khaya senegalensis, Khaya senegalensis	D, D, D	KS71DT2A, KS71HT, KS71DT5	No blast hit
Group 10719	OTU_1572_Mara21				317
Group 10719		OTU_1572_Mara21	KS57D1, R70DT2, KS57DT3, KS57DT2, A64DT1, A64DT3, R70DT1B	113, 1, 1, 20, 59, 91, 32	317	tissue, tissue, tissue, tissue, tissue, tissue, tissue	Khaya senegalensis, Samanea saman, Khaya senegalensis, Khaya senegalensis, Pterocarpus indicus, Pterocarpus indicus, Samanea saman	D, D, D, D, D, D, D	KS57DT1, R70DT2, KS57DT3, KS57DT2, A64DT1, A64DT3, R70DT1b	Unclassified
Group 1072	OTU_1898_Dec21				11							Ascomycota	Sordariomycetes	Hypocreales	Cordycipitaceae	Simplicillium	Simplicillium_aogashimaense
Group 1072		ASV1194_Mar22	CE155DT2	11	11	tissue	Casuarina equisetifolia	D	CE155DT2	k__Fungi; p__Ascomycota; c__Sordariomycetes; o__Hypocreales; f__Cordycipitaceae; g__Simplicillium; s__Simplicillium_aogashimaense		Ascomycota	Sordariomycetes	Hypocreales	Cordycipitaceae	Simplicillium	Simplicillium_aogashimaense
Group 10720	OTU_160_Marb21				60
Group 10720		OTU_160_Marb21	KS71HT, KS71DT5	27, 33	60	tissue, tissue	Khaya senegalensis, Khaya senegalensis	D, D	KS71HT, KS71DT5	No blast hit
Group 10721	OTU_1583_Mara21				8
Group 10721		OTU_1583_Mara21	KS57D1, A64DT1, A64DT2, A64DT3	1, 4, 2, 1	8	tissue, tissue, tissue, tissue	Khaya senegalensis, Pterocarpus indicus, Pterocarpus indicus, Pterocarpus indicus	D, D, D, D	KS57DT1, A64DT1, A64DT2, A64DT3	No blast hit
Group 10722	OTU_1672_Mara21				98
Group 10722		OTU_1672_Mara21	KS57D1, R70DT2, KS57DT3, KS57DT2, A64DT1, A64DT2, A64DT3, R70DT1B	26, 1, 1, 10, 16, 4, 24, 16	98	tissue, tissue, tissue, tissue, tissue, tissue, tissue, tissue	Khaya senegalensis, Samanea saman, Khaya senegalensis, Khaya senegalensis, Pterocarpus indicus, Pterocarpus indicus, Pterocarpus indicus, Samanea saman	D, D, D, D, D, D, D, D	KS57DT1, R70DT2, KS57DT3, KS57DT2, A64DT1, A64DT2, A64DT3, R70DT1b	No blast hit
Group 10723	OTU_1896_Oct21				47
Group 10723		OTU_1896_Oct21	A128, KS124DT, L133FB3, R111, R112, R120DT, R113	1, 25, 1, 1, 1, 15, 3	47	soil, tissue, fruiting body, soil, soil, tissue, soil	Pterocarpus indicus, Khaya senegalensis, unknown, Samanea saman, Samanea saman, Samanea saman, Samanea saman	D, D, D, D, ?, D, ?	A128, KS124DT, L133FB3, RT111, R112, R120DT, R113	No blast hit
Group 10724	OTU_265_Marb21				185
Group 10724		OTU_265_Marb21	KS71DT3, KS71HT, KS7HT2, KS71DT5	1, 73, 2, 109	185	tissue, tissue, tissue, tissue	Khaya senegalensis, Khaya senegalensis, Khaya senegalensis, Khaya senegalensis	D, D, D, D	KS71DT3, KS71HT, KS7HT2, KS71DT5	No blast hit
Group 10725	OTU_1908_Oct21				263
Group 10725		OTU_1908_Oct21	A128DT2, CE134DT, KS124DT, L133FB3, R111, R112, R120DT	1, 1, 177, 1, 1, 2, 80	263	tissue, tissue, tissue, fruiting body, soil, soil, tissue	Pterocarpus indicus, Casuarina equisetifolia, Khaya senegalensis, unknown, Samanea saman, Samanea saman, Samanea saman	D, D, D, D, D, ?, D	A128DT2, CE134DT, KS124DT, L133FB3, RT111, R112, R120DT	No blast hit
Group 10726	OTU_854_Oct21				40
Group 10726		OTU_854_Oct21	KS124DT, L133FB3, R112, R120DT, R113	18, 2, 1, 16, 3	40	tissue, fruiting body, soil, tissue, soil	Khaya senegalensis, unknown, Samanea saman, Samanea saman, Samanea saman	D, D, ?, D, ?	KS124DT, L133FB3, R112, R120DT, R113	No blast hit
Group 10727	OTU_332_Mara21				97
Group 10727		OTU_332_Mara21	R66DT2, KS57D1, KS57DT3, KS57DT2, A64DT1, A64DT2, A64DT3, R70DT1B	3, 34, 1, 7, 10, 11, 21, 10	97	tissue, tissue, tissue, tissue, tissue, tissue, tissue, tissue	Samanea saman, Khaya senegalensis, Khaya senegalensis, Khaya senegalensis, Pterocarpus indicus, Pterocarpus indicus, Pterocarpus indicus, Samanea saman	D, D, D, D, D, D, D, D	R66DT2, KS57DT1, KS57DT3, KS57DT2, A64DT1, A64DT2, A64DT3, R70DT1b	No blast hit
Group 10728	OTU_175_Marb21				119
Group 10728		OTU_175_Marb21	KS71DT2A, KS71HT, KS7HT2, KS71DT5	1, 94, 6, 18	119	tissue, tissue, tissue, tissue	Khaya senegalensis, Khaya senegalensis, Khaya senegalensis, Khaya senegalensis	D, D, D, D	KS71DT2A, KS71HT, KS7HT2, KS71DT5	Unclassified
Group 10729	OTU_444_Mara21				45
Group 10729		OTU_444_Mara21	KS57D1, KS57DT2, A64DT1, A64DT3, R70DT1B	9, 5, 16, 11, 4	45	tissue, tissue, tissue, tissue, tissue	Khaya senegalensis, Khaya senegalensis, Pterocarpus indicus, Pterocarpus indicus, Samanea saman	D, D, D, D, D	KS57DT1, KS57DT2, A64DT1, A64DT3, R70DT1b	Unclassified
Group 1073	OTU_581_Aug20				91							Ascomycota	Sordariomycetes
Group 1073		OTU_581_Aug20	DRain21F, DRain21	2, 32	34	fruiting body, soil	Samanea saman, Samanea saman	D, D	R21FB, R21D	k__Fungi;p__Ascomycota;c__Sordariomycetes		Ascomycota	Sordariomycetes
Group 1073		OTU_2136_Jul20	HShorPF1	11	11	soil	Shorea sp.	H	HShorPF1	k__Fungi;p__Ascomycota;c__Sordariomycetes		Ascomycota	Sordariomycetes
Group 1073		OTU_380_Sep20	DYF24b, DYF24F	14, 32	46	soil, fruiting body	Peltophorum pterocarpum, Peltophorum pterocarpum	D, D	YF24D2, YF24FB	k__Fungi;p__Ascomycota;c__Sordariomycetes		Ascomycota	Sordariomycetes
Group 10730	OTU_398_Marb21				1310							Basidiomycota	Tremellomycetes	Trichosporonales	Trichosporonaceae	Vanrija	Vanrija_humicola
Group 10730		OTU_398_Marb21	KS71DT2A, KS71HT, KS7HT2, KS71DT5	1, 1244, 8, 57	1310	tissue, tissue, tissue, tissue	Khaya senegalensis, Khaya senegalensis, Khaya senegalensis, Khaya senegalensis	D, D, D, D	KS71DT2A, KS71HT, KS7HT2, KS71DT5	k__Fungi;p__Basidiomycota;c__Tremellomycetes;o__Trichosporonales;f__Trichosporonaceae;g__Vanrija;s__Vanrija_humicola		Basidiomycota	Tremellomycetes	Trichosporonales	Trichosporonaceae	Vanrija	Vanrija_humicola
Group 10731	OTU_664_Oct21				42
Group 10731		OTU_664_Oct21	KS124DT, L133FB3, R111, R112, R120DT, R113	15, 3, 2, 1, 20, 1	42	tissue, fruiting body, soil, soil, tissue, soil	Khaya senegalensis, unknown, Samanea saman, Samanea saman, Samanea saman, Samanea saman	D, D, D, ?, D, ?	KS124DT, L133FB3, RT111, R112, R120DT, R113	No blast hit
Group 10732	ASV537_May22				8							Basidiomycota
Group 10732		ASV537_May22	PM163FB	8	8	fruiting body	Callerya atropurpurea	D	PM163FB	k__Fungi; p__Basidiomycota		Basidiomycota
Group 10734	OTU_645_Oct21				159
Group 10734		OTU_645_Oct21	CE134DT, KS123DT, KS124DT, L133FB3, R111, R112, R120DT, R113	4, 1, 59, 4, 7, 9, 66, 9	159	tissue, tissue, tissue, fruiting body, soil, soil, tissue, soil	Casuarina equisetifolia, Khaya senegalensis, Khaya senegalensis, unknown, Samanea saman, Samanea saman, Samanea saman, Samanea saman	D, D, D, D, D, ?, D, ?	CE134DT, KS123DT, KS124DT, L133FB3, RT111, R112, R120DT, R113	No blast hit
Group 10735	OTU_3877_May21				135							Basidiomycota	Agaricomycetes	Boletales	Suillaceae	Suillus	Suillus_spraguei
Group 10735		OTU_3877_May21	YF51H, A55D, SG63H, A64D, SG65H, YF68H, YF69D, KS71D, KS73D, SM75H, SM76H, A58DT1, SM75DT2, SM76DT1, T82H	4, 1, 1, 23, 3, 3, 14, 31, 2, 1, 1, 11, 10, 5, 25	135	soil, soil, soil, soil, soil, soil, soil, soil, soil, soil, soil, tissue, tissue, tissue, soil	Peltophorum pterocarpum, Pterocarpus indicus, Syzygium grande, Pterocarpus indicus, Syzygium grande, Peltophorum pterocarpum, Peltophorum pterocarpum, Khaya senegalensis, Khaya senegalensis, Swietenia macrophylla, Swietenia macrophylla, Pterocarpus indicus, Swietenia macrophylla, Swietenia macrophylla, Samanea saman	H, D, H, D, H, H, D, D, D, H, H, D, D, D, H	YF51, A55, SG63, A64, SG65, YF68 , YF69, KS71, KS73, SM75, SM76, A58DT1, SM75DT2, SM76DT1, R82	k__Fungi;p__Basidiomycota;c__Agaricomycetes;o__Boletales;f__Suillaceae;g__Suillus;s__Suillus_spraguei		Basidiomycota	Agaricomycetes	Boletales	Suillaceae	Suillus	Suillus_spraguei
Group 10736	OTU_1825_Mara21				1193
Group 10736		OTU_1825_Mara21	R66DT2, KS57D1, R70DT2, R70DT1A, KS57DT3, KS57DT2, A64DT1, A64DT2, A64DT3, R70DT1B	2, 296, 7, 1, 19, 83, 421, 15, 220, 129	1193	tissue, tissue, tissue, tissue, tissue, tissue, tissue, tissue, tissue, tissue	Samanea saman, Khaya senegalensis, Samanea saman, Samanea saman, Khaya senegalensis, Khaya senegalensis, Pterocarpus indicus, Pterocarpus indicus, Pterocarpus indicus, Samanea saman	D, D, D, D, D, D, D, D, D, D	R66DT2, KS57DT1, R70DT2, R70DT1a, KS57DT3, KS57DT2, A64DT1, A64DT2, A64DT3, R70DT1b	Unclassified
Group 10737	OTU_1542_Oct21				521
Group 10737		OTU_1542_Oct21	KS123DT, KS124DT, L133FB3, R111, R112, R120DT, R120FB, R113	1, 255, 1, 3, 8, 248, 1, 4	521	tissue, tissue, fruiting body, soil, soil, tissue, fruiting body, soil	Khaya senegalensis, Khaya senegalensis, unknown, Samanea saman, Samanea saman, Samanea saman, Samanea saman, Samanea saman	D, D, D, D, ?, D, D, ?	KS123DT, KS124DT, L133FB3, RT111, R112, R120DT, R120FB, R113	No blast hit
Group 10738	OTU_25_Marb21				321							Basidiomycota	Agaricomycetes	Boletales	Suillaceae	Suillus	Suillus_spraguei
Group 10738		OTU_25_Marb21	KS71DT2A, KS71HT, KS7HT2, KS71DT5	1, 120, 1, 115	237	tissue, tissue, tissue, tissue	Khaya senegalensis, Khaya senegalensis, Khaya senegalensis, Khaya senegalensis	D, D, D, D	KS71DT2A, KS71HT, KS7HT2, KS71DT5	Unclassified
Group 10738		OTU_202_Oct21	A128DT2, CE134DT, KS124DT, L133FB1, R112, R120DT	1, 1, 10, 1, 1, 14	28	tissue, tissue, tissue, fruiting body, soil, tissue	Pterocarpus indicus, Casuarina equisetifolia, Khaya senegalensis, unknown, Samanea saman, Samanea saman	D, D, D, D, ?, D	A128DT2, CE134DT, KS124DT, L133FB1, R112, R120DT	No blast hit
Group 10738		OTU_2437_Jun21	TR97H, KS100D, KS101H, KS102H, KS103H, KS105H, KS99DT2	8, 2, 3, 4, 4, 34, 1	56	soil, soil, soil, soil, soil, soil, tissue	Tabebuia rosea, Khaya senegalensis, Khaya senegalensis, Khaya senegalensis, Khaya senegalensis, Khaya senegalensis, Khaya senegalensis	H, D, H, H, H, H, D	TR97, KS100, KS101, KS102, KS103, KS105, KS99DT2	k__Fungi;p__Basidiomycota;c__Agaricomycetes;o__Boletales;f__Suillaceae;g__Suillus;s__Suillus_spraguei		Basidiomycota	Agaricomycetes	Boletales	Suillaceae	Suillus	Suillus_spraguei
Group 10739	OTU_675_Mara21				132
Group 10739		OTU_675_Mara21	KS57D1, R70DT2, KS57DT3, KS57DT2, A64DT1, A64DT2, A64DT3, R70DT1B	23, 1, 1, 12, 33, 2, 41, 19	132	tissue, tissue, tissue, tissue, tissue, tissue, tissue, tissue	Khaya senegalensis, Samanea saman, Khaya senegalensis, Khaya senegalensis, Pterocarpus indicus, Pterocarpus indicus, Pterocarpus indicus, Samanea saman	D, D, D, D, D, D, D, D	KS57DT1, R70DT2, KS57DT3, KS57DT2, A64DT1, A64DT2, A64DT3, R70DT1b	No blast hit
Group 1074	OTU_1508_Aug20				46							Ascomycota	Sordariomycetes	Diaporthales	Valsaceae
Group 1074		OTU_1508_Aug20	HRain19	13	13	soil	Samanea saman	H	R19H	k__Fungi;p__Ascomycota;c__Sordariomycetes;o__Diaporthales;f__Valsaceae		Ascomycota	Sordariomycetes	Diaporthales	Valsaceae
Group 1074		OTU_3477_Jul20	HWax5r, HWax8, DRain10	2, 5, 2	9	soil, soil, soil	Cyrostachys renda, Cyrostachys renda, Samanea saman	H, H, D	5, 8, 10	k__Fungi;p__Ascomycota;c__Sordariomycetes;o__Diaporthales;f__Valsaceae		Ascomycota	Sordariomycetes	Diaporthales	Valsaceae
Group 1074		OTU_494_Sep20	DYF22a, DYF22b, DYF24b, DYF24F, HYF25	5, 1, 5, 9, 4	24	soil, soil, soil, fruiting body, soil	Peltophorum pterocarpum, Peltophorum pterocarpum, Peltophorum pterocarpum, Peltophorum pterocarpum, Peltophorum pterocarpum	D, D, D, D, H	YF22D1, YF22D2, YF24D2, YF24FB, YF25H	k__Fungi;p__Ascomycota;c__Sordariomycetes;o__Diaporthales;f__Valsaceae		Ascomycota	Sordariomycetes	Diaporthales	Valsaceae
Group 10740	OTU_325_Oct21				75
Group 10740		OTU_325_Oct21	CE134DT, KS124DT, R112, R120DT	1, 38, 2, 34	75	tissue, tissue, soil, tissue	Casuarina equisetifolia, Khaya senegalensis, Samanea saman, Samanea saman	D, D, ?, D	CE134DT, KS124DT, R112, R120DT	No blast hit
Group 10741	OTU_1443_Mara21				196
Group 10741		OTU_1443_Mara21	KS57D1, R70DT2, KS57DT3, KS57DT2, A64DT1, A64DT3, R70DT1B	44, 2, 1, 17, 56, 54, 22	196	tissue, tissue, tissue, tissue, tissue, tissue, tissue	Khaya senegalensis, Samanea saman, Khaya senegalensis, Khaya senegalensis, Pterocarpus indicus, Pterocarpus indicus, Samanea saman	D, D, D, D, D, D, D	KS57DT1, R70DT2, KS57DT3, KS57DT2, A64DT1, A64DT3, R70DT1b	No blast hit
Group 10742	OTU_1542_Mara21				67
Group 10742		OTU_1542_Mara21	R66DT2, KS57D1, R70DT2, KS57DT2, A64DT1, A64DT2, A64DT3, R70DT1B	2, 30, 2, 3, 6, 4, 9, 11	67	tissue, tissue, tissue, tissue, tissue, tissue, tissue, tissue	Samanea saman, Khaya senegalensis, Samanea saman, Khaya senegalensis, Pterocarpus indicus, Pterocarpus indicus, Pterocarpus indicus, Samanea saman	D, D, D, D, D, D, D, D	R66DT2, KS57DT1, R70DT2, KS57DT2, A64DT1, A64DT2, A64DT3, R70DT1b	No blast hit
Group 10743	OTU_184_Marb21				36
Group 10743		OTU_184_Marb21	KS71DT2A, KS71HT, KS7HT2, KS71DT5	2, 21, 1, 12	36	tissue, tissue, tissue, tissue	Khaya senegalensis, Khaya senegalensis, Khaya senegalensis, Khaya senegalensis	D, D, D, D	KS71DT2A, KS71HT, KS7HT2, KS71DT5	No blast hit
Group 10744	ASV619_May22				6
Group 10744		ASV619_May22	A164DT3	6	6	tissue	Pterocarpus indicus	D	A164DT3	k__Fungi
Group 10745	OTU_1002_Mara21				186
Group 10745		OTU_1002_Mara21	R66DT2, KS57D1, KS57DT3, KS57DT2, A64DT1, A64DT2, A64DT3, R70DT1B	2, 51, 8, 14, 43, 5, 37, 26	186	tissue, tissue, tissue, tissue, tissue, tissue, tissue, tissue	Samanea saman, Khaya senegalensis, Khaya senegalensis, Khaya senegalensis, Pterocarpus indicus, Pterocarpus indicus, Pterocarpus indicus, Samanea saman	D, D, D, D, D, D, D, D	R66DT2, KS57DT1, KS57DT3, KS57DT2, A64DT1, A64DT2, A64DT3, R70DT1b	Unclassified
Group 10747	OTU_5510_May21				203							Basidiomycota	Agaricomycetes	Boletales	Suillaceae	Suillus	Suillus_spraguei
Group 10747		OTU_5510_May21	YF51H, A55D, A58D, SG63H, A64D, SG65H, YF68H, YF69D, KS71D, KS73D, SM76H, A80D, A58DT1, SM75DT1, SM75DT2, SM76DT1, T82H	4, 2, 2, 1, 10, 5, 3, 24, 65, 1, 2, 3, 25, 1, 13, 3, 39	203	soil, soil, soil, soil, soil, soil, soil, soil, soil, soil, soil, soil, tissue, tissue, tissue, tissue, soil	Peltophorum pterocarpum, Pterocarpus indicus, Pterocarpus indicus, Syzygium grande, Pterocarpus indicus, Syzygium grande, Peltophorum pterocarpum, Peltophorum pterocarpum, Khaya senegalensis, Khaya senegalensis, Swietenia macrophylla, Pterocarpus indicus, Pterocarpus indicus, Swietenia macrophylla, Swietenia macrophylla, Swietenia macrophylla, Samanea saman	H, D, D, H, D, H, H, D, D, D, H, D, D, D, D, D, H	YF51, A55, A58, SG63, A64, SG65, YF68 , YF69, KS71, KS73, SM76, A80, A58DT1, SM75DT1, SM75DT2, SM76DT1, R82	k__Fungi;p__Basidiomycota;c__Agaricomycetes;o__Boletales;f__Suillaceae;g__Suillus;s__Suillus_spraguei		Basidiomycota	Agaricomycetes	Boletales	Suillaceae	Suillus	Suillus_spraguei
Group 10748	OTU_232_Marb21				142
Group 10748		OTU_232_Marb21	KS71DT1, KS71HT, KS7HT2, KS71DT5	2, 100, 3, 37	142	tissue, tissue, tissue, tissue	Khaya senegalensis, Khaya senegalensis, Khaya senegalensis, Khaya senegalensis	D, D, D, D	KS71DT1, KS71HT, KS7HT2, KS71DT5	Unclassified
Group 10749	OTU_1571_Mara21				43
Group 10749		OTU_1571_Mara21	R66DT2, KS57D1, KS57DT3, KS57DT2, A64DT1, A64DT2, A64DT3, R70DT1B	1, 12, 2, 5, 3, 3, 11, 6	43	tissue, tissue, tissue, tissue, tissue, tissue, tissue, tissue	Samanea saman, Khaya senegalensis, Khaya senegalensis, Khaya senegalensis, Pterocarpus indicus, Pterocarpus indicus, Pterocarpus indicus, Samanea saman	D, D, D, D, D, D, D, D	R66DT2, KS57DT1, KS57DT3, KS57DT2, A64DT1, A64DT2, A64DT3, R70DT1b	Unclassified
Group 1075	OTU_689_Aug20				1809							Zygomycota, Basidiomycota	Incertae_sedis_Zygomycota, Agaricostilbomycetes	Mortierellales, Agaricostilbales	Agaricostilbaceae	Pseudobensingtonia	Pseudobensingtonia_sp
Group 1075		OTU_689_Aug20	DRain13F, DRain21F, DRain16a, DRain16b, HRain17, HRain18, HRain19	10, 13, 2, 1, 7, 7, 10	50	fruiting body, fruiting body, soil, soil, soil, soil, soil	Samanea saman, Samanea saman, Samanea saman, Samanea saman, Samanea saman, Samanea saman, Samanea saman	D, D, D, D, H, H, H	13A, R21FB, R16D1, R16D2, R17H, R18H, R19H	k__Fungi;p__Zygomycota;c__Incertae_sedis_Zygomycota;o__Mortierellales		Zygomycota	Incertae_sedis_Zygomycota	Mortierellales
Group 1075		OTU_826_Deca20	DRain25c, DRain28b, DRain28c	1, 3, 1	5	soil, soil, soil	Samanea saman, Samanea saman, Samanea saman	D, D, D	R25D3, R28D2, R28D3	k__Fungi;p__Zygomycota;c__Incertae_sedis_Zygomycota;o__Mortierellales		Zygomycota	Incertae_sedis_Zygomycota	Mortierellales
Group 1075		OTU_1153_Jun21	KS99D, KS101H, KS102H, KS107H, A58DT4, KS99DT2	6, 1, 1, 1, 2, 1	12	soil, soil, soil, soil, tissue, tissue	Khaya senegalensis, Khaya senegalensis, Khaya senegalensis, Khaya senegalensis, Pterocarpus indicus, Khaya senegalensis	D, H, H, H, D, D	KS99, KS101, KS102, KS107, A58DT4, KS99DT2	k__Fungi;p__Basidiomycota;c__Agaricostilbomycetes;o__Agaricostilbales;f__Agaricostilbaceae;g__Pseudobensingtonia;s__Pseudobensingtonia_sp		Basidiomycota	Agaricostilbomycetes	Agaricostilbales	Agaricostilbaceae	Pseudobensingtonia	Pseudobensingtonia_sp
Group 1075		OTU_214_Jul20	DWax1, DWax2, DWax3, HWax5r, DWax7, HWax8, DRain9, DRain9A, DRain10, HRain11, HRain12, DRain13, HAng15, HShorPF1, OpenF1	17, 20, 39, 944, 66, 398, 19, 4, 38, 50, 42, 44, 4, 3, 3	1691	soil, soil, soil, soil, soil, soil, soil, tissue, soil, soil, soil, soil, soil, soil, soil	Cyrostachys renda, Cyrostachys renda, Cyrostachys renda, Cyrostachys renda, Cyrostachys renda, Cyrostachys renda, Samanea saman, Samanea saman, Samanea saman, Samanea saman, Samanea saman, Samanea saman, Pterocarpus indicus, Shorea sp., unknown	D, D, D, H, D, H, D, D, D, H, H, D, H, H, H	1, 2, 3, 5, 7, 8, 9, 9-A, 10, 11, 12, 13, 15, HShorPF1, OpenF1	k__Fungi;p__Zygomycota;c__Incertae_sedis_Zygomycota;o__Mortierellales		Zygomycota	Incertae_sedis_Zygomycota	Mortierellales
Group 1075		OTU_914_May21	A55D, SG63H, YF68H, YF69D, KS71D, KS73D, SM75H, SM76H	1, 1, 1, 2, 6, 5, 7, 2	25	soil, soil, soil, soil, soil, soil, soil, soil	Pterocarpus indicus, Syzygium grande, Peltophorum pterocarpum, Peltophorum pterocarpum, Khaya senegalensis, Khaya senegalensis, Swietenia macrophylla, Swietenia macrophylla	D, H, H, D, D, D, H, H	A55, SG63, YF68 , YF69, KS71, KS73, SM75, SM76	k__Fungi;p__Basidiomycota;c__Agaricostilbomycetes;o__Agaricostilbales;f__Agaricostilbaceae;g__Pseudobensingtonia;s__Pseudobensingtonia_sp		Basidiomycota	Agaricostilbomycetes	Agaricostilbales	Agaricostilbaceae	Pseudobensingtonia	Pseudobensingtonia_sp
Group 1075		OTU_568_Apr20	DWax2, HRain12	19, 7	26	soil, soil	Cyrostachys renda, Samanea saman	D, H	2, 12	k__Fungi;p__Zygomycota;c__Incertae_sedis_Zygomycota;o__Mortierellales		Zygomycota	Incertae_sedis_Zygomycota	Mortierellales
Group 10750	OTU_182_Marb21				18
Group 10750		OTU_182_Marb21	KS71HT, KS7HT2, KS71DT5	14, 1, 3	18	tissue, tissue, tissue	Khaya senegalensis, Khaya senegalensis, Khaya senegalensis	D, D, D	KS71HT, KS7HT2, KS71DT5	Unclassified
Group 10751	OTU_439_Marb21				1617
Group 10751		OTU_439_Marb21	KS71DT2A, KS71HT, KS7HT2, KS71DT5	1, 1331, 2, 283	1617	tissue, tissue, tissue, tissue	Khaya senegalensis, Khaya senegalensis, Khaya senegalensis, Khaya senegalensis	D, D, D, D	KS71DT2A, KS71HT, KS7HT2, KS71DT5	Unclassified
Group 10752	OTU_45_Marb21				48
Group 10752		OTU_45_Marb21	KS71HT, KS71DT5	24, 24	48	tissue, tissue	Khaya senegalensis, Khaya senegalensis	D, D	KS71HT, KS71DT5	Unclassified
Group 10753	OTU_817_Oct21				28
Group 10753		OTU_817_Oct21	KS124DT, R120DT, R113	17, 10, 1	28	tissue, tissue, soil	Khaya senegalensis, Samanea saman, Samanea saman	D, D, ?	KS124DT, R120DT, R113	No blast hit
Group 10754	OTU_422_Marb21				482
Group 10754		OTU_422_Marb21	KS71DT1, KS71DT2A, KS71DT2C, KS71HT, KS7HT2, KS71DT5	1, 1, 1, 400, 13, 66	482	tissue, tissue, tissue, tissue, tissue, tissue	Khaya senegalensis, Khaya senegalensis, Khaya senegalensis, Khaya senegalensis, Khaya senegalensis, Khaya senegalensis	D, D, D, D, D, D	KS71DT1, KS71DT2A, KS71DT2C, KS71HT, KS7HT2, KS71DT5	Unclassified
Group 10755	OTU_179_Marb21				40
Group 10755		OTU_179_Marb21	KS71HT, KS71DT5	29, 11	40	tissue, tissue	Khaya senegalensis, Khaya senegalensis	D, D	KS71HT, KS71DT5	Unclassified
Group 10756	OTU_3460_Jun21				24							Basidiomycota	Agaricomycetes	Boletales	Suillaceae	Suillus	Suillus_spraguei
Group 10756		OTU_3460_Jun21	TR97H, KS100D, KS101H, KS103H, KS105H, KS106D, A58DT3	2, 3, 1, 1, 11, 2, 4	24	soil, soil, soil, soil, soil, soil, tissue	Tabebuia rosea, Khaya senegalensis, Khaya senegalensis, Khaya senegalensis, Khaya senegalensis, Khaya senegalensis, Pterocarpus indicus	H, D, H, H, H, D, D	TR97, KS100, KS101, KS103, KS105, KS106, A58DT3	k__Fungi;p__Basidiomycota;c__Agaricomycetes;o__Boletales;f__Suillaceae;g__Suillus;s__Suillus_spraguei		Basidiomycota	Agaricomycetes	Boletales	Suillaceae	Suillus	Suillus_spraguei
Group 10757	OTU_644_Oct21				30
Group 10757		OTU_644_Oct21	KS124DT, R112, R120DT	16, 1, 13	30	tissue, soil, tissue	Khaya senegalensis, Samanea saman, Samanea saman	D, ?, D	KS124DT, R112, R120DT	No blast hit
Group 10758	OTU_719_Mara21				76
Group 10758		OTU_719_Mara21	R66DT2, KS57D1, KS57DT3, KS57DT2, A64DT1, A64DT2, A64DT3, R70DT1B	1, 34, 1, 2, 11, 1, 17, 9	76	tissue, tissue, tissue, tissue, tissue, tissue, tissue, tissue	Samanea saman, Khaya senegalensis, Khaya senegalensis, Khaya senegalensis, Pterocarpus indicus, Pterocarpus indicus, Pterocarpus indicus, Samanea saman	D, D, D, D, D, D, D, D	R66DT2, KS57DT1, KS57DT3, KS57DT2, A64DT1, A64DT2, A64DT3, R70DT1b	No blast hit
Group 10759	OTU_1360_Oct21				47
Group 10759		OTU_1360_Oct21	CE134DT, KS124DT, R112, R120DT	1, 25, 1, 20	47	tissue, tissue, soil, tissue	Casuarina equisetifolia, Khaya senegalensis, Samanea saman, Samanea saman	D, D, ?, D	CE134DT, KS124DT, R112, R120DT	No blast hit
Group 1076	OTU_1470_Aug20				38				Amoeba			Others					Allovahlkampfia
Group 1076		OTU_1470_Aug20	DRain13F, DRain16a, DRain16b, HRain18	1, 4, 5, 4	14	fruiting body, soil, soil, soil	Samanea saman, Samanea saman, Samanea saman, Samanea saman	D, D, D, H	13A, R16D1, R16D2, R18H	No blast hit
Group 1076		OTU_1866_Jul20	DWax1, HWax8, DRain9, DRain10	3, 3, 7, 11	24	soil, soil, soil, soil	Cyrostachys renda, Cyrostachys renda, Samanea saman, Samanea saman	D, H, D, D	1, 8, 9, 10	No blast hit
Group 10760	OTU_397_Marb21				724
Group 10760		OTU_397_Marb21	KS71DT1, KS71DT2A, KS71DT3, KS71HT, KS7HT2, KS71DT5	5, 3, 3, 452, 11, 250	724	tissue, tissue, tissue, tissue, tissue, tissue	Khaya senegalensis, Khaya senegalensis, Khaya senegalensis, Khaya senegalensis, Khaya senegalensis, Khaya senegalensis	D, D, D, D, D, D	KS71DT1, KS71DT2A, KS71DT3, KS71HT, KS7HT2, KS71DT5	No blast hit
Group 10763	OTU_5223_May21				8
Group 10763		OTU_5223_May21	YF69D, KS71D, SM76H, SM75DT2, T82H	2, 1, 1, 2, 2	8	soil, soil, soil, tissue, soil	Peltophorum pterocarpum, Khaya senegalensis, Swietenia macrophylla, Swietenia macrophylla, Samanea saman	D, D, H, D, H	YF69, KS71, SM76, SM75DT2, R82	No blast hit
Group 10764	OTU_3156_May21				311
Group 10764		OTU_3156_May21	YF51H, A55D, SG63H, A64D, SG65H, YF68H, YF69D, KS71D, KS73D, SM75H, SM76H, A80D, A58DT1, A58DT2, KS73DT1, SM75DT1, SM75DT2, SM76DT1, T82H	5, 1, 2, 34, 3, 10, 28, 91, 6, 2, 9, 6, 28, 2, 1, 4, 30, 4, 45	311	soil, soil, soil, soil, soil, soil, soil, soil, soil, soil, soil, soil, tissue, tissue, tissue, tissue, tissue, tissue, soil	Peltophorum pterocarpum, Pterocarpus indicus, Syzygium grande, Pterocarpus indicus, Syzygium grande, Peltophorum pterocarpum, Peltophorum pterocarpum, Khaya senegalensis, Khaya senegalensis, Swietenia macrophylla, Swietenia macrophylla, Pterocarpus indicus, Pterocarpus indicus, Pterocarpus indicus, Khaya senegalensis, Swietenia macrophylla, Swietenia macrophylla, Swietenia macrophylla, Samanea sa…	H, D, H, D, H, H, D, D, D, H, H, D, D, D, D, D, D, D, H	YF51, A55, SG63, A64, SG65, YF68 , YF69, KS71, KS73, SM75, SM76, A80, A58DT1, A58DT2, KS73DT1, SM75DT1, SM75DT2, SM76DT1, R82	No blast hit
Group 10765	OTU_5511_May21				95							Basidiomycota	Agaricomycetes	Boletales	Suillaceae	Suillus	Suillus_spraguei
Group 10765		OTU_5511_May21	YF51H, A55D, A58D, SG63H, A64D, SG65H, YF69D, KS71D, KS73D, SM75H, SM76H, A80D, A58DT1, SM75DT2, T82H	2, 1, 3, 1, 5, 1, 18, 31, 1, 2, 1, 2, 11, 5, 11	95	soil, soil, soil, soil, soil, soil, soil, soil, soil, soil, soil, soil, tissue, tissue, soil	Peltophorum pterocarpum, Pterocarpus indicus, Pterocarpus indicus, Syzygium grande, Pterocarpus indicus, Syzygium grande, Peltophorum pterocarpum, Khaya senegalensis, Khaya senegalensis, Swietenia macrophylla, Swietenia macrophylla, Pterocarpus indicus, Pterocarpus indicus, Swietenia macrophylla, Samanea saman	H, D, D, H, D, H, D, D, D, H, H, D, D, D, H	YF51, A55, A58, SG63, A64, SG65, YF69, KS71, KS73, SM75, SM76, A80, A58DT1, SM75DT2, R82	k__Fungi;p__Basidiomycota;c__Agaricomycetes;o__Boletales;f__Suillaceae;g__Suillus;s__Suillus_spraguei		Basidiomycota	Agaricomycetes	Boletales	Suillaceae	Suillus	Suillus_spraguei
Group 10766	OTU_742_Oct21				18
Group 10766		OTU_742_Oct21	KS124DT, R120DT	10, 8	18	tissue, tissue	Khaya senegalensis, Samanea saman	D, D	KS124DT, R120DT	No blast hit
Group 10767	OTU_5486_May21				532
Group 10767		OTU_5486_May21	YF51H, A55D, A58D, SG63H, A64D, SG65H, YF68H, YF69D, KS71D, KS73D, SM75H, SM76H, A80D, A58DT1, A58DT2, KS73DT1, SM75DT1, SM75DT2, SM76DT1, T82H	8, 4, 2, 4, 69, 7, 10, 68, 137, 6, 1, 7, 13, 40, 3, 2, 2, 56, 11, 82	532	soil, soil, soil, soil, soil, soil, soil, soil, soil, soil, soil, soil, soil, tissue, tissue, tissue, tissue, tissue, tissue, soil	Peltophorum pterocarpum, Pterocarpus indicus, Pterocarpus indicus, Syzygium grande, Pterocarpus indicus, Syzygium grande, Peltophorum pterocarpum, Peltophorum pterocarpum, Khaya senegalensis, Khaya senegalensis, Swietenia macrophylla, Swietenia macrophylla, Pterocarpus indicus, Pterocarpus indicus, Pterocarpus indicus, Khaya senegalensis, Swietenia macrophylla, Swietenia macrophylla, Swietenia ma…	H, D, D, H, D, H, H, D, D, D, H, H, D, D, D, D, D, D, D, H	YF51, A55, A58, SG63, A64, SG65, YF68 , YF69, KS71, KS73, SM75, SM76, A80, A58DT1, A58DT2, KS73DT1, SM75DT1, SM75DT2, SM76DT1, R82	No blast hit
Group 10768	OTU_4407_Jun21				21
Group 10768		OTU_4407_Jun21	TR97H, KS103H, A58DT3, KS99DT1	3, 15, 2, 1	21	soil, soil, tissue, tissue	Tabebuia rosea, Khaya senegalensis, Pterocarpus indicus, Khaya senegalensis	H, H, D, D	TR97, KS103, A58DT3, KS99DT1	No blast hit
Group 10769	OTU_1174_Mara21				34
Group 10769		OTU_1174_Mara21	R66DT2, KS57D1, R70DT2, KS57DT2, A64DT1, A64DT3, R70DT1B	3, 12, 1, 2, 3, 8, 5	34	tissue, tissue, tissue, tissue, tissue, tissue, tissue	Samanea saman, Khaya senegalensis, Samanea saman, Khaya senegalensis, Pterocarpus indicus, Pterocarpus indicus, Samanea saman	D, D, D, D, D, D, D	R66DT2, KS57DT1, R70DT2, KS57DT2, A64DT1, A64DT3, R70DT1b	No blast hit
Group 1077	OTU_783_Deca20				35
Group 1077		OTU_783_Deca20	DRain28a, DRain28c	3, 3	6	soil, soil	Samanea saman, Samanea saman	D, D	R28D1, R28D3	No blast hit
Group 1077		OTU_998_Jun21	KS105H	12	12	soil	Khaya senegalensis	H	KS105	k__Fungi;p__;c__;o__;f__;g__;s__
Group 1077		OTU_6938_Jul20	HShor2, DWax1, DRain9, DRain10, HAng15	2, 4, 2, 4, 5	17	soil, soil, soil, soil, soil	Shorea sp., Cyrostachys renda, Samanea saman, Samanea saman, Pterocarpus indicus	H, D, D, D, H	HShor2, 1, 9, 10, 15	No blast hit
Group 10770	OTU_3127_Dec21				229
Group 10770		OTU_3127_Dec21	KS138DT2, KS139, KS139DT2, KS141, KS141DT2, A143FB2, A144DT1, A144FB, SG145DT1, A147DT, A126FB, L133DT, L133FB2	53, 1, 23, 1, 4, 1, 3, 1, 64, 13, 23, 4, 38	229	tissue, soil, tissue, soil, tissue, fruiting body, tissue, fruiting body, tissue, tissue, fruiting body, tissue, fruiting body	Khaya Senegalensis, Khaya senegalensis, Khaya senegalensis, Khaya senegalensis, Khaya senegalensis, Pterocarpus indicus, Pterocarpus indicus, Pterocarpus indicus, Syzygium grande, Pterocarpus indicus, Pterocarpus indicus, unknown, unknown	D, D, D, D, D, D, D, D, D, D, H, D, D	KS138DT2, KS139, KS139DT2, KS141, KS141DT2, A143FB2, A144DT1, A144FB, SG145DT1, A147DT, A126 FT, L133DT, L133FB2	No blast hit
Group 10771	OTU_1135_Oct21				250
Group 10771		OTU_1135_Oct21	A128, A128DT1, CE134DT, KS124DT, L133FB1, L133FB3, R111, R112, R120DT, R113	1, 1, 6, 122, 1, 3, 5, 2, 102, 7	250	soil, tissue, tissue, tissue, fruiting body, fruiting body, soil, soil, tissue, soil	Pterocarpus indicus, Pterocarpus indicus, Casuarina equisetifolia, Khaya senegalensis, unknown, unknown, Samanea saman, Samanea saman, Samanea saman, Samanea saman	D, D, D, D, D, D, D, ?, D, ?	A128, A128DT1, CE134DT, KS124DT, L133FB1, L133FB3, RT111, R112, R120DT, R113	No blast hit
Group 10772	OTU_5340_May21				151
Group 10772		OTU_5340_May21	YF51H, A55D, SG63H, A64D, SG65H, YF68H, YF69D, KS71D, KS73D, SM75H, SM76H, A80D, A58DT1, A58DT2, SM75DT1, SM75DT2, SM76DT1, T82H	2, 1, 1, 15, 2, 4, 16, 24, 1, 1, 1, 6, 12, 2, 3, 14, 5, 41	151	soil, soil, soil, soil, soil, soil, soil, soil, soil, soil, soil, soil, tissue, tissue, tissue, tissue, tissue, soil	Peltophorum pterocarpum, Pterocarpus indicus, Syzygium grande, Pterocarpus indicus, Syzygium grande, Peltophorum pterocarpum, Peltophorum pterocarpum, Khaya senegalensis, Khaya senegalensis, Swietenia macrophylla, Swietenia macrophylla, Pterocarpus indicus, Pterocarpus indicus, Pterocarpus indicus, Swietenia macrophylla, Swietenia macrophylla, Swietenia macrophylla, Samanea saman	H, D, H, D, H, H, D, D, D, H, H, D, D, D, D, D, D, H	YF51, A55, SG63, A64, SG65, YF68 , YF69, KS71, KS73, SM75, SM76, A80, A58DT1, A58DT2, SM75DT1, SM75DT2, SM76DT1, R82	No blast hit
Group 10773	OTU_971_Oct21				631
Group 10773		OTU_971_Oct21	CE134DT, KS124DT, L133FB1, L133FB3, R111, R112, R120DT, R113	11, 241, 1, 13, 10, 19, 320, 16	631	tissue, tissue, fruiting body, fruiting body, soil, soil, tissue, soil	Casuarina equisetifolia, Khaya senegalensis, unknown, unknown, Samanea saman, Samanea saman, Samanea saman, Samanea saman	D, D, D, D, D, ?, D, ?	CE134DT, KS124DT, L133FB1, L133FB3, RT111, R112, R120DT, R113	No blast hit
Group 10774	OTU_543_Oct21				18
Group 10774		OTU_543_Oct21	KS124DT, R120DT	9, 9	18	tissue, tissue	Khaya senegalensis, Samanea saman	D, D	KS124DT, R120DT	No blast hit
Group 10775	OTU_235_Marb21				55
Group 10775		OTU_235_Marb21	KS71HT, KS71DT5	19, 36	55	tissue, tissue	Khaya senegalensis, Khaya senegalensis	D, D	KS71HT, KS71DT5	No blast hit
Group 10776	OTU_747_Dec21				27
Group 10776		OTU_747_Dec21	KS138DT2, SG145DT1, A126FB, L133FB2	5, 18, 3, 1	27	tissue, tissue, fruiting body, fruiting body	Khaya Senegalensis, Syzygium grande, Pterocarpus indicus, unknown	D, D, H, D	KS138DT2, SG145DT1, A126 FT, L133FB2	No blast hit
Group 10777	OTU_1374_Mara21				1782
Group 10777		OTU_1374_Mara21	R66DT2, KS57D1, R70DT2, R70DT1A, KS57DT3, KS57DT2, A64DT1, A64DT2, A64DT3, R70DT1B	50, 588, 13, 1, 50, 147, 254, 170, 335, 174	1782	tissue, tissue, tissue, tissue, tissue, tissue, tissue, tissue, tissue, tissue	Samanea saman, Khaya senegalensis, Samanea saman, Samanea saman, Khaya senegalensis, Khaya senegalensis, Pterocarpus indicus, Pterocarpus indicus, Pterocarpus indicus, Samanea saman	D, D, D, D, D, D, D, D, D, D	R66DT2, KS57DT1, R70DT2, R70DT1a, KS57DT3, KS57DT2, A64DT1, A64DT2, A64DT3, R70DT1b	No blast hit
Group 10778	OTU_350_Marb21				149
Group 10778		OTU_350_Marb21	KS71HT, KS71DT5	141, 8	149	tissue, tissue	Khaya senegalensis, Khaya senegalensis	D, D	KS71HT, KS71DT5	No blast hit
Group 10779	ASV1635_Mar22				6
Group 10779		ASV1635_Mar22	CE151DT4	6	6	tissue	Casuarina equisetifolia	D	CE151DT4	k__Fungi
Group 1078	OTU_2507_Aug20				7
Group 1078		OTU_1199_May21	A64D	7	7	soil	Pterocarpus indicus	D	A64	k__Fungi;p__;c__;o__;f__;g__;s__
Group 10780	OTU_1487_Mara21				34
Group 10780		OTU_1487_Mara21	R66DT2, KS57D1, KS57DT3, KS57DT2, A64DT1, A64DT3, R70DT1B	1, 12, 1, 1, 9, 6, 4	34	tissue, tissue, tissue, tissue, tissue, tissue, tissue	Samanea saman, Khaya senegalensis, Khaya senegalensis, Khaya senegalensis, Pterocarpus indicus, Pterocarpus indicus, Samanea saman	D, D, D, D, D, D, D	R66DT2, KS57DT1, KS57DT3, KS57DT2, A64DT1, A64DT3, R70DT1b	No blast hit
Group 10781	OTU_703_Oct21				55
Group 10781		OTU_703_Oct21	KS124DT, R120DT, R113	31, 23, 1	55	tissue, tissue, soil	Khaya senegalensis, Samanea saman, Samanea saman	D, D, ?	KS124DT, R120DT, R113	No blast hit
Group 10782	OTU_4611_May21				8
Group 10782		OTU_4611_May21	A55D, A64D, KS71D, A58DT1, SM75DT2	2, 1, 2, 2, 1	8	soil, soil, soil, tissue, tissue	Pterocarpus indicus, Pterocarpus indicus, Khaya senegalensis, Pterocarpus indicus, Swietenia macrophylla	D, D, D, D, D	A55, A64, KS71, A58DT1, SM75DT2	No blast hit
Group 10783	OTU_5180_May21				12							Basidiomycota	Agaricomycetes	Boletales	Suillaceae	Suillus	Suillus_spraguei
Group 10783		OTU_5180_May21	YF69D, KS71D, A80D, A58DT1, SM75DT2, T82H	1, 4, 1, 1, 4, 1	12	soil, soil, soil, tissue, tissue, soil	Peltophorum pterocarpum, Khaya senegalensis, Pterocarpus indicus, Pterocarpus indicus, Swietenia macrophylla, Samanea saman	D, D, D, D, D, H	YF69, KS71, A80, A58DT1, SM75DT2, R82	k__Fungi;p__Basidiomycota;c__Agaricomycetes;o__Boletales;f__Suillaceae;g__Suillus;s__Suillus_spraguei		Basidiomycota	Agaricomycetes	Boletales	Suillaceae	Suillus	Suillus_spraguei
Group 10784	OTU_2454_Dec21				63
Group 10784		OTU_2454_Dec21	KS138DT2, KS139DT2, A144DT1, SG145DT1, A147DT, A126FB, L133FB1, L133FB2	19, 1, 1, 20, 2, 5, 2, 13	63	tissue, tissue, tissue, tissue, tissue, fruiting body, fruiting body, fruiting body	Khaya Senegalensis, Khaya senegalensis, Pterocarpus indicus, Syzygium grande, Pterocarpus indicus, Pterocarpus indicus, unknown, unknown	D, D, D, D, D, H, D, D	KS138DT2, KS139DT2, A144DT1, SG145DT1, A147DT, A126 FT, L133FB1, L133FB2	No blast hit
Group 10785	OTU_2871_Dec21				47
Group 10785		OTU_2871_Dec21	SM135DT, KS138DT2, KS139DT2, A144DT1, SG145DT1, A147DT, A148DT, A126FB, L133FB2	1, 15, 2, 1, 15, 2, 1, 5, 5	47	tissue, tissue, tissue, tissue, tissue, tissue, tissue, fruiting body, fruiting body	Swietenia macrophylla, Khaya Senegalensis, Khaya senegalensis, Pterocarpus indicus, Syzygium grande, Pterocarpus indicus, Pterocarpus indicus, Pterocarpus indicus, unknown	D, D, D, D, D, D, D, H, D	SM135DT, KS138DT2, KS139DT2, A144DT1, SG145DT1, A147DT, A148DT, A126 FT, L133FB2	No blast hit
Group 10786	OTU_2131_Dec21				107
Group 10786		OTU_2131_Dec21	KS138DT2, KS139, KS139DT2, KS141DT1, KS141DT2, A144DT1, SG145DT1, A147DT, A126FB, L133FB2	33, 1, 14, 2, 3, 2, 22, 6, 5, 19	107	tissue, soil, tissue, tissue, tissue, tissue, tissue, tissue, fruiting body, fruiting body	Khaya Senegalensis, Khaya senegalensis, Khaya senegalensis, Khaya senegalensis, Khaya senegalensis, Pterocarpus indicus, Syzygium grande, Pterocarpus indicus, Pterocarpus indicus, unknown	D, D, D, D, D, D, D, D, H, D	KS138DT2, KS139, KS139DT2, KS141DT1, KS141DT2, A144DT1, SG145DT1, A147DT, A126 FT, L133FB2	No blast hit
Group 1079	OTU_3780_Deca20				11
Group 1079		OTU_1718_Jun21	KS105H, KS107H	1, 5	6	soil, soil	Khaya senegalensis, Khaya senegalensis	H, H	KS105, KS107	k__Fungi;p__;c__;o__;f__;g__;s__
Group 1079		OTU_1525_May21	YF68H, KS73D	4, 1	5	soil, soil	Peltophorum pterocarpum, Khaya senegalensis	H, D	YF68 , KS73	k__Fungi;p__;c__;o__;f__;g__;s__
Group 10791	OTU_349_Nov20				42
Group 10791		OTU_349_Nov20	DYF37D1, DYF37D3	1, 41	42	soil, soil	Peltophorum pterocarpum, Peltophorum pterocarpum	D, D	YF37D1, YF37D3	No blast hit
Group 10792	OTU_1558_Jun21				5
Group 10792		OTU_1558_Jun21	KS100D	5	5	soil	Khaya senegalensis	D	KS100	No blast hit
Group 10794	OTU_3575_Jul20				5
Group 10794		OTU_3575_Jul20	DRain9A	5	5	tissue	Samanea saman	D	9-A	No blast hit
Group 10798	OTU_3520_Jul20				9
Group 10798		OTU_3520_Jul20	HWax5r, DWax7, HWax8	4, 1, 4	9	soil, soil, soil	Cyrostachys renda, Cyrostachys renda, Cyrostachys renda	H, D, H	5, 7, 8	No blast hit
Group 108	OTU_112_Aug20				2601							Ascomycota	Eurotiomycetes	Eurotiales	Trichocomaceae, Aspergillaceae	Penicillium	Penicillium_spinulosum, Penicillium_madriti
Group 108		OTU_112_Aug20	DRain13F, DRain21F, DRain16a, DRain16b, DRain16c, HRain17, HRain18, HRain19, DRain21	1, 2, 10, 94, 413, 100, 105, 58, 11	794	fruiting body, fruiting body, soil, soil, soil, soil, soil, soil, soil	Samanea saman, Samanea saman, Samanea saman, Samanea saman, Samanea saman, Samanea saman, Samanea saman, Samanea saman, Samanea saman	D, D, D, D, D, H, H, H, D	13A, R21FB, R16D1, R16D2, R16D3, R17H, R18H, R19H, R21D	k__Fungi;p__Ascomycota;c__Eurotiomycetes;o__Eurotiales;f__Trichocomaceae		Ascomycota	Eurotiomycetes	Eurotiales	Trichocomaceae
Group 108		OTU_188_Jul20	HShor2, HRainNTU, DWax1, DWax2, DWax3, HWax5r, DWax7, HWax8, DRain9, DRain9A, DRain10, HRain11, HRain12, DAng14, DAng14A, HShorPF1, OpenF1	4, 22, 24, 25, 66, 258, 402, 18, 27, 2, 383, 6, 288, 1, 2, 2, 1	1531	soil, soil, soil, soil, soil, soil, soil, soil, soil, tissue, soil, soil, soil, soil, tissue, soil, soil	Shorea sp., Samanea saman, Cyrostachys renda, Cyrostachys renda, Cyrostachys renda, Cyrostachys renda, Cyrostachys renda, Cyrostachys renda, Samanea saman, Samanea saman, Samanea saman, Samanea saman, Samanea saman, Pterocarpus indicus, Pterocarpus indicus, Shorea sp., unknown	H, H, D, D, D, H, D, H, D, D, D, H, H, D, D, H, H	HShor2, HRainNTU, 1, 2, 3, 5, 7, 8, 9, 9-A, 10, 11, 12, 14, 14-A, HShorPF1, OpenF1	k__Fungi;p__Ascomycota;c__Eurotiomycetes;o__Eurotiales;f__Trichocomaceae		Ascomycota	Eurotiomycetes	Eurotiales	Trichocomaceae
Group 108		OTU_355_Jun21	TR97H, TR98H, KS99D, KS101H, KS102H	7, 16, 1, 15, 3	42	soil, soil, soil, soil, soil	Tabebuia rosea, Tabebuia rosea, Khaya senegalensis, Khaya senegalensis, Khaya senegalensis	H, H, D, H, H	TR97, TR98, KS99, KS101, KS102	k__Fungi;p__Ascomycota;c__Eurotiomycetes;o__Eurotiales;f__Aspergillaceae;g__Penicillium;s__Penicillium_spinulosum		Ascomycota	Eurotiomycetes	Eurotiales	Aspergillaceae	Penicillium	Penicillium_spinulosum
Group 108		OTU_217_May21	YF51H, A58D, A64D, SG65H, YF68H, YF69D, KS71D, KS73D, SM75H, A80D, A58DT1	1, 17, 3, 36, 62, 1, 7, 4, 13, 2, 5	151	soil, soil, soil, soil, soil, soil, soil, soil, soil, soil, tissue	Peltophorum pterocarpum, Pterocarpus indicus, Pterocarpus indicus, Syzygium grande, Peltophorum pterocarpum, Peltophorum pterocarpum, Khaya senegalensis, Khaya senegalensis, Swietenia macrophylla, Pterocarpus indicus, Pterocarpus indicus	H, D, D, H, H, D, D, D, H, D, D	YF51, A58, A64, SG65, YF68 , YF69, KS71, KS73, SM75, A80, A58DT1	k__Fungi;p__Ascomycota;c__Eurotiomycetes;o__Eurotiales;f__Aspergillaceae;g__Penicillium;s__Penicillium_spinulosum		Ascomycota	Eurotiomycetes	Eurotiales	Aspergillaceae	Penicillium	Penicillium_spinulosum
Group 108		OTU_482_Oct21	R111, R113	4, 1	5	soil, soil	Samanea saman, Samanea saman	D, ?	RT111, R113	k__Fungi;p__Ascomycota;c__Eurotiomycetes;o__Eurotiales;f__Aspergillaceae;g__Penicillium;s__Penicillium_madriti		Ascomycota	Eurotiomycetes	Eurotiales	Aspergillaceae	Penicillium	Penicillium_madriti
Group 108		OTU_412_Sep20	DYF22a, DYF24b, DYF24F, HYF25	6, 2, 2, 25	35	soil, soil, fruiting body, soil	Peltophorum pterocarpum, Peltophorum pterocarpum, Peltophorum pterocarpum, Peltophorum pterocarpum	D, D, D, H	YF22D1, YF24D2, YF24FB, YF25H	k__Fungi;p__Ascomycota;c__Eurotiomycetes;o__Eurotiales;f__Trichocomaceae		Ascomycota	Eurotiomycetes	Eurotiales	Trichocomaceae
Group 108		ASV666_Mar22	CE151	33	33	soil	Casuarina equisetifolia	D	CE151	k__Fungi; p__Ascomycota; c__Eurotiomycetes; o__Eurotiales; f__Aspergillaceae; g__Penicillium; s__Penicillium_madriti		Ascomycota	Eurotiomycetes	Eurotiales	Aspergillaceae	Penicillium	Penicillium_madriti
Group 108		ASV1264_Mar22	CE149	10	10	soil	Casuarina equisetifolia	D	CE149	k__Fungi; p__Ascomycota; c__Eurotiomycetes; o__Eurotiales; f__Aspergillaceae; g__Penicillium; s__Penicillium_madriti		Ascomycota	Eurotiomycetes	Eurotiales	Aspergillaceae	Penicillium	Penicillium_madriti
Group 1080	OTU_2674_Aug20				15				Amoeba			Others					Allovahlkampfia
Group 1080		OTU_2674_Aug20	DRain13F	9	9	fruiting body	Samanea saman	D	13A	No blast hit
Group 1080		OTU_1183_May21	SM75H	6	6	soil	Swietenia macrophylla	H	SM75	k__Fungi;p__;c__;o__;f__;g__;s__
Group 10804	OTU_1676_Decb20				8
Group 10804		OTU_1676_Decb20	CE41, R49DT2	2, 6	8	soil, tissue	Casuarina equisetifolia, Samanea samen	H, D	CE41, R49DT2	No blast hit
Group 10806	OTU_330_Decb20				302
Group 10806		OTU_330_Decb20	R48, R50	1, 301	302	soil, soil	Samanea samen, Samanea samen	H, H	R48, R50	No blast hit
Group 1081	OTU_1105_Jul20				482
Group 1081		OTU_1105_Jul20	HShor2, HRainNTU, DWax3, DAng14, HAng15, OpenF1	3, 20, 1, 7, 4, 6	41	soil, soil, soil, soil, soil, soil	Shorea sp., Samanea saman, Cyrostachys renda, Pterocarpus indicus, Pterocarpus indicus, unknown	H, H, D, D, H, H	HShor2, HRainNTU, 3, 14, 15, OpenF1	No blast hit
Group 1081		OTU_505_May21	KS71D, SM75DT2	28, 1	29	soil, tissue	Khaya senegalensis, Swietenia macrophylla	D, D	KS71, SM75DT2	No blast hit
Group 1081		OTU_341_Aug20	DRain21F, DRain16a, DRain16b, HRain17, HRain18	3, 3, 3, 48, 20	77	fruiting body, soil, soil, soil, soil	Samanea saman, Samanea saman, Samanea saman, Samanea saman, Samanea saman	D, D, D, H, H	R21FB, R16D1, R16D2, R17H, R18H	No blast hit
Group 1081		OTU_58_Deca20	DRain25a, DRain25d, DRain29b, DRain31a, DRain31b	18, 2, 10, 301, 4	335	soil, soil, soil, soil, soil	Samanea saman, Samanea saman, Samanea saman, Samanea saman, Samanea saman	D, D, D, D, D	R25D1, R25D4, R29D2, R31D1, R31D2	No blast hit
Group 10818	OTU_2141_Decb20				10
Group 10818		OTU_2141_Decb20	CE42	10	10	soil	Casuarina equisetifolia	H	CE42	No blast hit
Group 1082	OTU_6258_Deca20				12
Group 1082		OTU_2410_Jul20	HWax8	12	12	soil	Cyrostachys renda	H	8	No blast hit
Group 10821	OTU_3996_May21				101
Group 10821		OTU_3996_May21	YF51H, A55D, SG63H, A64D, SG65H, YF68H, YF69D, KS71D, SM75H, SM76H, A80D, A58DT1, KS73DT1, SM75DT1, SM75DT2, T82H	5, 1, 2, 8, 4, 6, 7, 13, 1, 8, 2, 20, 1, 1, 3, 19	101	soil, soil, soil, soil, soil, soil, soil, soil, soil, soil, soil, tissue, tissue, tissue, tissue, soil	Peltophorum pterocarpum, Pterocarpus indicus, Syzygium grande, Pterocarpus indicus, Syzygium grande, Peltophorum pterocarpum, Peltophorum pterocarpum, Khaya senegalensis, Swietenia macrophylla, Swietenia macrophylla, Pterocarpus indicus, Pterocarpus indicus, Khaya senegalensis, Swietenia macrophylla, Swietenia macrophylla, Samanea saman	H, D, H, D, H, H, D, D, H, H, D, D, D, D, D, H	YF51, A55, SG63, A64, SG65, YF68 , YF69, KS71, SM75, SM76, A80, A58DT1, KS73DT1, SM75DT1, SM75DT2, R82	No blast hit
Group 1083	OTU_952_Apr20				29
Group 1083		OTU_952_Apr20	HRain12	9	9	soil	Samanea saman	H	12	No blast hit
Group 1083		OTU_1731_Jul20	HRain11, HRain12	1, 19	20	soil, soil	Samanea saman, Samanea saman	H, H	11, 12	No blast hit
Group 10831	OTU_2874_Jul20				6
Group 10831		OTU_2874_Jul20	HWax8	6	6	soil	Cyrostachys renda	H	8	No blast hit
Group 10832	OTU_1316_Decb20				24
Group 10832		OTU_1316_Decb20	CE43	24	24	soil	Casuarina equisetifolia	H	CE43	No blast hit
Group 10834	OTU_1438_Decb20				19
Group 10834		OTU_1438_Decb20	YF44, R46	1, 18	19	soil, soil	Peltophorum pterocarpum, Samanea samen	H, D	YF44, R46	No blast hit
Group 1084	OTU_1095_Aug20				22
Group 1084		OTU_1095_Aug20	DRain16c, HRain18, HRain19	10, 6, 6	22	soil, soil, soil	Samanea saman, Samanea saman, Samanea saman	D, H, H	R16D3, R18H, R19H	No blast hit
Group 10841	OTU_4554_Jul20				5
Group 10841		OTU_4554_Jul20	DWax7	5	5	soil	Cyrostachys renda	D	7	No blast hit
Group 10842	OTU_1585_Nov20				14
Group 10842		OTU_1585_Nov20	DYF37DTb	14	14	tissue	Peltophorum pterocarpum	D	YF37DT3b	No blast hit
Group 10844	OTU_1313_Jun21				6
Group 10844		OTU_1313_Jun21	KS103H, KS105H	1, 5	6	soil, soil	Khaya senegalensis, Khaya senegalensis	H, H	KS103, KS105	No blast hit
Group 10848	OTU_1044_Deca20				6
Group 10848		OTU_1044_Deca20	DRain25a, DRain25b, DRain25c	1, 3, 2	6	soil, soil, soil	Samanea saman, Samanea saman, Samanea saman	D, D, D	R25D1, R25D2, R25D3	No blast hit
Group 1085	OTU_84_Mara21				517							Basidiomycota	Agaricomycetes	Boletales	Boletaceae	Tylopilus	Tylopilus_plumbeoviolaceoides
Group 1085		OTU_84_Mara21	KS57D1, R70DT2, R70DT1A	483, 1, 1	485	tissue, tissue, tissue	Khaya senegalensis, Samanea saman, Samanea saman	D, D, D	KS57DT1, R70DT2, R70DT1a	No blast hit
Group 1085		OTU_210_Marb21	KS71DT3, KS71HT	1, 5	6	tissue, tissue	Khaya senegalensis, Khaya senegalensis	D, D	KS71DT3, KS71HT	No blast hit
Group 1085		OTU_634_May21	A58D, KS73D, A58DT1, A58DT2	18, 1, 3, 4	26	soil, soil, tissue, tissue	Pterocarpus indicus, Khaya senegalensis, Pterocarpus indicus, Pterocarpus indicus	D, D, D, D	A58, KS73, A58DT1, A58DT2	k__Fungi;p__Basidiomycota;c__Agaricomycetes;o__Boletales;f__Boletaceae;g__Tylopilus;s__Tylopilus_plumbeoviolaceoides		Basidiomycota	Agaricomycetes	Boletales	Boletaceae	Tylopilus	Tylopilus_plumbeoviolaceoides
Group 10851	OTU_1748_Decb20				17
Group 10851		OTU_1748_Decb20	R50	17	17	soil	Samanea samen	H	R50	No blast hit
Group 10853	OTU_1641_Decb20				13
Group 10853		OTU_1641_Decb20	CE42	13	13	soil	Casuarina equisetifolia	H	CE42	No blast hit
Group 10854	OTU_997_Jun21				15
Group 10854		OTU_997_Jun21	KS100D	15	15	soil	Khaya senegalensis	D	KS100	No blast hit
Group 10857	OTU_2079_Decb20				5
Group 10857		OTU_2079_Decb20	R46DT2	5	5	tissue	Samanea samen	D	R46DT2	No blast hit
Group 1086	OTU_200_Aug20				329							Ascomycota	Dothideomycetes	Capnodiales	unidentified_Capnodiales_sp	unidentified_Capnodiales_sp	Capnodiales_sp
Group 1086		OTU_200_Aug20	DRain13F, DRain16a	251, 1	252	fruiting body, soil	Samanea saman, Samanea saman	D, D	13A, R16D1	k__Fungi;p__Ascomycota;c__Dothideomycetes		Ascomycota	Dothideomycetes
Group 1086		OTU_463_Deca20	DRain25a, HRain27W, DRain29F2, DRain29RBD, DRainF31b, DRain33Ic, DRain33h	2, 1, 3, 6, 51, 1, 1	65	soil, tissue, fruiting body, tissue, fruiting body, tissue, tissue	Samanea saman, Samanea saman, Samanea saman, Samanea saman, Samanea saman, Samanea saman, Samanea saman	D, H, D, D, D, D, H	R25D1, R27W, R29FB2, R29RBD, R31FB2, R33IT3D, R33HTD	k__Fungi;p__Ascomycota;c__Dothideomycetes		Ascomycota	Dothideomycetes
Group 1086		OTU_976_May21	SG63H, A80D, T82H	3, 2, 7	12	soil, soil, soil	Syzygium grande, Pterocarpus indicus, Samanea saman	H, D, H	SG63, A80, R82	k__Fungi;p__Ascomycota;c__Dothideomycetes;o__Capnodiales;f__unidentified_Capnodiales_sp;g__unidentified_Capnodiales_sp;s__Capnodiales_sp		Ascomycota	Dothideomycetes	Capnodiales	unidentified_Capnodiales_sp	unidentified_Capnodiales_sp	Capnodiales_sp
Group 10861	OTU_5659_May21				9
Group 10861		OTU_5659_May21	A64D, YF69D, KS71D, T82H	2, 1, 2, 4	9	soil, soil, soil, soil	Pterocarpus indicus, Peltophorum pterocarpum, Khaya senegalensis, Samanea saman	D, D, D, H	A64, YF69, KS71, R82	No blast hit
Group 10864	OTU_937_Nov20				11
Group 10864		OTU_937_Nov20	DYF37DTb	11	11	tissue	Peltophorum pterocarpum	D	YF37DT3b	No blast hit
Group 1087	OTU_1093_Dec21				112							Ascomycota	Eurotiomycetes	Chaetothyriales	Herpotrichiellaceae	Cladophialophora	Cladophialophora_sp
Group 1087		OTU_530_Jun21	KS104D, KS105H	2, 36	38	soil, soil	Khaya senegalensis, Khaya senegalensis	D, H	KS104, KS105	k__Fungi;p__Ascomycota;c__Eurotiomycetes;o__Chaetothyriales;f__Herpotrichiellaceae;g__Cladophialophora;s__Cladophialophora_sp		Ascomycota	Eurotiomycetes	Chaetothyriales	Herpotrichiellaceae	Cladophialophora	Cladophialophora_sp
Group 1087		OTU_362_Sep20	DYF22a	74	74	soil	Peltophorum pterocarpum	D	YF22D1	No blast hit
Group 10878	OTU_1613_Nov20				5							Ascomycota	Eurotiomycetes	Chaetothyriales	Herpotrichiellaceae
Group 10878		OTU_1613_Nov20	DYF37DTb, DYF37D1	4, 1	5	tissue, soil	Peltophorum pterocarpum, Peltophorum pterocarpum	D, D	YF37DT3b, YF37D1	k__Fungi;p__Ascomycota;c__Eurotiomycetes;o__Chaetothyriales;f__Herpotrichiellaceae		Ascomycota	Eurotiomycetes	Chaetothyriales	Herpotrichiellaceae
Group 1088	OTU_2229_Jul20				280							Ascomycota	Eurotiomycetes	Chaetothyriales	Chaetothyriaceae, Cyphellophoraceae	Cyphellophora	Cyphellophora europaea, Cyphellophora_sp
Group 1088		OTU_2229_Jul20	DWax2, DWax3, HWax8, DRain9, HRain12	1, 2, 28, 2, 1	34	soil, soil, soil, soil, soil	Cyrostachys renda, Cyrostachys renda, Cyrostachys renda, Samanea saman, Samanea saman	D, D, H, D, H	2, 3, 8, 9, 12	k__Fungi;p__Ascomycota;c__Eurotiomycetes;o__Chaetothyriales;f__Chaetothyriaceae;g__Cyphellophora;s__Cyphellophora europaea		Ascomycota	Eurotiomycetes	Chaetothyriales	Chaetothyriaceae	Cyphellophora	Cyphellophora europaea
Group 1088		OTU_609_May21	SM75DT1	24	24	tissue	Swietenia macrophylla	D	SM75DT1	k__Fungi;p__Ascomycota;c__Eurotiomycetes;o__Chaetothyriales;f__Cyphellophoraceae;g__Cyphellophora;s__Cyphellophora_sp		Ascomycota	Eurotiomycetes	Chaetothyriales	Cyphellophoraceae	Cyphellophora	Cyphellophora_sp
Group 1088		ASV341_Mar22	CE151DT4, CE155DT2	3, 105	108	tissue, tissue	Casuarina equisetifolia, Casuarina equisetifolia	D, D	CE151DT4, CE155DT2	k__Fungi; p__Ascomycota; c__Eurotiomycetes; o__Chaetothyriales; f__Cyphellophoraceae; g__; s__		Ascomycota	Eurotiomycetes	Chaetothyriales	Cyphellophoraceae
Group 1088		OTU_2599_Aug20	DRain13F	14	14	fruiting body	Samanea saman	D	13A	k__Fungi;p__Ascomycota;c__Eurotiomycetes;o__Chaetothyriales;f__Chaetothyriaceae;g__Cyphellophora;s__Cyphellophora europaea		Ascomycota	Eurotiomycetes	Chaetothyriales	Chaetothyriaceae	Cyphellophora	Cyphellophora europaea
Group 1088		ASV376_Mar22	CE150DT, CE151DT3	86, 6	92	tissue, tissue	Casuarina equisetifolia, Casuarina equisetifolia	D, D	CE150DT, CE151DT3	k__Fungi; p__Ascomycota; c__Eurotiomycetes; o__Chaetothyriales; f__Cyphellophoraceae; g__; s__		Ascomycota	Eurotiomycetes	Chaetothyriales	Cyphellophoraceae
Group 1088		OTU_1397_Dec21	SM135, KS139, A143FB1	2, 3, 3	8	soil, soil, fruiting body	Swietenia macrophylla, Khaya senegalensis, Pterocarpus indicus	D, D, D	SM135, KS139, A143FB1	k__Fungi;p__Ascomycota;c__Eurotiomycetes;o__Chaetothyriales;f__Cyphellophoraceae;g__;s__		Ascomycota	Eurotiomycetes	Chaetothyriales	Cyphellophoraceae
Group 1089	OTU_2226_Dec21				5							Ascomycota	Lecanoromycetes	Ostropales	unidentified_Ostropales_sp	unidentified_Ostropales_sp	Ostropales_sp
Group 1089		OTU_1317_May21	SM75H	5	5	soil	Swietenia macrophylla	H	SM75	k__Fungi;p__Ascomycota;c__Lecanoromycetes;o__Ostropales;f__unidentified_Ostropales_sp;g__unidentified_Ostropales_sp;s__Ostropales_sp		Ascomycota	Lecanoromycetes	Ostropales	unidentified_Ostropales_sp	unidentified_Ostropales_sp	Ostropales_sp
Group 10895	OTU_2924_Decb20				5
Group 10895		OTU_2924_Decb20	CE43	5	5	soil	Casuarina equisetifolia	H	CE43	No blast hit
Group 109	OTU_487_Aug20				214							Ascomycota	Eurotiomycetes	Chaetothyriales	unidentified_Chaetothyriales_sp	unidentified_Chaetothyriales_sp	Chaetothyriales_sp
Group 109		OTU_487_Aug20	DRain13F, DRain16c, HRain17, HRain19	42, 2, 11, 24	79	fruiting body, soil, soil, soil	Samanea saman, Samanea saman, Samanea saman, Samanea saman	D, D, H, H	13A, R16D3, R17H, R19H	k__Fungi;p__Ascomycota;c__Eurotiomycetes		Ascomycota	Eurotiomycetes
Group 109		OTU_1058_Jul20	DWax3, HWax5r, DWax7, DRain9, DRain10, DAng14A	18, 1, 5, 26, 7, 2	59	soil, soil, soil, soil, soil, tissue	Cyrostachys renda, Cyrostachys renda, Cyrostachys renda, Samanea saman, Samanea saman, Pterocarpus indicus	D, H, D, D, D, D	3, 5, 7, 9, 10, 14-A	k__Fungi;p__Ascomycota;c__Eurotiomycetes		Ascomycota	Eurotiomycetes
Group 109		OTU_561_May21	A58D, YF69D, SM76H, T82H	6, 2, 5, 13	26	soil, soil, soil, soil	Pterocarpus indicus, Peltophorum pterocarpum, Swietenia macrophylla, Samanea saman	D, D, H, H	A58, YF69, SM76, R82	k__Fungi;p__Ascomycota;c__Eurotiomycetes;o__Chaetothyriales;f__unidentified_Chaetothyriales_sp;g__unidentified_Chaetothyriales_sp;s__Chaetothyriales_sp		Ascomycota	Eurotiomycetes	Chaetothyriales	unidentified_Chaetothyriales_sp	unidentified_Chaetothyriales_sp	Chaetothyriales_sp
Group 109		OTU_389_Sep20	DYF24b, DYF24F, HYF25	2, 33, 2	37	soil, fruiting body, soil	Peltophorum pterocarpum, Peltophorum pterocarpum, Peltophorum pterocarpum	D, D, H	YF24D2, YF24FB, YF25H	k__Fungi;p__Ascomycota;c__Eurotiomycetes		Ascomycota	Eurotiomycetes
Group 109		ASV1108_Mar22	CE150DT, CE149, CE149DT2	2, 8, 3	13	tissue, soil, tissue	Casuarina equisetifolia, Casuarina equisetifolia, Casuarina equisetifolia	D, D, D	CE150DT, CE149, CE149DT2	k__Fungi; p__Ascomycota; c__Eurotiomycetes; o__Chaetothyriales; f__; g__; s__		Ascomycota	Eurotiomycetes	Chaetothyriales
Group 1090	OTU_1596_Apr20				20
Group 1090		OTU_2422_Jul20	DWax1, DWax2, DWax3, DRain13	10, 4, 4, 2	20	soil, soil, soil, soil	Cyrostachys renda, Cyrostachys renda, Cyrostachys renda, Samanea saman	D, D, D, D	1, 2, 3, 13	No blast hit
Group 1091	OTU_6497_Jul20				26							Ascomycota	Leotiomycetes	unidentified_Leotiomycetes_sp	unidentified_Leotiomycetes_sp	unidentified_Leotiomycetes_sp	Leotiomycetes_sp
Group 1091		OTU_827_May21	SG63H, SG65H, YF69D	1, 1, 11	13	soil, soil, soil	Syzygium grande, Syzygium grande, Peltophorum pterocarpum	H, H, D	SG63, SG65, YF69	k__Fungi;p__Ascomycota;c__Leotiomycetes;o__unidentified_Leotiomycetes_sp;f__unidentified_Leotiomycetes_sp;g__unidentified_Leotiomycetes_sp;s__Leotiomycetes_sp		Ascomycota	Leotiomycetes	unidentified_Leotiomycetes_sp	unidentified_Leotiomycetes_sp	unidentified_Leotiomycetes_sp	Leotiomycetes_sp
Group 1091		ASV1106_Mar22	CE150	13	13	soil	Casuarina equisetifolia	D	CE150	k__Fungi
Group 10911	OTU_2295_Decb20				7
Group 10911		OTU_2295_Decb20	CE40, R45DT2	5, 2	7	fruiting body, tissue	Casuarina equisetifolia, Samanea saman	H, D	CE40, R45DT2	No blast hit
Group 10917	OTU_1294_Decb20				29
Group 10917		OTU_1294_Decb20	CE39, YF44, R45DT1	14, 2, 13	29	soil, soil, tissue	Casuarina equisetifolia, Peltophorum pterocarpum, Samanea saman	D, H, D	CE39, YF44, R45DT1	No blast hit
Group 1092	OTU_1473_Deca20				469							Basidiomycota	Agaricomycetes	Trechisporales	unidentified_Trechisporales_sp	unidentified_Trechisporales_sp	Trechisporales_sp
Group 1092		OTU_80_Mara21	KS57DT2, A64DT1, A64DT2, A64DT3, R70DT1B	1, 174, 1, 277, 1	454	tissue, tissue, tissue, tissue, tissue	Khaya senegalensis, Pterocarpus indicus, Pterocarpus indicus, Pterocarpus indicus, Samanea saman	D, D, D, D, D	KS57DT2, A64DT1, A64DT2, A64DT3, R70DT1b	No blast hit
Group 1092		OTU_4523_May21	SM76H	8	8	soil	Swietenia macrophylla	H	SM76	k__Fungi;p__Basidiomycota;c__Agaricomycetes;o__Trechisporales;f__unidentified_Trechisporales_sp;g__unidentified_Trechisporales_sp;s__Trechisporales_sp		Basidiomycota	Agaricomycetes	Trechisporales	unidentified_Trechisporales_sp	unidentified_Trechisporales_sp	Trechisporales_sp
Group 1092		ASV1478_Mar22	CE152DT, CE150DT2	4, 3	7	tissue, tissue	Casuarina equisetifolia, Casuarina equisetifolia	D, D	CE152DT, CE150DT2	k__Fungi
Group 10921	OTU_648_Jun21				19
Group 10921		OTU_648_Jun21	KS106D	19	19	soil	Khaya senegalensis	D	KS106	No blast hit
Group 10922	OTU_1852_Decb20				8
Group 10922		OTU_1852_Decb20	R46	8	8	soil	Samanea samen	D	R46	No blast hit
Group 10924	OTU_1776_Deca20				5
Group 10924		OTU_1776_Deca20	DRain25d, DRain28a, DRain32a	1, 1, 3	5	soil, soil, soil	Samanea saman, Samanea saman, Samanea saman	D, D, D	R25D4, R28D1, R32D1	No blast hit
Group 10928	OTU_1096_Decb20				51
Group 10928		OTU_1096_Decb20	R50	51	51	soil	Samanea samen	H	R50	No blast hit
Group 1093	OTU_894_Apr20				49				Bacteria			Others					Burkholderia
Group 1093		OTU_894_Apr20	DWax2, DRain13	6, 3	9	soil, soil	Cyrostachys renda, Samanea saman	D, D	2, 13	No blast hit
Group 1093		OTU_1087_Aug20	DRain16c, HRain19	1, 26	27	soil, soil	Samanea saman, Samanea saman	D, H	R16D3, R19H	No blast hit
Group 1093		ASV1112_Mar22	CE149	13	13	soil	Casuarina equisetifolia	D	CE149	k__Fungi
Group 1094	OTU_572_Apr20				28
Group 1094		OTU_572_Apr20	DWax2	16	16	soil	Cyrostachys renda	D	2	No blast hit
Group 1094		OTU_2928_Jul20	DWax2, HRain12, HAng15, HShorPF1	6, 1, 1, 4	12	soil, soil, soil, soil	Cyrostachys renda, Samanea saman, Pterocarpus indicus, Shorea sp.	D, H, H, H	2, 12, 15, HShorPF1	No blast hit
Group 1095	OTU_888_Aug20				112
Group 1095		OTU_888_Aug20	HRain17, HRain19	4, 42	46	soil, soil	Samanea saman, Samanea saman	H, H	R17H, R19H	No blast hit
Group 1095		OTU_283_Deca20	DRain25b, DRain31a, DRain31b, DRain33h	1, 2, 28, 1	32	soil, soil, soil, tissue	Samanea saman, Samanea saman, Samanea saman, Samanea saman	D, D, D, H	R25D2, R31D1, R31D2, R33HTD	No blast hit
Group 1095		OTU_1662_Jul20	HRainNTU, DWax2, DRain9, HRain11, HRain12	3, 2, 2, 24, 3	34	soil, soil, soil, soil, soil	Samanea saman, Cyrostachys renda, Samanea saman, Samanea saman, Samanea saman	H, D, D, H, H	HRainNTU, 2, 9, 11, 12	No blast hit
Group 10953	OTU_3398_Decb20				26							Ascomycota	Leotiomycetes	Incertae_sedis_Leotiomycetes
Group 10953		OTU_3398_Decb20	CE39, CE40, CE41, R45, R47, R48, R45DT2, R46DT2, R47DT3, R49DT2	3, 1, 2, 8, 4, 2, 1, 1, 1, 3	26	soil, fruiting body, soil, soil, soil, soil, tissue, tissue, tissue, tissue	Casuarina equisetifolia, Casuarina equisetifolia, Casuarina equisetifolia, Samanea saman, Samanea samen, Samanea samen, Samanea saman, Samanea samen, Samanea samen, Samanea samen	D, H, H, D, D, H, D, D, D, D	CE39, CE40, CE41, R45, R47, R48, R45DT2, R46DT2, R47DT3, R49DT2	k__Fungi;p__Ascomycota;c__Leotiomycetes;o__Incertae_sedis_Leotiomycetes		Ascomycota	Leotiomycetes	Incertae_sedis_Leotiomycetes
Group 10954	OTU_3823_May21				15							Basidiomycota	Agaricomycetes	Boletales	Suillaceae	Suillus	Suillus_spraguei
Group 10954		OTU_3823_May21	KS71D, T82H	1, 14	15	soil, soil	Khaya senegalensis, Samanea saman	D, H	KS71, R82	k__Fungi;p__Basidiomycota;c__Agaricomycetes;o__Boletales;f__Suillaceae;g__Suillus;s__Suillus_spraguei		Basidiomycota	Agaricomycetes	Boletales	Suillaceae	Suillus	Suillus_spraguei
Group 10955	OTU_718_Deca20				7
Group 10955		OTU_718_Deca20	DRain28c	7	7	soil	Samanea saman	D	R28D3	No blast hit
Group 1096	OTU_1317_Dec21				136							Basidiomycota	Agaricomycetes	Agaricales	Tricholomataceae	Hydropus	Hydropus_sp
Group 1096		OTU_1317_Dec21	SM136, KS141	4, 2	6	soil, soil	Swietenia macrophylla, Khaya senegalensis	D, D	SM136, KS141	k__Fungi;p__Basidiomycota;c__Agaricomycetes;o__Agaricales;f__;g__;s__		Basidiomycota	Agaricomycetes	Agaricales
Group 1096		OTU_351_Jun21	KS99D, KS104D, KS105H, KS107H, KS100DT1	5, 2, 2, 61, 1	71	soil, soil, soil, soil, tissue	Khaya senegalensis, Khaya senegalensis, Khaya senegalensis, Khaya senegalensis, Khaya senegalensis	D, D, H, H, D	KS99, KS104, KS105, KS107, KS100DT1	k__Fungi;p__Basidiomycota;c__Agaricomycetes;o__Agaricales;f__Tricholomataceae;g__Hydropus;s__Hydropus_sp		Basidiomycota	Agaricomycetes	Agaricales	Tricholomataceae	Hydropus	Hydropus_sp
Group 1096		OTU_396_May21	KS71D	59	59	soil	Khaya senegalensis	D	KS71	k__Fungi;p__Basidiomycota;c__Agaricomycetes;o__Agaricales;f__Tricholomataceae;g__Hydropus;s__Hydropus_sp		Basidiomycota	Agaricomycetes	Agaricales	Tricholomataceae	Hydropus	Hydropus_sp
Group 10964	OTU_1985_Decb20				9
Group 10964		OTU_1985_Decb20	YF44	9	9	soil	Peltophorum pterocarpum	H	YF44	No blast hit
Group 10965	OTU_839_Jun21				20
Group 10965		OTU_839_Jun21	KS99D	20	20	soil	Khaya senegalensis	D	KS99	No blast hit
Group 1097	OTU_3643_Deca20				8
Group 1097		OTU_1774_Aug20	DRain16a, DRain16b	3, 5	8	soil, soil	Samanea saman, Samanea saman	D, D	R16D1, R16D2	No blast hit
Group 10971	OTU_1568_Decb20				17
Group 10971		OTU_1568_Decb20	R45DT1, R46DT3	2, 15	17	tissue, tissue	Samanea saman, Samanea samen	D, D	R45DT1, R46DT3	No blast hit
Group 10974	OTU_1919_Decb20				7
Group 10974		OTU_1919_Decb20	R45DT2, R49DT1	1, 6	7	tissue, tissue	Samanea saman, Samanea samen	D, D	R45DT2, R49DT1	No blast hit
Group 1098	OTU_1905_Apr20				64
Group 1098		OTU_511_Aug20	DRain16c, HRain18, DRain21	1, 1, 54	56	soil, soil, soil	Samanea saman, Samanea saman, Samanea saman	D, H, D	R16D3, R18H, R21D	No blast hit
Group 1098		OTU_2562_Jul20	HShor2, HShorPF1	1, 7	8	soil, soil	Shorea sp., Shorea sp.	H, H	HShor2, HShorPF1	No blast hit
Group 10986	OTU_1528_May21				8
Group 10986		OTU_1528_May21	KS73D	8	8	soil	Khaya senegalensis	D	KS73	No blast hit
Group 10988	OTU_903_Jun21				11
Group 10988		OTU_903_Jun21	TR97H	11	11	soil	Tabebuia rosea	H	TR97	No blast hit
Group 1099	OTU_1109_Apr20				7							Basidiomycota	Tremellomycetes	Cystofilobasidiales	Cystofilobasidiaceae	Cystofilobasidium	Cystofilobasidium capitatum
Group 1099		OTU_1109_Apr20	DRain13, HRain12	6, 1	7	soil, soil	Samanea saman, Samanea saman	D, H	13, 12	k__Fungi;p__Basidiomycota;c__Tremellomycetes;o__Cystofilobasidiales;f__Cystofilobasidiaceae;g__Cystofilobasidium;s__Cystofilobasidium capitatum		Basidiomycota	Tremellomycetes	Cystofilobasidiales	Cystofilobasidiaceae	Cystofilobasidium	Cystofilobasidium capitatum
Group 10993	OTU_1486_Sep20				5
Group 10993		OTU_1486_Sep20	DYF24b	5	5	soil	Peltophorum pterocarpum	D	YF24D2	No blast hit
Group 11	OTU_911_Aug20				632							Ascomycota	Sordariomycetes	Hypocreales	Ophiocordycipitaceae	Tolypocladium	Tolypocladium_sp, Tolypocladium_tropicale
Group 11		OTU_911_Aug20	DRain16a, HRain17, HRain19, DRain21	4, 5, 14, 1	24	soil, soil, soil, soil	Samanea saman, Samanea saman, Samanea saman, Samanea saman	D, H, H, D	R16D1, R17H, R19H, R21D	k__Fungi;p__Ascomycota;c__Sordariomycetes;o__Hypocreales;f__Ophiocordycipitaceae		Ascomycota	Sordariomycetes	Hypocreales	Ophiocordycipitaceae
Group 11		OTU_670_Dec21	KS139, A148DT	1, 5	6	soil, tissue	Khaya senegalensis, Pterocarpus indicus	D, D	KS139, A148DT	k__Fungi;p__Ascomycota;c__Sordariomycetes;o__Hypocreales;f__Ophiocordycipitaceae;g__Tolypocladium;s__		Ascomycota	Sordariomycetes	Hypocreales	Ophiocordycipitaceae	Tolypocladium
Group 11		OTU_464_Deca20	DRain25a, DRain25b, DRain25c, DRain25d, DRain28a, DRain28c, DRain29b, DRain29RBD, DRain31b, DRain32a	2, 12, 3, 3, 1, 1, 2, 1, 1, 2	28	soil, soil, soil, soil, soil, soil, soil, tissue, soil, soil	Samanea saman, Samanea saman, Samanea saman, Samanea saman, Samanea saman, Samanea saman, Samanea saman, Samanea saman, Samanea saman, Samanea saman	D, D, D, D, D, D, D, D, D, D	R25D1, R25D2, R25D3, R25D4, R28D1, R28D3, R29D2, R29RBD, R31D2, R32D1	k__Fungi;p__Ascomycota;c__Sordariomycetes;o__Hypocreales;f__Ophiocordycipitaceae		Ascomycota	Sordariomycetes	Hypocreales	Ophiocordycipitaceae
Group 11		OTU_690_Jul20	HRainNTU, DWax2, DWax3, HWax5r, DWax7, HWax8, DRain9, DRain10, HRain11, HRain12, DAng14, DAng14A, HShorPF1	1, 4, 4, 7, 21, 1, 74, 21, 3, 8, 1, 2, 7	154	soil, soil, soil, soil, soil, soil, soil, soil, soil, soil, soil, tissue, soil	Samanea saman, Cyrostachys renda, Cyrostachys renda, Cyrostachys renda, Cyrostachys renda, Cyrostachys renda, Samanea saman, Samanea saman, Samanea saman, Samanea saman, Pterocarpus indicus, Pterocarpus indicus, Shorea sp.	H, D, D, H, D, H, D, D, H, H, D, D, H	HRainNTU, 2, 3, 5, 7, 8, 9, 10, 11, 12, 14, 14-A, HShorPF1	k__Fungi;p__Ascomycota;c__Sordariomycetes;o__Hypocreales;f__Ophiocordycipitaceae		Ascomycota	Sordariomycetes	Hypocreales	Ophiocordycipitaceae
Group 11		OTU_191_Mara21	KS57D1, KS57DT2, R70DT1B	82, 1, 1	84	tissue, tissue, tissue	Khaya senegalensis, Khaya senegalensis, Samanea saman	D, D, D	KS57DT1, KS57DT2, R70DT1b	k__Fungi;p__Ascomycota;c__Sordariomycetes;o__Hypocreales;f__Ophiocordycipitaceae;g__Tolypocladium;s__Tolypocladium_sp		Ascomycota	Sordariomycetes	Hypocreales	Ophiocordycipitaceae	Tolypocladium	Tolypocladium_sp
Group 11		OTU_136_May21	YF51H, A55D, A58D, SG63H, A64D, SG65H, YF68H, YF69D, KS71D, KS73D, SM76H, A80D	1, 2, 230, 1, 3, 52, 3, 4, 1, 12, 5, 2	316	soil, soil, soil, soil, soil, soil, soil, soil, soil, soil, soil, soil	Peltophorum pterocarpum, Pterocarpus indicus, Pterocarpus indicus, Syzygium grande, Pterocarpus indicus, Syzygium grande, Peltophorum pterocarpum, Peltophorum pterocarpum, Khaya senegalensis, Khaya senegalensis, Swietenia macrophylla, Pterocarpus indicus	H, D, D, H, D, H, H, D, D, D, H, D	YF51, A55, A58, SG63, A64, SG65, YF68 , YF69, KS71, KS73, SM76, A80	k__Fungi;p__Ascomycota;c__Sordariomycetes;o__Hypocreales;f__Ophiocordycipitaceae;g__Tolypocladium;s__Tolypocladium_sp		Ascomycota	Sordariomycetes	Hypocreales	Ophiocordycipitaceae	Tolypocladium	Tolypocladium_sp
Group 11		OTU_379_Oct21	R111, R112, R115DT, R113	1, 2, 1, 3	7	soil, soil, tissue, soil	Samanea saman, Samanea saman, Samanea saman, Samanea saman	D, ?, D, ?	RT111, R112, R115DT, R113	k__Fungi;p__Ascomycota;c__Sordariomycetes;o__Hypocreales;f__Ophiocordycipitaceae;g__Tolypocladium		Ascomycota	Sordariomycetes	Hypocreales	Ophiocordycipitaceae	Tolypocladium
Group 11		ASV1697_Mar22	CE149DT2	6	6	tissue	Casuarina equisetifolia	D	CE149DT2	k__Fungi; p__Ascomycota; c__Sordariomycetes; o__Hypocreales; f__Ophiocordycipitaceae; g__Tolypocladium; s__Tolypocladium_tropicale		Ascomycota	Sordariomycetes	Hypocreales	Ophiocordycipitaceae	Tolypocladium	Tolypocladium_tropicale
Group 11		OTU_1342_Apr20	HShor2, HRain12	1, 6	7	soil, soil	Shorea sp., Samanea saman	H, H	HShor2, 12	k__Fungi;p__Ascomycota;c__Sordariomycetes;o__Hypocreales;f__Ophiocordycipitaceae		Ascomycota	Sordariomycetes	Hypocreales	Ophiocordycipitaceae
Group 110	OTU_267_Aug20				1190							Ascomycota	Saccharomycetes	Saccharomycetales	Saccharomycetaceae	Kazachstania	Kazachstania_gamospora
Group 110		OTU_267_Aug20	DRain16a, DRain16c, HRain17, HRain18	6, 104, 44, 2	156	soil, soil, soil, soil	Samanea saman, Samanea saman, Samanea saman, Samanea saman	D, D, H, H	R16D1, R16D3, R17H, R18H	No blast hit
Group 110		OTU_794_May21	A58D	12	12	soil	Pterocarpus indicus	D	A58	k__Fungi;p__Ascomycota;c__Saccharomycetes;o__Saccharomycetales;f__Saccharomycetaceae;g__Kazachstania;s__Kazachstania_gamospora		Ascomycota	Saccharomycetes	Saccharomycetales	Saccharomycetaceae	Kazachstania	Kazachstania_gamospora
Group 110		OTU_61_Oct21	R111, R112, R120DT, R113	82, 47, 2, 1	132	soil, soil, tissue, soil	Samanea saman, Samanea saman, Samanea saman, Samanea saman	D, ?, D, ?	RT111, R112, R120DT, R113	No blast hit
Group 110		OTU_59_Sep20	DYF22a, DYF22b	630, 4	634	soil, soil	Peltophorum pterocarpum, Peltophorum pterocarpum	D, D	YF22D1, YF22D2	No blast hit
Group 110		ASV206_Mar22	CE150, CE149, CE150DT3, CE155DT3	234, 15, 2, 5	256	soil, soil, tissue, tissue	Casuarina equisetifolia, Casuarina equisetifolia, Casuarina equisetifolia, Casuarina equisetifolia	D, D, D, D	CE150, CE149, CE150DT3, CE155DT3	k__Fungi
Group 1100	OTU_1771_Aug20				7
Group 1100		OTU_1771_Aug20	DRain21F, HRain17, HRain18	2, 4, 1	7	fruiting body, soil, soil	Samanea saman, Samanea saman, Samanea saman	D, H, H	R21FB, R17H, R18H	No blast hit
Group 11008	OTU_770_Jun21				14
Group 11008		OTU_770_Jun21	KS100D, KS102H	12, 2	14	soil, soil	Khaya senegalensis, Khaya senegalensis	D, H	KS100, KS102	No blast hit
Group 1101	OTU_1173_Apr20				86
Group 1101		OTU_1192_Aug20	HRain18	16	16	soil	Samanea saman	H	R18H	No blast hit
Group 1101		OTU_1538_Jul20	DWax3, HWax5r, DWax7, HWax8	1, 30, 5, 3	39	soil, soil, soil, soil	Cyrostachys renda, Cyrostachys renda, Cyrostachys renda, Cyrostachys renda	D, H, D, H	3, 5, 7, 8	No blast hit
Group 1101		OTU_592_Jun21	KS106D	31	31	soil	Khaya senegalensis	D	KS106	k__Fungi;p__;c__;o__;f__;g__;s__
Group 11011	OTU_2209_Decb20				6
Group 11011		OTU_2209_Decb20	YF44, R50	3, 3	6	soil, soil	Peltophorum pterocarpum, Samanea samen	H, H	YF44, R50	No blast hit
Group 1102	OTU_1048_Apr20				42
Group 1102		OTU_1048_Apr20	DWax2	6	6	soil	Cyrostachys renda	D	2	No blast hit
Group 1102		OTU_1265_Aug20	DRain16a, HRain18, DRain21	2, 13, 3	18	soil, soil, soil	Samanea saman, Samanea saman, Samanea saman	D, H, D	R16D1, R18H, R21D	No blast hit
Group 1102		OTU_3631_Jul20	DWax2, DRain9	8, 1	9	soil, soil	Cyrostachys renda, Samanea saman	D, D	2, 9	No blast hit
Group 1102		OTU_401_Oct21	R112	9	9	soil	Samanea saman	?	R112	No blast hit
Group 11023	OTU_1110_Decb20				20
Group 11023		OTU_1110_Decb20	CE39	20	20	soil	Casuarina equisetifolia	D	CE39	No blast hit
Group 11024	OTU_3256_Jul20				5
Group 11024		OTU_3256_Jul20	HWax8	5	5	soil	Cyrostachys renda	H	8	No blast hit
Group 1103	OTU_401_Aug20				780							Olpidiomycota	Olpidiomycetes	Olpidiales	Olpidiaceae
Group 1103		OTU_401_Aug20	DRain16a, DRain16b, DRain16c, HRain17, HRain18	3, 1, 11, 58, 2	75	soil, soil, soil, soil, soil	Samanea saman, Samanea saman, Samanea saman, Samanea saman, Samanea saman	D, D, D, H, H	R16D1, R16D2, R16D3, R17H, R18H	No blast hit
Group 1103		OTU_231_Dec21	SM135, A144DT2	74, 1	75	soil, tissue	Swietenia macrophylla, Pterocarpus indicus	D, D	SM135, A144DT2	k__Fungi;p__Olpidiomycota;c__Olpidiomycetes;o__Olpidiales;f__Olpidiaceae;g__;s__		Olpidiomycota	Olpidiomycetes	Olpidiales	Olpidiaceae
Group 1103		OTU_297_Jul20	HRainNTU, DWax2, DWax3, HWax5r, DWax7, HWax8, DRain9A, DRain10	1, 1, 2, 8, 93, 515, 9, 1	630	soil, soil, soil, soil, soil, soil, tissue, soil	Samanea saman, Cyrostachys renda, Cyrostachys renda, Cyrostachys renda, Cyrostachys renda, Cyrostachys renda, Samanea saman, Samanea saman	H, D, D, H, D, H, D, D	HRainNTU, 2, 3, 5, 7, 8, 9-A, 10	No blast hit
Group 11038	OTU_2100_May21				5
Group 11038		OTU_2100_May21	SM75H, SM75DT2	4, 1	5	soil, tissue	Swietenia macrophylla, Swietenia macrophylla	H, D	SM75, SM75DT2	No blast hit
Group 1104	OTU_1492_Dec21				21
Group 1104		OTU_545_Jun21	KS101H	21	21	soil	Khaya senegalensis	H	KS101	k__Fungi;p__;c__;o__;f__;g__;s__
Group 11049	OTU_669_Decc20				14
Group 11049		OTU_669_Decc20	A34D1	14	14	soil	Pterocarpus indicus	D	A34D1	No blast hit
Group 1105	OTU_607_Aug20				192
Group 1105		OTU_607_Aug20	DRain16a, DRain16c	36, 7	43	soil, soil	Samanea saman, Samanea saman	D, D	R16D1, R16D3	No blast hit
Group 1105		OTU_114_Deca20	DRain25a, DRain25b, DRain25c, DRain25d, HRain27, HRain27W, DRain28a, DRain28b, DRain28c, DRain29b, DRain33dt	3, 3, 9, 3, 7, 1, 21, 69, 31, 1, 1	149	soil, soil, soil, soil, soil, tissue, soil, soil, soil, soil, tissue	Samanea saman, Samanea saman, Samanea saman, Samanea saman, Samanea saman, Samanea saman, Samanea saman, Samanea saman, Samanea saman, Samanea saman, Samanea saman	D, D, D, D, H, H, D, D, D, D, D	R25D1, R25D2, R25D3, R25D4, R27H, R27W, R28D1, R28D2, R28D3, R29D2, R33DTD	No blast hit
Group 1106	OTU_1847_Jul20				84
Group 1106		OTU_1847_Jul20	HRainNTU, DAng14	24, 3	27	soil, soil	Samanea saman, Pterocarpus indicus	H, D	HRainNTU, 14	No blast hit
Group 1106		OTU_371_Jun21	TR97H, KS99D, KS106D	1, 19, 37	57	soil, soil, soil	Tabebuia rosea, Khaya senegalensis, Khaya senegalensis	H, D, D	TR97, KS99, KS106	k__Fungi;p__;c__;o__;f__;g__;s__
Group 11065	OTU_1866_Decb20				10
Group 11065		OTU_1866_Decb20	R46DT1, R46DT3	1, 9	10	tissue, tissue	Samanea samen, Samanea samen	D, D	R46DT1, R46DT3	No blast hit
Group 1107	OTU_752_Deca20				189
Group 1107		OTU_142_Sep20	DYF22a, DYF24b	185, 4	189	soil, soil	Peltophorum pterocarpum, Peltophorum pterocarpum	D, D	YF22D1, YF24D2	No blast hit
Group 11073	OTU_369_Marb21				121
Group 11073		OTU_369_Marb21	KS71HT, KS71DT5	87, 34	121	tissue, tissue	Khaya senegalensis, Khaya senegalensis	D, D	KS71HT, KS71DT5	Unclassified
Group 11075	OTU_1890_Mara21				402
Group 11075		OTU_1890_Mara21	R66DT2, KS57D1, R70DT2, KS57DT3, KS57DT2, A64DT1, A64DT2, A64DT3, R70DT1B	2, 99, 2, 2, 13, 207, 1, 51, 25	402	tissue, tissue, tissue, tissue, tissue, tissue, tissue, tissue, tissue	Samanea saman, Khaya senegalensis, Samanea saman, Khaya senegalensis, Khaya senegalensis, Pterocarpus indicus, Pterocarpus indicus, Pterocarpus indicus, Samanea saman	D, D, D, D, D, D, D, D, D	R66DT2, KS57DT1, R70DT2, KS57DT3, KS57DT2, A64DT1, A64DT2, A64DT3, R70DT1b	Unclassified
Group 1108	OTU_3155_Jul20				23							Glomeromycota	Glomeromycetes	Glomerales	Glomeraceae	unidentified	Glomeraceae_sp
Group 1108		OTU_3155_Jul20	DAng14	8	8	soil	Pterocarpus indicus	D	14	k__Fungi;p__Glomeromycota;c__Glomeromycetes;o__Glomerales		Glomeromycota	Glomeromycetes	Glomerales
Group 1108		OTU_1403_Jun21	KS104D	7	7	soil	Khaya senegalensis	D	KS104	k__Fungi;p__Glomeromycota;c__Glomeromycetes;o__Glomerales;f__Glomeraceae;g__unidentified;s__Glomeraceae_sp		Glomeromycota	Glomeromycetes	Glomerales	Glomeraceae	unidentified	Glomeraceae_sp
Group 1108		OTU_1085_Sep20	DYF22a	8	8	soil	Peltophorum pterocarpum	D	YF22D1	k__Fungi;p__Glomeromycota;c__Glomeromycetes;o__Glomerales		Glomeromycota	Glomeromycetes	Glomerales
Group 11084	OTU_2883_May21				5
Group 11084		OTU_2883_May21	SG63H, A64D, SG65H	2, 1, 2	5	soil, soil, soil	Syzygium grande, Pterocarpus indicus, Syzygium grande	H, D, H	SG63, A64, SG65	No blast hit
Group 11085	OTU_6788_Jul20				5
Group 11085		OTU_6788_Jul20	HWax5r	5	5	soil	Cyrostachys renda	H	5	No blast hit
Group 11087	OTU_1932_Decb20				9
Group 11087		OTU_1932_Decb20	R45	9	9	soil	Samanea saman	D	R45	No blast hit
Group 1109	OTU_1558_Aug20				111							Glomeromycota, Mortierellomycota	Glomeromycetes, Mortierellomycetes	Glomerales, Mortierellales
Group 1109		OTU_1558_Aug20	HRain18	6	6	soil	Samanea saman	H	R18H	k__Fungi;p__Glomeromycota;c__Glomeromycetes;o__Glomerales		Glomeromycota	Glomeromycetes	Glomerales
Group 1109		OTU_163_Oct21	R112	29	29	soil	Samanea saman	?	R112	k__Fungi;p__Mortierellomycota;c__Mortierellomycetes;o__Mortierellales		Mortierellomycota	Mortierellomycetes	Mortierellales
Group 1109		ASV423_Mar22	CE149DT3, CE150, CE149, CE150DT3, TR154DT, CE151	3, 4, 35, 3, 9, 22	76	tissue, soil, soil, tissue, tissue, soil	Casuarina equisetifolia, Casuarina equisetifolia, Casuarina equisetifolia, Casuarina equisetifolia, Casuarina equisetifolia, Casuarina equisetifolia	D, D, D, D, D, D	CE149DT3, CE150, CE149, CE150DT3, TR154DT, CE151	k__Fungi
Group 11091	OTU_514_Jun21				26
Group 11091		OTU_514_Jun21	KS106D	26	26	soil	Khaya senegalensis	D	KS106	No blast hit
Group 11092	OTU_946_Sep20				5
Group 11092		OTU_946_Sep20	DYF22b	5	5	soil	Peltophorum pterocarpum	D	YF22D2	No blast hit
Group 11093	OTU_1046_Jun21				7
Group 11093		OTU_1046_Jun21	KS105H	7	7	soil	Khaya senegalensis	H	KS105	No blast hit
Group 11095	OTU_755_Sep20				6
Group 11095		OTU_755_Sep20	DYF24b	6	6	soil	Peltophorum pterocarpum	D	YF24D2	No blast hit
Group 11099	OTU_816_Decb20				52
Group 11099		OTU_816_Decb20	YF44, R45, R46, R47, R48, R50, R47DT2, R47DT3	1, 3, 1, 25, 17, 2, 1, 2	52	soil, soil, soil, soil, soil, soil, tissue, tissue	Peltophorum pterocarpum, Samanea saman, Samanea samen, Samanea samen, Samanea samen, Samanea samen, Samanea samen, Samanea samen	H, D, D, D, H, H, D, D	YF44, R45, R46, R47, R48, R50, R47DT2, R47DT3	No blast hit
Group 111	OTU_106_Aug20				762							Ascomycota	Dothideomycetes	Pleosporales	Incertae_sedis_Pleosporales, Cucurbitariaceae	Pyrenochaeta, unidentified	Cucurbitariaceae_sp
Group 111		OTU_106_Aug20	DRain13F, DRain21F, DRain16a, DRain16c, HRain17, HRain18, HRain19, DRain21	3, 2, 3, 4, 1, 4, 1, 417	435	fruiting body, fruiting body, soil, soil, soil, soil, soil, soil	Samanea saman, Samanea saman, Samanea saman, Samanea saman, Samanea saman, Samanea saman, Samanea saman, Samanea saman	D, D, D, D, H, H, H, D	13A, R21FB, R16D1, R16D3, R17H, R18H, R19H, R21D	k__Fungi;p__Ascomycota;c__Dothideomycetes;o__Pleosporales;f__Incertae_sedis_Pleosporales		Ascomycota	Dothideomycetes	Pleosporales	Incertae_sedis_Pleosporales
Group 111		OTU_235_Dec21	KS138DT2, KS139, A143FB2, A144DT1, A144DT2, A144FB, A148DT, A126FB, L133DT, L133FB1, L133FB2	1, 17, 1, 1, 2, 1, 3, 48, 4, 2, 1	81	tissue, soil, fruiting body, tissue, tissue, fruiting body, tissue, fruiting body, tissue, fruiting body, fruiting body	Khaya Senegalensis, Khaya senegalensis, Pterocarpus indicus, Pterocarpus indicus, Pterocarpus indicus, Pterocarpus indicus, Pterocarpus indicus, Pterocarpus indicus, unknown, unknown, unknown	D, D, D, D, D, D, D, H, D, D, D	KS138DT2, KS139, A143FB2, A144DT1, A144DT2, A144FB, A148DT, A126 FT, L133DT, L133FB1, L133FB2	k__Fungi;p__Ascomycota;c__Dothideomycetes;o__Pleosporales;f__Cucurbitariaceae;g__Pyrenochaeta;s__		Ascomycota	Dothideomycetes	Pleosporales	Cucurbitariaceae	Pyrenochaeta
Group 111		OTU_481_Deca20	DRain25a, DRain25c, DRain25d, DRain28a, DRain28b, DRain29b, DRain32a, DRain33dt	1, 2, 1, 2, 2, 1, 2, 1	12	soil, soil, soil, soil, soil, soil, soil, tissue	Samanea saman, Samanea saman, Samanea saman, Samanea saman, Samanea saman, Samanea saman, Samanea saman, Samanea saman	D, D, D, D, D, D, D, D	R25D1, R25D3, R25D4, R28D1, R28D2, R29D2, R32D1, R33DTD	k__Fungi;p__Ascomycota;c__Dothideomycetes;o__Pleosporales;f__Incertae_sedis_Pleosporales		Ascomycota	Dothideomycetes	Pleosporales	Incertae_sedis_Pleosporales
Group 111		OTU_229_Jun21	TR97H, TR98H, KS101H, KS105H, KS107H	1, 64, 2, 1, 6	74	soil, soil, soil, soil, soil	Tabebuia rosea, Tabebuia rosea, Khaya senegalensis, Khaya senegalensis, Khaya senegalensis	H, H, H, H, H	TR97, TR98, KS101, KS105, KS107	k__Fungi;p__Ascomycota;c__Dothideomycetes;o__Pleosporales;f__Cucurbitariaceae;g__unidentified;s__Cucurbitariaceae_sp		Ascomycota	Dothideomycetes	Pleosporales	Cucurbitariaceae	unidentified	Cucurbitariaceae_sp
Group 111		OTU_287_May21	A64D, SM75H, SM76H, SM75DT1, SM75DT2	3, 44, 2, 1, 2	52	soil, soil, soil, tissue, tissue	Pterocarpus indicus, Swietenia macrophylla, Swietenia macrophylla, Swietenia macrophylla, Swietenia macrophylla	D, H, H, D, D	A64, SM75, SM76, SM75DT1, SM75DT2	k__Fungi;p__Ascomycota;c__Dothideomycetes;o__Pleosporales;f__Cucurbitariaceae;g__unidentified;s__Cucurbitariaceae_sp		Ascomycota	Dothideomycetes	Pleosporales	Cucurbitariaceae	unidentified	Cucurbitariaceae_sp
Group 111		ASV241_May22	A164FB1, A164DT1, A165DT3	5, 41, 2	48	fruiting body, tissue, tissue	Pterocarpus indicus, Pterocarpus indicus, Pterocarpus indicus	D, D, H	A164FB1, A164DT1, A165DT3	k__Fungi; p__Ascomycota; c__Dothideomycetes; o__Pleosporales; f__Cucurbitariaceae; g__Pyrenochaeta; s__		Ascomycota	Dothideomycetes	Pleosporales	Cucurbitariaceae	Pyrenochaeta
Group 111		ASV833_Mar22	CE150, CE149, CE155DT3	10, 5, 7	22	soil, soil, tissue	Casuarina equisetifolia, Casuarina equisetifolia, Casuarina equisetifolia	D, D, D	CE150, CE149, CE155DT3	k__Fungi; p__Ascomycota; c__Dothideomycetes; o__Pleosporales; f__Cucurbitariaceae; g__Pyrenochaeta; s__		Ascomycota	Dothideomycetes	Pleosporales	Cucurbitariaceae	Pyrenochaeta
Group 111		ASV271_May22	A164DT1	38	38	tissue	Pterocarpus indicus	D	A164DT1	k__Fungi; p__Ascomycota; c__Dothideomycetes; o__Pleosporales; f__Cucurbitariaceae; g__Pyrenochaeta; s__		Ascomycota	Dothideomycetes	Pleosporales	Cucurbitariaceae	Pyrenochaeta
Group 1110	OTU_896_Dec21				18							Basidiomycota	Agaricomycetes	Cantharellales
Group 1110		OTU_896_Dec21	SM135, A144DT2	10, 1	11	soil, tissue	Swietenia macrophylla, Pterocarpus indicus	D, D	SM135, A144DT2	k__Fungi;p__Basidiomycota;c__Agaricomycetes;o__Cantharellales;f__;g__;s__		Basidiomycota	Agaricomycetes	Cantharellales
Group 1110		ASV1516_Mar22	CE155DT2	7	7	tissue	Casuarina equisetifolia	D	CE155DT2	k__Fungi
Group 11100	OTU_1998_Aug20				11
Group 11100		OTU_1998_Aug20	DRain16a, DRain16c, HRain18	1, 9, 1	11	soil, soil, soil	Samanea saman, Samanea saman, Samanea saman	D, D, H	R16D1, R16D3, R18H	No blast hit
Group 11102	OTU_5557_Jul20				9
Group 11102		OTU_5557_Jul20	DWax7, HWax8, DRain10, HRain11, DRain13	1, 2, 2, 3, 1	9	soil, soil, soil, soil, soil	Cyrostachys renda, Cyrostachys renda, Samanea saman, Samanea saman, Samanea saman	D, H, D, H, D	7, 8, 10, 11, 13	No blast hit
Group 11111	OTU_1247_Jun21				7
Group 11111		OTU_1247_Jun21	TR98H	7	7	soil	Tabebuia rosea	H	TR98	No blast hit
Group 11118	OTU_2031_Aug20				6
Group 11118		OTU_2031_Aug20	HRain19	6	6	soil	Samanea saman	H	R19H	No blast hit
Group 1112	OTU_3188_Dec21				268							Ascomycota	Pezizomycetes	Pezizales	Ascobolaceae	Ascobolus	Ascobolus_sp
Group 1112		OTU_588_Mara21	A64DT1	10	10	tissue	Pterocarpus indicus	D	A64DT1	k__Fungi;p__Ascomycota;c__Pezizomycetes;o__Pezizales;f__Ascobolaceae;g__Ascobolus;s__Ascobolus_sp		Ascomycota	Pezizomycetes	Pezizales	Ascobolaceae	Ascobolus	Ascobolus_sp
Group 1112		OTU_1289_May21	SM75H	5	5	soil	Swietenia macrophylla	H	SM75	k__Fungi;p__Ascomycota;c__Pezizomycetes;o__Pezizales;f__Ascobolaceae;g__Ascobolus;s__Ascobolus_sp		Ascomycota	Pezizomycetes	Pezizales	Ascobolaceae	Ascobolus	Ascobolus_sp
Group 1112		OTU_885_Jul20	DWax1, DWax3, HWax5r, HWax8, DRain9, DRain9A, DRain10, HRain11	2, 20, 57, 61, 3, 3, 2, 8	156	soil, soil, soil, soil, soil, tissue, soil, soil	Cyrostachys renda, Cyrostachys renda, Cyrostachys renda, Cyrostachys renda, Samanea saman, Samanea saman, Samanea saman, Samanea saman	D, D, H, H, D, D, D, H	1, 3, 5, 8, 9, 9-A, 10, 11	k__Fungi;p__Ascomycota;c__Pezizomycetes;o__Pezizales;f__Ascobolaceae		Ascomycota	Pezizomycetes	Pezizales	Ascobolaceae
Group 1112		OTU_293_Sep20	DYF24b, DYF24F, HYF25	38, 29, 30	97	soil, fruiting body, soil	Peltophorum pterocarpum, Peltophorum pterocarpum, Peltophorum pterocarpum	D, D, H	YF24D2, YF24FB, YF25H	k__Fungi;p__Ascomycota;c__Pezizomycetes;o__Pezizales;f__Ascobolaceae		Ascomycota	Pezizomycetes	Pezizales	Ascobolaceae
Group 11120	OTU_2522_Decb20				10
Group 11120		OTU_2522_Decb20	R45	10	10	soil	Samanea saman	D	R45	No blast hit
Group 11128	OTU_3426_Decb20				8
Group 11128		OTU_3426_Decb20	YF44, R45	6, 2	8	soil, soil	Peltophorum pterocarpum, Samanea saman	H, D	YF44, R45	No blast hit
Group 11129	OTU_1276_Decb20				15
Group 11129		OTU_1276_Decb20	CE39	15	15	soil	Casuarina equisetifolia	D	CE39	No blast hit
Group 1113	OTU_497_Dec21				51							Ascomycota	Pezizomycetes	Pezizales	Ascobolaceae	Ascobolus	Ascobolus crenulatus
Group 1113		OTU_497_Dec21	KS138DT2, KS139, KS141DT2, A144DT2, A144FB, SG145DT1, A148DT, L133DT	2, 7, 2, 2, 4, 1, 1, 1	20	tissue, soil, tissue, tissue, fruiting body, tissue, tissue, tissue	Khaya Senegalensis, Khaya senegalensis, Khaya senegalensis, Pterocarpus indicus, Pterocarpus indicus, Syzygium grande, Pterocarpus indicus, unknown	D, D, D, D, D, D, D, D	KS138DT2, KS139, KS141DT2, A144DT2, A144FB, SG145DT1, A148DT, L133DT	k__Fungi;p__;c__;o__;f__;g__;s__
Group 1113		OTU_6919_Jul20	HRainNTU, DWax1, DRain9A	2, 1, 3	6	soil, soil, tissue	Samanea saman, Cyrostachys renda, Samanea saman	H, D, D	HRainNTU, 1, 9-A	k__Fungi;p__Ascomycota;c__Pezizomycetes;o__Pezizales;f__Ascobolaceae;g__Ascobolus;s__Ascobolus crenulatus		Ascomycota	Pezizomycetes	Pezizales	Ascobolaceae	Ascobolus	Ascobolus crenulatus
Group 1113		OTU_471_Sep20	HYF25	20	20	soil	Peltophorum pterocarpum	H	YF25H	k__Fungi;p__Ascomycota;c__Pezizomycetes;o__Pezizales;f__Ascobolaceae;g__Ascobolus;s__Ascobolus crenulatus		Ascomycota	Pezizomycetes	Pezizales	Ascobolaceae	Ascobolus	Ascobolus crenulatus
Group 1113		OTU_1080_Deca20	DRain28b	5	5	soil	Samanea saman	D	R28D2	k__Fungi;p__Ascomycota;c__Pezizomycetes;o__Pezizales;f__Ascobolaceae;g__Ascobolus;s__Ascobolus crenulatus		Ascomycota	Pezizomycetes	Pezizales	Ascobolaceae	Ascobolus	Ascobolus crenulatus
Group 11135	OTU_1600_Decb20				8
Group 11135		OTU_1600_Decb20	R46DT2, R46DT3	2, 6	8	tissue, tissue	Samanea samen, Samanea samen	D, D	R46DT2, R46DT3	No blast hit
Group 1114	OTU_1414_Apr20				32							Mucoromycota	Endogonomycetes	GS22	unidentified_GS22_sp	unidentified_GS22_sp	GS22_sp
Group 1114		OTU_1414_Apr20	DWax2, DRain13	1, 9	10	soil, soil	Cyrostachys renda, Samanea saman	D, D	2, 13	No blast hit
Group 1114		OTU_599_Dec21	KS139, A148DT	5, 3	8	soil, tissue	Khaya senegalensis, Pterocarpus indicus	D, D	KS139, A148DT	k__Fungi;p__Mucoromycota;c__Endogonomycetes;o__GS22;f__;g__;s__		Mucoromycota	Endogonomycetes	GS22
Group 1114		OTU_758_Jun21	TR98H, KS103H, KS105H, CF78DT1	1, 1, 11, 1	14	soil, soil, soil, tissue	Tabebuia rosea, Khaya senegalensis, Khaya senegalensis, Crytophyllum fragrans	H, H, H, D	TR98, KS103, KS105, CF78DT1	k__Fungi;p__Mucoromycota;c__Endogonomycetes;o__GS22;f__unidentified_GS22_sp;g__unidentified_GS22_sp;s__GS22_sp		Mucoromycota	Endogonomycetes	GS22	unidentified_GS22_sp	unidentified_GS22_sp	GS22_sp
Group 1115	OTU_737_Aug20				69							Zygomycota	Incertae_sedis_Zygomycota	Mucorales	Cunninghamellaceae	Absidia	Absidia psychrophilia
Group 1115		OTU_737_Aug20	DRain16c	53	53	soil	Samanea saman	D	R16D3	k__Fungi;p__Zygomycota;c__Incertae_sedis_Zygomycota;o__Mucorales;f__Cunninghamellaceae;g__Absidia;s__Absidia psychrophilia		Zygomycota	Incertae_sedis_Zygomycota	Mucorales	Cunninghamellaceae	Absidia	Absidia psychrophilia
Group 1115		ASV985_Mar22	CE151	16	16	soil	Casuarina equisetifolia	D	CE151	k__Fungi
Group 11150	OTU_464_Nov20				11
Group 11150		OTU_464_Nov20	DZY38T1	11	11	tissue	Syzygium grande	D	ZY38DT1	No blast hit
Group 11151	OTU_1288_Decb20				23
Group 11151		OTU_1288_Decb20	R48	23	23	soil	Samanea samen	H	R48	No blast hit
Group 11159	OTU_1736_Dec21				5
Group 11159		OTU_1736_Dec21	SM136, SM135DT, KS138DT2	2, 2, 1	5	soil, tissue, tissue	Swietenia macrophylla, Swietenia macrophylla, Khaya Senegalensis	D, D, D	SM136, SM135DT, KS138DT2	No blast hit
Group 1116	OTU_456_Dec21				424							Ascomycota	Sordariomycetes	Xylariales	Sporocadaceae	Pestalotiopsis	Pestalotiopsis_microspora
Group 1116		OTU_456_Dec21	KS139, KS141DT2, A148DT, L133DT	11, 1, 1, 1	14	soil, tissue, tissue, tissue	Khaya senegalensis, Khaya senegalensis, Pterocarpus indicus, unknown	D, D, D, D	KS139, KS141DT2, A148DT, L133DT	k__Fungi;p__Ascomycota;c__Sordariomycetes;o__Xylariales;f__Sporocadaceae;g__Pestalotiopsis;s__Pestalotiopsis_microspora		Ascomycota	Sordariomycetes	Xylariales	Sporocadaceae	Pestalotiopsis	Pestalotiopsis_microspora
Group 1116		OTU_473_Sep20	DYF22b, DYF24b	41, 8	49	soil, soil	Peltophorum pterocarpum, Peltophorum pterocarpum	D, D	YF22D2, YF24D2	No blast hit
Group 1116		OTU_424_Jul20	HShor2, HRainNTU, HWax5r, DWax7, HWax8, DRain9A, DRain10, DAng14, DAng14A, HAng15, HShorPF1, OpenF1	3, 167, 8, 24, 32, 2, 2, 10, 3, 68, 5, 5	329	soil, soil, soil, soil, soil, tissue, soil, soil, tissue, soil, soil, soil	Shorea sp., Samanea saman, Cyrostachys renda, Cyrostachys renda, Cyrostachys renda, Samanea saman, Samanea saman, Pterocarpus indicus, Pterocarpus indicus, Pterocarpus indicus, Shorea sp., unknown	H, H, H, D, H, D, D, D, D, H, H, H	HShor2, HRainNTU, 5, 7, 8, 9-A, 10, 14, 14-A, 15, HShorPF1, OpenF1	No blast hit
Group 1116		OTU_763_Aug20	DRain16a, HRain18, HRain19	26, 3, 3	32	soil, soil, soil	Samanea saman, Samanea saman, Samanea saman	D, H, H	R16D1, R18H, R19H	No blast hit
Group 1117	OTU_140_Aug20				327
Group 1117		OTU_140_Aug20	DRain13F, DRain21F, DRain16c, HRain17, HRain18, HRain19	4, 1, 22, 193, 87, 13	320	fruiting body, fruiting body, soil, soil, soil, soil	Samanea saman, Samanea saman, Samanea saman, Samanea saman, Samanea saman, Samanea saman	D, D, D, H, H, H	13A, R21FB, R16D3, R17H, R18H, R19H	No blast hit
Group 1117		OTU_839_Deca20	HRain27W, DRain29RBD, DRain31b, DRain32a, DRain33h	1, 1, 1, 2, 2	7	tissue, tissue, soil, soil, tissue	Samanea saman, Samanea saman, Samanea saman, Samanea saman, Samanea saman	H, D, D, D, H	R27W, R29RBD, R31D2, R32D1, R33HTD	No blast hit
Group 11172	OTU_1897_Jun21				6
Group 11172		OTU_1897_Jun21	KS107H	6	6	soil	Khaya senegalensis	H	KS107	No blast hit
Group 1118	OTU_2714_Dec21				10
Group 1118		OTU_1767_May21	KS71D, SM75H	1, 9	10	soil, soil	Khaya senegalensis, Swietenia macrophylla	D, H	KS71, SM75	k__Fungi;p__;c__;o__;f__;g__;s__
Group 11182	OTU_1348_Decb20				17
Group 11182		OTU_1348_Decb20	R46DT3	17	17	tissue	Samanea samen	D	R46DT3	No blast hit
Group 11184	OTU_761_May21				9
Group 11184		OTU_761_May21	T82H	9	9	soil	Samanea saman	H	R82	No blast hit
Group 1119	OTU_781_Apr20				26
Group 1119		OTU_781_Apr20	HShor2	9	9	soil	Shorea sp.	H	HShor2	No blast hit
Group 1119		OTU_1828_Jul20	HShor2, DWax1, DRain9, HAng15	13, 1, 2, 1	17	soil, soil, soil, soil	Shorea sp., Cyrostachys renda, Samanea saman, Pterocarpus indicus	H, D, D, H	HShor2, 1, 9, 15	No blast hit
Group 11190	OTU_2880_Jul20				11
Group 11190		OTU_2880_Jul20	HWax8, HShorPF1, OpenF1	2, 1, 8	11	soil, soil, soil	Cyrostachys renda, Shorea sp., unknown	H, H, H	8, HShorPF1, OpenF1	No blast hit
Group 11199	ASV1065_Mar22				14
Group 11199		ASV1065_Mar22	CE149, TR154DT	9, 5	14	soil, tissue	Casuarina equisetifolia, Casuarina equisetifolia	D, D	CE149, TR154DT	k__Fungi; p__; c__; o__; f__; g__; s__
Group 112	OTU_1011_Dec21				663							Ascomycota	Dothideomycetes	Venturiales	Venturiaceae	Cylindrosympodium	Cylindrosympodium_variabile
Group 112		OTU_2596_Jul20	HRainNTU, DAng14, DAng14A, HShorPF1	2, 3, 3, 5	13	soil, soil, tissue, soil	Samanea saman, Pterocarpus indicus, Pterocarpus indicus, Shorea sp.	H, D, D, H	HRainNTU, 14, 14-A, HShorPF1	No blast hit
Group 112		OTU_343_Jun21	KS101H, KS102H, KS105H, KS106D, KS107H	4, 33, 12, 12, 2	63	soil, soil, soil, soil, soil	Khaya senegalensis, Khaya senegalensis, Khaya senegalensis, Khaya senegalensis, Khaya senegalensis	H, H, H, D, H	KS101, KS102, KS105, KS106, KS107	k__Fungi;p__Ascomycota;c__Dothideomycetes;o__Venturiales;f__Venturiaceae;g__Cylindrosympodium;s__Cylindrosympodium_variabile		Ascomycota	Dothideomycetes	Venturiales	Venturiaceae	Cylindrosympodium	Cylindrosympodium_variabile
Group 112		OTU_299_May21	YF51H, A55D, A58D, SG63H, SG65H, YF68H, YF69D, KS73D, SM76H	11, 1, 7, 1, 2, 41, 4, 1, 5	73	soil, soil, soil, soil, soil, soil, soil, soil, soil	Peltophorum pterocarpum, Pterocarpus indicus, Pterocarpus indicus, Syzygium grande, Syzygium grande, Peltophorum pterocarpum, Peltophorum pterocarpum, Khaya senegalensis, Swietenia macrophylla	H, D, D, H, H, H, D, D, H	YF51, A55, A58, SG63, SG65, YF68 , YF69, KS73, SM76	k__Fungi;p__Ascomycota;c__Dothideomycetes;o__Venturiales;f__Venturiaceae;g__Cylindrosympodium;s__Cylindrosympodium_variabile		Ascomycota	Dothideomycetes	Venturiales	Venturiaceae	Cylindrosympodium	Cylindrosympodium_variabile
Group 112		OTU_231_Sep20	DYF22a, DYF22b	143, 3	146	soil, soil	Peltophorum pterocarpum, Peltophorum pterocarpum	D, D	YF22D1, YF22D2	No blast hit
Group 112		ASV219_Mar22	CE150, CE149, CE149DT2, CE151DT3, CE155DT1, CE155DT2, CE155DT3, TR154DT	14, 156, 10, 5, 17, 7, 13, 9	231	soil, soil, tissue, tissue, tissue, tissue, tissue, tissue	Casuarina equisetifolia, Casuarina equisetifolia, Casuarina equisetifolia, Casuarina equisetifolia, Casuarina equisetifolia, Casuarina equisetifolia, Casuarina equisetifolia, Casuarina equisetifolia	D, D, D, D, D, D, D, D	CE150, CE149, CE149DT2, CE151DT3, CE155DT1, CE155DT2, CE155DT3, TR154DT	k__Fungi
Group 112		ASV364_May22	PM163DT2	18	18	tissue	Callerya atropurpurea	D	PM163DT2	k__Fungi
Group 112		ASV321_Mar22	CE150, CE149, CE150DT2, CE155DT3	32, 70, 2, 15	119	soil, soil, tissue, tissue	Casuarina equisetifolia, Casuarina equisetifolia, Casuarina equisetifolia, Casuarina equisetifolia	D, D, D, D	CE150, CE149, CE150DT2, CE155DT3	k__Fungi
Group 1120	OTU_183_Aug20				224							Basidiomycota	Agaricomycetes	Agaricales	Inocybaceae	Inocybe	Inocybe_sp
Group 1120		OTU_183_Aug20	DRain16F, DRain16a, DRain16b, DRain16c	1, 56, 151, 1	209	fruiting body, soil, soil, soil	Samanea saman, Samanea saman, Samanea saman, Samanea saman	D, D, D, D	R16FB, R16D1, R16D2, R16D3	No blast hit
Group 1120		OTU_806_May21	A58D	15	15	soil	Pterocarpus indicus	D	A58	k__Fungi;p__Basidiomycota;c__Agaricomycetes;o__Agaricales;f__Inocybaceae;g__Inocybe;s__Inocybe_sp		Basidiomycota	Agaricomycetes	Agaricales	Inocybaceae	Inocybe	Inocybe_sp
Group 11202	OTU_5448_May21				681
Group 11202		OTU_5448_May21	YF51H, A55D, A58D, SG63H, A64D, SG65H, YF68H, YF69D, KS71D, KS73D, SM75H, SM76H, A80D, A58DT1, A58DT2, KS73DT1, SM75DT1, SM75DT2, SM76DT1, T82H	7, 7, 1, 3, 86, 7, 12, 82, 159, 16, 3, 22, 15, 54, 7, 4, 5, 66, 9, 116	681	soil, soil, soil, soil, soil, soil, soil, soil, soil, soil, soil, soil, soil, tissue, tissue, tissue, tissue, tissue, tissue, soil	Peltophorum pterocarpum, Pterocarpus indicus, Pterocarpus indicus, Syzygium grande, Pterocarpus indicus, Syzygium grande, Peltophorum pterocarpum, Peltophorum pterocarpum, Khaya senegalensis, Khaya senegalensis, Swietenia macrophylla, Swietenia macrophylla, Pterocarpus indicus, Pterocarpus indicus, Pterocarpus indicus, Khaya senegalensis, Swietenia macrophylla, Swietenia macrophylla, Swietenia ma…	H, D, D, H, D, H, H, D, D, D, H, H, D, D, D, D, D, D, D, H	YF51, A55, A58, SG63, A64, SG65, YF68 , YF69, KS71, KS73, SM75, SM76, A80, A58DT1, A58DT2, KS73DT1, SM75DT1, SM75DT2, SM76DT1, R82	No blast hit
Group 11204	OTU_1941_Aug20				6
Group 11204		OTU_1941_Aug20	DRain16a, DRain16b	5, 1	6	soil, soil	Samanea saman, Samanea saman	D, D	R16D1, R16D2	No blast hit
Group 11205	OTU_835_Deca20				7
Group 11205		OTU_835_Deca20	DRain28b, DRain28c	1, 6	7	soil, soil	Samanea saman, Samanea saman	D, D	R28D2, R28D3	No blast hit
Group 11207	OTU_2103_Aug20				5
Group 11207		OTU_2103_Aug20	DRain16c	5	5	soil	Samanea saman	D	R16D3	No blast hit
Group 1121	OTU_508_Deca20				53							Ascomycota	Dothideomycetes	Dothideales	Aureobasidiaceae	Aureobasidium	Aureobasidium_thailandense
Group 1121		OTU_508_Deca20	DRain25a, HRain27W, DRain31a	8, 1, 1	10	soil, tissue, soil	Samanea saman, Samanea saman, Samanea saman	D, H, D	R25D1, R27W, R31D1	k__Fungi;p__Ascomycota		Ascomycota
Group 1121		OTU_3544_Jul20	HWax8, DRain9	2, 3	5	soil, soil	Cyrostachys renda, Samanea saman	H, D	8, 9	k__Fungi;p__Ascomycota		Ascomycota
Group 1121		ASV1699_Mar22	CE149DT2	6	6	tissue	Casuarina equisetifolia	D	CE149DT2	k__Fungi; p__Ascomycota; c__Dothideomycetes; o__Dothideales; f__Aureobasidiaceae; g__Aureobasidium; s__Aureobasidium_thailandense		Ascomycota	Dothideomycetes	Dothideales	Aureobasidiaceae	Aureobasidium	Aureobasidium_thailandense
Group 1121		OTU_440_Dec21	KS139, KS141DT1, KS141DT2, A144DT1, L133FB1	2, 27, 1, 1, 1	32	soil, tissue, tissue, tissue, fruiting body	Khaya senegalensis, Khaya senegalensis, Khaya senegalensis, Pterocarpus indicus, unknown	D, D, D, D, D	KS139, KS141DT1, KS141DT2, A144DT1, L133FB1	k__Fungi;p__Ascomycota;c__Dothideomycetes;o__Dothideales;f__Aureobasidiaceae;g__Aureobasidium;s__Aureobasidium_thailandense		Ascomycota	Dothideomycetes	Dothideales	Aureobasidiaceae	Aureobasidium	Aureobasidium_thailandense
Group 11219	OTU_1168_Decb20				22
Group 11219		OTU_1168_Decb20	R46DT3	22	22	tissue	Samanea samen	D	R46DT3	No blast hit
Group 1122	OTU_88_Dec21				1415							Ascomycota	Dothideomycetes	Dothideales	Aureobasidiaceae, Dothioraceae, Dothideales_fam_Incertae_sedis	Aureobasidium, Selenophoma	Aureobasidium_pullulans, Selenophoma_mahoniae, Aureobasidium pullulans, Aureobasidium_melanogenum
Group 1122		OTU_88_Dec21	KS138DT2, KS139, KS141DT1, KS141DT2, A143FB1, A147DT, A148DT, L133DT, L133FB1	4, 13, 572, 2, 4, 1, 1, 2, 15	614	tissue, soil, tissue, tissue, fruiting body, tissue, tissue, tissue, fruiting body	Khaya Senegalensis, Khaya senegalensis, Khaya senegalensis, Khaya senegalensis, Pterocarpus indicus, Pterocarpus indicus, Pterocarpus indicus, unknown, unknown	D, D, D, D, D, D, D, D, D	KS138DT2, KS139, KS141DT1, KS141DT2, A143FB1, A147DT, A148DT, L133DT, L133FB1	k__Fungi;p__Ascomycota;c__Dothideomycetes;o__Dothideales;f__Aureobasidiaceae;g__Aureobasidium;s__Aureobasidium_pullulans		Ascomycota	Dothideomycetes	Dothideales	Aureobasidiaceae	Aureobasidium	Aureobasidium_pullulans
Group 1122		ASV236_Mar22	CE150, CE149DT2, CE155DT1, CE155DT3, TR154DT, CE149DT5	5, 25, 24, 69, 5, 74	202	soil, tissue, tissue, tissue, tissue, tissue	Casuarina equisetifolia, Casuarina equisetifolia, Casuarina equisetifolia, Casuarina equisetifolia, Casuarina equisetifolia, Casuarina equisetifolia	D, D, D, D, D, D	CE150, CE149DT2, CE155DT1, CE155DT3, TR154DT, CE149DT5	k__Fungi; p__Ascomycota; c__Dothideomycetes; o__Dothideales; f__Aureobasidiaceae		Ascomycota	Dothideomycetes	Dothideales	Aureobasidiaceae
Group 1122		OTU_622_Apr20	DWax2, DRain13, HRain12	4, 6, 12	22	soil, soil, soil	Cyrostachys renda, Samanea saman, Samanea saman	D, D, H	2, 13, 12	k__Fungi;p__Ascomycota;c__Dothideomycetes;o__Dothideales;f__Dothioraceae;g__Aureobasidium		Ascomycota	Dothideomycetes	Dothideales	Dothioraceae	Aureobasidium
Group 1122		OTU_111_Mara21	A64DT3, R70DT1B	1, 40	41	tissue, tissue	Pterocarpus indicus, Samanea saman	D, D	A64DT3, R70DT1b	k__Fungi;p__Ascomycota;c__Dothideomycetes;o__Dothideales		Ascomycota	Dothideomycetes	Dothideales
Group 1122		ASV224_May22	PM162DT2, A165DT3	39, 19	58	tissue, tissue	Callerya atropurpurea, Pterocarpus indicus	D, H	PM162DT2, A165DT3	k__Fungi; p__Ascomycota; c__Dothideomycetes; o__Dothideales; f__Dothideales_fam_Incertae_sedis; g__Selenophoma; s__Selenophoma_mahoniae		Ascomycota	Dothideomycetes	Dothideales	Dothideales_fam_Incertae_sedis	Selenophoma	Selenophoma_mahoniae
Group 1122		ASV1473_Mar22	CE151DT3	7	7	tissue	Casuarina equisetifolia	D	CE151DT3	k__Fungi; p__Ascomycota; c__Dothideomycetes; o__Dothideales; f__Aureobasidiaceae		Ascomycota	Dothideomycetes	Dothideales	Aureobasidiaceae
Group 1122		ASV403_May22	PM162DT1, CE151DT3G5C	10, 4	14	tissue, tissue	Callerya atropurpurea, Casuarina equisetifolia	D, D	PM162DT1, CE151DT3G5C	k__Fungi; p__Ascomycota; c__Dothideomycetes; o__Dothideales		Ascomycota	Dothideomycetes	Dothideales
Group 1122		OTU_167_Deca20	DRain25a, DRain25b, DRain25c, DRain25d, HRain27W, DRain28a, DRain28c, DRain29RBD, DRain31a, DRain31b, DRain32a, DRain33Ia, DRain33Ib, DRain33Ic, DRain33h, DRain33dt	6, 1, 4, 3, 5, 2, 38, 6, 4, 9, 3, 1, 1, 2, 14, 1	100	soil, soil, soil, soil, tissue, soil, soil, tissue, soil, soil, soil, tissue, tissue, tissue, tissue, tissue	Samanea saman, Samanea saman, Samanea saman, Samanea saman, Samanea saman, Samanea saman, Samanea saman, Samanea saman, Samanea saman, Samanea saman, Samanea saman, Samanea saman, Samanea saman, Samanea saman, Samanea saman, Samanea saman	D, D, D, D, H, D, D, D, D, D, D, D, D, D, H, D	R25D1, R25D2, R25D3, R25D4, R27W, R28D1, R28D3, R29RBD, R31D1, R31D2, R32D1, R33IT1D, R33IT2D, R33IT3D, R33HTD, R33DTD	k__Fungi;p__Ascomycota;c__Dothideomycetes;o__Dothideales;f__Dothioraceae;g__Aureobasidium;s__Aureobasidium pullulans		Ascomycota	Dothideomycetes	Dothideales	Dothioraceae	Aureobasidium	Aureobasidium pullulans
Group 1122		OTU_266_May21	A58D, SG63H, A64D, SG65H, YF68H, KS71D, KS73D, SM75H, SM76H, T82H	3, 5, 3, 3, 5, 1, 121, 1, 23, 16	181	soil, soil, soil, soil, soil, soil, soil, soil, soil, soil	Pterocarpus indicus, Syzygium grande, Pterocarpus indicus, Syzygium grande, Peltophorum pterocarpum, Khaya senegalensis, Khaya senegalensis, Swietenia macrophylla, Swietenia macrophylla, Samanea saman	D, H, D, H, H, D, D, H, H, H	A58, SG63, A64, SG65, YF68 , KS71, KS73, SM75, SM76, R82	k__Fungi;p__Ascomycota;c__Dothideomycetes;o__Dothideales;f__Aureobasidiaceae;g__Aureobasidium;s__Aureobasidium_melanogenum		Ascomycota	Dothideomycetes	Dothideales	Aureobasidiaceae	Aureobasidium	Aureobasidium_melanogenum
Group 1122		OTU_1805_Jun21	KS100D, KS101H, A58DT3, A58DT4	1, 1, 8, 17	27	soil, soil, tissue, tissue	Khaya senegalensis, Khaya senegalensis, Pterocarpus indicus, Pterocarpus indicus	D, H, D, D	KS100, KS101, A58DT3, A58DT4	k__Fungi;p__Ascomycota;c__Dothideomycetes;o__Dothideales;f__Aureobasidiaceae;g__Aureobasidium;s__Aureobasidium_pullulans		Ascomycota	Dothideomycetes	Dothideales	Aureobasidiaceae	Aureobasidium	Aureobasidium_pullulans
Group 1122		ASV1415_Mar22	CE151	8	8	soil	Casuarina equisetifolia	D	CE151	k__Fungi; p__Ascomycota; c__Dothideomycetes; o__Dothideales; f__Aureobasidiaceae		Ascomycota	Dothideomycetes	Dothideales	Aureobasidiaceae
Group 1122		OTU_147_Marb21	KS71DT1, KS71DT2A, KS71DT3, KS71HT	1, 5, 16, 1	23	tissue, tissue, tissue, tissue	Khaya senegalensis, Khaya senegalensis, Khaya senegalensis, Khaya senegalensis	D, D, D, D	KS71DT1, KS71DT2A, KS71DT3, KS71HT	k__Fungi;p__Ascomycota;c__Dothideomycetes;o__Dothideales		Ascomycota	Dothideomycetes	Dothideales
Group 1122		ASV947_Mar22	CE155DT2	17	17	tissue	Casuarina equisetifolia	D	CE155DT2	k__Fungi; p__Ascomycota; c__Dothideomycetes; o__Dothideales		Ascomycota	Dothideomycetes	Dothideales
Group 1122		OTU_1248_Jul20	HRainNTU, DWax1, HWax5r, DWax7, HWax8, DRain9, DRain9A, DRain10, HRain11, HRain12, DAng14A, HShorPF1, OpenF1	1, 3, 18, 4, 30, 10, 10, 3, 1, 3, 2, 1, 15	101	soil, soil, soil, soil, soil, soil, tissue, soil, soil, soil, tissue, soil, soil	Samanea saman, Cyrostachys renda, Cyrostachys renda, Cyrostachys renda, Cyrostachys renda, Samanea saman, Samanea saman, Samanea saman, Samanea saman, Samanea saman, Pterocarpus indicus, Shorea sp., unknown	H, D, H, D, H, D, D, D, H, H, D, H, H	HRainNTU, 1, 5, 7, 8, 9, 9-A, 10, 11, 12, 14-A, HShorPF1, OpenF1	k__Fungi;p__Ascomycota;c__Dothideomycetes;o__Dothideales;f__Dothioraceae;g__Aureobasidium;s__Aureobasidium pullulans		Ascomycota	Dothideomycetes	Dothideales	Dothioraceae	Aureobasidium	Aureobasidium pullulans
Group 11221	OTU_738_Jun21				16
Group 11221		OTU_738_Jun21	KS106D	16	16	soil	Khaya senegalensis	D	KS106	No blast hit
Group 11226	OTU_732_Decb20				70
Group 11226		OTU_732_Decb20	R50	70	70	soil	Samanea samen	H	R50	No blast hit
Group 11229	OTU_6402_Jul20				5
Group 11229		OTU_6402_Jul20	HWax8	5	5	soil	Cyrostachys renda	H	8	No blast hit
Group 1123	OTU_1042_Deca20				38							Ascomycota
Group 1123		OTU_1042_Deca20	HRain27W, DRain29RBD, DRain33Ib	1, 3, 1	5	tissue, tissue, tissue	Samanea saman, Samanea saman, Samanea saman	H, D, D	R27W, R29RBD, R33IT2D	k__Fungi;p__Ascomycota		Ascomycota
Group 1123		OTU_1577_Jul20	HShor2, DWax3, DAng14A, HShorPF1	1, 2, 16, 1	20	soil, soil, tissue, soil	Shorea sp., Cyrostachys renda, Pterocarpus indicus, Shorea sp.	H, D, D, H	HShor2, 3, 14-A, HShorPF1	k__Fungi;p__Ascomycota		Ascomycota
Group 1123		ASV425_May22	PM163DT2, A164DT1, A165DT2	9, 2, 2	13	tissue, tissue, tissue	Callerya atropurpurea, Pterocarpus indicus, Pterocarpus indicus	D, D, H	PM163DT2, A164DT1, A165DT2	k__Fungi; p__Ascomycota		Ascomycota
Group 11235	OTU_6576_Jul20				13							Others					Brassica rapa
Group 11235		OTU_6576_Jul20	DRain9A, OpenF1	5, 8	13	tissue, soil	Samanea saman, unknown	D, H	9-A, OpenF1	No blast hit
Group 1124	OTU_203_Dec21				96							Ascomycota	Dothideomycetes	Botryosphaeriales	Botryosphaeriaceae	Botryosphaeria	Botryosphaeria_sp
Group 1124		OTU_203_Dec21	KS138DT2, KS139, KS141DT1, KS141DT2, A144FB, A148DT, L133DT	5, 57, 1, 1, 2, 4, 2	72	tissue, soil, tissue, tissue, fruiting body, tissue, tissue	Khaya Senegalensis, Khaya senegalensis, Khaya senegalensis, Khaya senegalensis, Pterocarpus indicus, Pterocarpus indicus, unknown	D, D, D, D, D, D, D	KS138DT2, KS139, KS141DT1, KS141DT2, A144FB, A148DT, L133DT	k__Fungi;p__Ascomycota;c__Dothideomycetes;o__;f__;g__;s__		Ascomycota	Dothideomycetes
Group 1124		OTU_151_Marb21	KS71DT2B	11	11	tissue	Khaya senegalensis	D	KS71DT2B	k__Fungi;p__Ascomycota;c__Dothideomycetes;o__Botryosphaeriales;f__Botryosphaeriaceae;g__Botryosphaeria;s__Botryosphaeria_sp		Ascomycota	Dothideomycetes	Botryosphaeriales	Botryosphaeriaceae	Botryosphaeria	Botryosphaeria_sp
Group 1124		OTU_839_May21	A58D, SG63H, KS73D, SM75H	2, 2, 6, 3	13	soil, soil, soil, soil	Pterocarpus indicus, Syzygium grande, Khaya senegalensis, Swietenia macrophylla	D, H, D, H	A58, SG63, KS73, SM75	k__Fungi;p__Ascomycota;c__Dothideomycetes;o__Botryosphaeriales;f__Botryosphaeriaceae;g__Botryosphaeria;s__Botryosphaeria_sp		Ascomycota	Dothideomycetes	Botryosphaeriales	Botryosphaeriaceae	Botryosphaeria	Botryosphaeria_sp
Group 11240	OTU_1167_Jun21				6
Group 11240		OTU_1167_Jun21	KS100D	6	6	soil	Khaya senegalensis	D	KS100	No blast hit
Group 11244	OTU_863_Nov20				7
Group 11244		OTU_863_Nov20	DYF37D3	7	7	soil	Peltophorum pterocarpum	D	YF37D3	No blast hit
Group 11245	OTU_685_Decb20				73
Group 11245		OTU_685_Decb20	YF44, R46	4, 69	73	soil, soil	Peltophorum pterocarpum, Samanea samen	H, D	YF44, R46	No blast hit
Group 1125	OTU_198_Aug20				285							Ascomycota	Eurotiomycetes	Onygenales	Incertae_sedis_Onygenales, Onygenaceae	Arachnotheca	Arachnotheca glomerata, Arachnotheca_glomerata
Group 1125		OTU_198_Aug20	DRain16b, DRain16c, HRain18	24, 9, 191	224	soil, soil, soil	Samanea saman, Samanea saman, Samanea saman	D, D, H	R16D2, R16D3, R18H	k__Fungi;p__Ascomycota;c__Eurotiomycetes;o__Onygenales;f__Incertae_sedis_Onygenales;g__Arachnotheca;s__Arachnotheca glomerata		Ascomycota	Eurotiomycetes	Onygenales	Incertae_sedis_Onygenales	Arachnotheca	Arachnotheca glomerata
Group 1125		OTU_511_Deca20	DRain25a, DRain31a, DRain31b	2, 10, 1	13	soil, soil, soil	Samanea saman, Samanea saman, Samanea saman	D, D, D	R25D1, R31D1, R31D2	k__Fungi;p__Ascomycota;c__Eurotiomycetes;o__Onygenales;f__Incertae_sedis_Onygenales;g__Arachnotheca;s__Arachnotheca glomerata		Ascomycota	Eurotiomycetes	Onygenales	Incertae_sedis_Onygenales	Arachnotheca	Arachnotheca glomerata
Group 1125		OTU_888_May21	YF51H, A58DT1	10, 4	14	soil, tissue	Peltophorum pterocarpum, Pterocarpus indicus	H, D	YF51, A58DT1	k__Fungi;p__Ascomycota;c__Eurotiomycetes;o__Onygenales;f__Onygenaceae;g__Arachnotheca;s__Arachnotheca_glomerata		Ascomycota	Eurotiomycetes	Onygenales	Onygenaceae	Arachnotheca	Arachnotheca_glomerata
Group 1125		OTU_440_Apr20	DWax2	17	17	soil	Cyrostachys renda	D	2	k__Fungi;p__Ascomycota;c__Eurotiomycetes;o__Onygenales;f__Incertae_sedis_Onygenales;g__Arachnotheca;s__Arachnotheca glomerata		Ascomycota	Eurotiomycetes	Onygenales	Incertae_sedis_Onygenales	Arachnotheca	Arachnotheca glomerata
Group 1125		OTU_2355_Jul20	DWax2, DWax7, HRain12	5, 11, 1	17	soil, soil, soil	Cyrostachys renda, Cyrostachys renda, Samanea saman	D, D, H	2, 7, 12	k__Fungi;p__Ascomycota;c__Eurotiomycetes;o__Onygenales;f__Incertae_sedis_Onygenales;g__Arachnotheca;s__Arachnotheca glomerata		Ascomycota	Eurotiomycetes	Onygenales	Incertae_sedis_Onygenales	Arachnotheca	Arachnotheca glomerata
Group 11251	OTU_247_Jun21				57
Group 11251		OTU_247_Jun21	TR97H	57	57	soil	Tabebuia rosea	H	TR97	No blast hit
Group 11254	OTU_966_Decc20				6
Group 11254		OTU_966_Decc20	A34D2	6	6	soil	Pterocarpus indicus	D	A34D2	No blast hit
Group 11255	OTU_2119_Decb20				6
Group 11255		OTU_2119_Decb20	R49DT1	6	6	tissue	Samanea samen	D	R49DT1	No blast hit
Group 1126	OTU_4066_Jul20				109							Ascomycota	Saccharomycetes	Saccharomycetales	Saccharomycetales_fam_Incertae_sedis	Candida	Candida_sake
Group 1126		OTU_198_May21	A64D, A80D, SM75DT2	86, 13, 4	103	soil, soil, tissue	Pterocarpus indicus, Pterocarpus indicus, Swietenia macrophylla	D, D, D	A64, A80, SM75DT2	k__Fungi;p__Ascomycota;c__Saccharomycetes;o__Saccharomycetales;f__Saccharomycetales_fam_Incertae_sedis;g__Candida;s__Candida_sake		Ascomycota	Saccharomycetes	Saccharomycetales	Saccharomycetales_fam_Incertae_sedis	Candida	Candida_sake
Group 1126		ASV598_May22	PM162DT2, PM163FB	2, 4	6	tissue, fruiting body	Callerya atropurpurea, Callerya atropurpurea	D, D	PM162DT2, PM163FB	k__Fungi; p__Ascomycota; c__Saccharomycetes; o__Saccharomycetales; f__Saccharomycetales_fam_Incertae_sedis; g__Candida; s__Candida_sake		Ascomycota	Saccharomycetes	Saccharomycetales	Saccharomycetales_fam_Incertae_sedis	Candida	Candida_sake
Group 11264	OTU_1284_May21				6
Group 11264		OTU_1284_May21	YF69D, KS73D	1, 5	6	soil, soil	Peltophorum pterocarpum, Khaya senegalensis	D, D	YF69, KS73	No blast hit
Group 11267	OTU_1119_Sep20				5
Group 11267		OTU_1119_Sep20	DYF24b	5	5	soil	Peltophorum pterocarpum	D	YF24D2	No blast hit
Group 1127	OTU_2895_Aug20				163							Ascomycota	Eurotiomycetes
Group 1127		OTU_600_Jul20	HShor2, HRainNTU, DWax1, DWax2, DWax3, HWax5r, DWax7, HWax8, DRain9, DRain9A, DRain10, HRain11, HRain12, DAng14, DAng14A, HAng15, OpenF1	2, 2, 56, 9, 13, 5, 8, 1, 4, 1, 14, 9, 2, 8, 2, 3, 5	144	soil, soil, soil, soil, soil, soil, soil, soil, soil, tissue, soil, soil, soil, soil, tissue, soil, soil	Shorea sp., Samanea saman, Cyrostachys renda, Cyrostachys renda, Cyrostachys renda, Cyrostachys renda, Cyrostachys renda, Cyrostachys renda, Samanea saman, Samanea saman, Samanea saman, Samanea saman, Samanea saman, Pterocarpus indicus, Pterocarpus indicus, Pterocarpus indicus, unknown	H, H, D, D, D, H, D, H, D, D, D, H, H, D, D, H, H	HShor2, HRainNTU, 1, 2, 3, 5, 7, 8, 9, 9-A, 10, 11, 12, 14, 14-A, 15, OpenF1	k__Fungi;p__Ascomycota;c__Eurotiomycetes		Ascomycota	Eurotiomycetes
Group 1127		OTU_859_Apr20	DWax2, DRain13, HRain12	2, 3, 14	19	soil, soil, soil	Cyrostachys renda, Samanea saman, Samanea saman	D, D, H	2, 13, 12	k__Fungi;p__Ascomycota;c__Eurotiomycetes		Ascomycota	Eurotiomycetes
Group 11272	OTU_947_Deca20				6
Group 11272		OTU_947_Deca20	DRain25b, DRain28c	1, 5	6	soil, soil	Samanea saman, Samanea saman	D, D	R25D2, R28D3	No blast hit
Group 1128	OTU_1066_May21				24							Basidiomycota	unidentified_Basidiomycota_sp	unidentified_Basidiomycota_sp	unidentified_Basidiomycota_sp	unidentified_Basidiomycota_sp	Basidiomycota_sp
Group 1128		OTU_1066_May21	SM76H	15	15	soil	Swietenia macrophylla	H	SM76	k__Fungi;p__Basidiomycota;c__unidentified_Basidiomycota_sp;o__unidentified_Basidiomycota_sp;f__unidentified_Basidiomycota_sp;g__unidentified_Basidiomycota_sp;s__Basidiomycota_sp		Basidiomycota	unidentified_Basidiomycota_sp	unidentified_Basidiomycota_sp	unidentified_Basidiomycota_sp	unidentified_Basidiomycota_sp	Basidiomycota_sp
Group 1128		OTU_838_Sep20	HYF25	9	9	soil	Peltophorum pterocarpum	H	YF25H	No blast hit
Group 11288	OTU_1203_Aug20				22
Group 11288		OTU_1203_Aug20	DRain16c, HRain17, HRain18, HRain19	1, 2, 2, 17	22	soil, soil, soil, soil	Samanea saman, Samanea saman, Samanea saman, Samanea saman	D, H, H, H	R16D3, R17H, R18H, R19H	No blast hit
Group 1129	OTU_1590_Apr20				7							Rozellomycota	unidentified_Rozellomycota_sp	unidentified_Rozellomycota_sp	unidentified_Rozellomycota_sp	unidentified_Rozellomycota_sp	Rozellomycota_sp
Group 1129		OTU_1337_May21	SG65H, T82H	3, 4	7	soil, soil	Syzygium grande, Samanea saman	H, H	SG65, R82	k__Fungi;p__Rozellomycota;c__unidentified_Rozellomycota_sp;o__unidentified_Rozellomycota_sp;f__unidentified_Rozellomycota_sp;g__unidentified_Rozellomycota_sp;s__Rozellomycota_sp		Rozellomycota	unidentified_Rozellomycota_sp	unidentified_Rozellomycota_sp	unidentified_Rozellomycota_sp	unidentified_Rozellomycota_sp	Rozellomycota_sp
Group 11296	OTU_2792_Decb20				6
Group 11296		OTU_2792_Decb20	R45	6	6	soil	Samanea saman	D	R45	No blast hit
Group 113	OTU_239_Dec21				3592							Basidiomycota	Agaricomycetes	Agaricales	Marasmiaceae	Marasmius	Marasmius_imitarius, Marasmius purpureostriatus, Marasmius_anisocystidiatus
Group 113		OTU_239_Dec21	SM135, SM136, KS139, KS139DT2, A144FB	15, 174, 2, 2, 2	195	soil, soil, soil, tissue, fruiting body	Swietenia macrophylla, Swietenia macrophylla, Khaya senegalensis, Khaya senegalensis, Pterocarpus indicus	D, D, D, D, D	SM135, SM136, KS139, KS139DT2, A144FB	k__Fungi;p__Basidiomycota;c__Agaricomycetes;o__Agaricales;f__Marasmiaceae;g__Marasmius;s__Marasmius_imitarius		Basidiomycota	Agaricomycetes	Agaricales	Marasmiaceae	Marasmius	Marasmius_imitarius
Group 113		OTU_357_Deca20	DRain25a, DRain25b, DRain25c, DRain25d, HRain27, DRain28a, DRain28b, DRain29b, DRain29RBD, DRain32a	2, 1, 3, 1, 3, 1, 10, 2, 1, 1	25	soil, soil, soil, soil, soil, soil, soil, soil, tissue, soil	Samanea saman, Samanea saman, Samanea saman, Samanea saman, Samanea saman, Samanea saman, Samanea saman, Samanea saman, Samanea saman, Samanea saman	D, D, D, D, H, D, D, D, D, D	R25D1, R25D2, R25D3, R25D4, R27H, R28D1, R28D2, R29D2, R29RBD, R32D1	k__Fungi;p__Basidiomycota;c__Agaricomycetes;o__Agaricales;f__Marasmiaceae;g__Marasmius;s__Marasmius purpureostriatus		Basidiomycota	Agaricomycetes	Agaricales	Marasmiaceae	Marasmius	Marasmius purpureostriatus
Group 113		OTU_737_Jul20	DWax1, DWax3, HWax5r, HWax8, DRain10, HRain11, DAng14, HAng15	1, 1, 3, 2, 1, 58, 8, 43	117	soil, soil, soil, soil, soil, soil, soil, soil	Cyrostachys renda, Cyrostachys renda, Cyrostachys renda, Cyrostachys renda, Samanea saman, Samanea saman, Pterocarpus indicus, Pterocarpus indicus	D, D, H, H, D, H, D, H	1, 3, 5, 8, 10, 11, 14, 15	k__Fungi;p__Basidiomycota;c__Agaricomycetes;o__Agaricales;f__Marasmiaceae;g__Marasmius;s__Marasmius purpureostriatus		Basidiomycota	Agaricomycetes	Agaricales	Marasmiaceae	Marasmius	Marasmius purpureostriatus
Group 113		OTU_272_Jun21	KS99D, KS101H, KS104D, KS105H, KS100DT1	17, 53, 2, 2, 1	75	soil, soil, soil, soil, tissue	Khaya senegalensis, Khaya senegalensis, Khaya senegalensis, Khaya senegalensis, Khaya senegalensis	D, H, D, H, D	KS99, KS101, KS104, KS105, KS100DT1	k__Fungi;p__Basidiomycota;c__Agaricomycetes;o__Agaricales;f__Marasmiaceae;g__Marasmius;s__Marasmius_anisocystidiatus		Basidiomycota	Agaricomycetes	Agaricales	Marasmiaceae	Marasmius	Marasmius_anisocystidiatus
Group 113		OTU_39_May21	YF68H, YF69D, KS73D, SM75H, SM76H, A80D, A58DT1, A58DT2, KS73DT1, SM75DT1, SM75DT2, SM76DT1	12, 1, 2, 2540, 9, 2, 10, 2, 2, 45, 1, 4	2630	soil, soil, soil, soil, soil, soil, tissue, tissue, tissue, tissue, tissue, tissue	Peltophorum pterocarpum, Peltophorum pterocarpum, Khaya senegalensis, Swietenia macrophylla, Swietenia macrophylla, Pterocarpus indicus, Pterocarpus indicus, Pterocarpus indicus, Khaya senegalensis, Swietenia macrophylla, Swietenia macrophylla, Swietenia macrophylla	H, D, D, H, H, D, D, D, D, D, D, D	YF68 , YF69, KS73, SM75, SM76, A80, A58DT1, A58DT2, KS73DT1, SM75DT1, SM75DT2, SM76DT1	k__Fungi;p__Basidiomycota;c__Agaricomycetes;o__Agaricales;f__Marasmiaceae;g__Marasmius;s__Marasmius_anisocystidiatus		Basidiomycota	Agaricomycetes	Agaricales	Marasmiaceae	Marasmius	Marasmius_anisocystidiatus
Group 113		OTU_292_Oct21	R112, R113	12, 3	15	soil, soil	Samanea saman, Samanea saman	?, ?	R112, R113	k__Fungi;p__Basidiomycota;c__Agaricomycetes;o__Agaricales;f__Marasmiaceae;g__Marasmius;s__Marasmius_imitarius		Basidiomycota	Agaricomycetes	Agaricales	Marasmiaceae	Marasmius	Marasmius_imitarius
Group 113		OTU_87_Sep20	DYF22a, DYF22b, HYF25	394, 137, 4	535	soil, soil, soil	Peltophorum pterocarpum, Peltophorum pterocarpum, Peltophorum pterocarpum	D, D, H	YF22D1, YF22D2, YF25H	k__Fungi;p__Basidiomycota;c__Agaricomycetes;o__Agaricales;f__Marasmiaceae;g__Marasmius;s__Marasmius purpureostriatus		Basidiomycota	Agaricomycetes	Agaricales	Marasmiaceae	Marasmius	Marasmius purpureostriatus
Group 1130	OTU_1976_Jul20				162							Ascomycota	Pezizomycetes	Pezizales	Sarcosomataceae	Plectania	Plectania_melastoma
Group 1130		OTU_1976_Jul20	HWax5r, DWax7, HRain11	2, 18, 3	23	soil, soil, soil	Cyrostachys renda, Cyrostachys renda, Samanea saman	H, D, H	5, 7, 11	No blast hit
Group 1130		OTU_140_Jun21	TR97H, KS105H, KS106D, KS107H, A58DT3, CF78DT1	1, 51, 24, 47, 4, 2	129	soil, soil, soil, soil, tissue, tissue	Tabebuia rosea, Khaya senegalensis, Khaya senegalensis, Khaya senegalensis, Pterocarpus indicus, Crytophyllum fragrans	H, H, D, H, D, D	TR97, KS105, KS106, KS107, A58DT3, CF78DT1	k__Fungi;p__Ascomycota;c__Pezizomycetes;o__Pezizales;f__Sarcosomataceae;g__Plectania;s__Plectania_melastoma		Ascomycota	Pezizomycetes	Pezizales	Sarcosomataceae	Plectania	Plectania_melastoma
Group 1130		OTU_926_May21	YF68H, SM75H	1, 9	10	soil, soil	Peltophorum pterocarpum, Swietenia macrophylla	H, H	YF68 , SM75	k__Fungi;p__Ascomycota;c__Pezizomycetes;o__Pezizales;f__Sarcosomataceae;g__Plectania;s__Plectania_melastoma		Ascomycota	Pezizomycetes	Pezizales	Sarcosomataceae	Plectania	Plectania_melastoma
Group 11300	OTU_214_May21				239
Group 11300		OTU_214_May21	KS71D, KS73DT1, T82H	85, 100, 54	239	soil, tissue, soil	Khaya senegalensis, Khaya senegalensis, Samanea saman	D, D, H	KS71, KS73DT1, R82	No blast hit
Group 1131	OTU_1191_Aug20				71
Group 1131		OTU_1191_Aug20	DRain16b, HRain18	5, 6	11	soil, soil	Samanea saman, Samanea saman	D, H	R16D2, R18H	No blast hit
Group 1131		OTU_98_Oct21	R111, R113	57, 3	60	soil, soil	Samanea saman, Samanea saman	D, ?	RT111, R113	No blast hit
Group 1132	OTU_531_Aug20				214							Rozellomycota	unidentified_Rozellomycota_sp	unidentified_Rozellomycota_sp	unidentified_Rozellomycota_sp	unidentified_Rozellomycota_sp	Rozellomycota_sp
Group 1132		OTU_531_Aug20	HRain19	106	106	soil	Samanea saman	H	R19H	No blast hit
Group 1132		OTU_1185_Jul20	HShor2, DWax1, DWax2, DWax7, DRain9, HRain12, HShorPF1	7, 1, 2, 1, 2, 1, 44	58	soil, soil, soil, soil, soil, soil, soil	Shorea sp., Cyrostachys renda, Cyrostachys renda, Cyrostachys renda, Samanea saman, Samanea saman, Shorea sp.	H, D, D, D, D, H, H	HShor2, 1, 2, 7, 9, 12, HShorPF1	No blast hit
Group 1132		OTU_627_May21	A58D, SG65H, SM76H, T82H	13, 3, 17, 2	35	soil, soil, soil, soil	Pterocarpus indicus, Syzygium grande, Swietenia macrophylla, Samanea saman	D, H, H, H	A58, SG65, SM76, R82	k__Fungi;p__Rozellomycota;c__unidentified_Rozellomycota_sp;o__unidentified_Rozellomycota_sp;f__unidentified_Rozellomycota_sp;g__unidentified_Rozellomycota_sp;s__Rozellomycota_sp		Rozellomycota	unidentified_Rozellomycota_sp	unidentified_Rozellomycota_sp	unidentified_Rozellomycota_sp	unidentified_Rozellomycota_sp	Rozellomycota_sp
Group 1132		OTU_829_Apr20	DWax2, HShor2	3, 12	15	soil, soil	Cyrostachys renda, Shorea sp.	D, H	2, HShor2	No blast hit
Group 1133	OTU_3590_Aug20				438							Ascomycota	unidentified_Ascomycota_sp	unidentified_Ascomycota_sp	unidentified_Ascomycota_sp	unidentified_Ascomycota_sp	Ascomycota_sp
Group 1133		OTU_1786_Deca20	DRain25b, DRain25c, DRain25d, DRain29b, DRain32a	2, 1, 1, 1, 1	6	soil, soil, soil, soil, soil	Samanea saman, Samanea saman, Samanea saman, Samanea saman, Samanea saman	D, D, D, D, D	R25D2, R25D3, R25D4, R29D2, R32D1	No blast hit
Group 1133		OTU_105_Jun21	KS99D, KS103H, KS104D, KS105H, KS100DT1	215, 3, 1, 17, 1	237	soil, soil, soil, soil, tissue	Khaya senegalensis, Khaya senegalensis, Khaya senegalensis, Khaya senegalensis, Khaya senegalensis	D, H, D, H, D	KS99, KS103, KS104, KS105, KS100DT1	k__Fungi;p__Ascomycota;c__unidentified_Ascomycota_sp;o__unidentified_Ascomycota_sp;f__unidentified_Ascomycota_sp;g__unidentified_Ascomycota_sp;s__Ascomycota_sp		Ascomycota	unidentified_Ascomycota_sp	unidentified_Ascomycota_sp	unidentified_Ascomycota_sp	unidentified_Ascomycota_sp	Ascomycota_sp
Group 1133		OTU_659_Jul20	HWax5r, HWax8, DRain9, DRain10, HRain12	1, 1, 188, 3, 2	195	soil, soil, soil, soil, soil	Cyrostachys renda, Cyrostachys renda, Samanea saman, Samanea saman, Samanea saman	H, H, D, D, H	5, 8, 9, 10, 12	No blast hit
Group 11333	OTU_1810_Decb20				112							Ascomycota	Leotiomycetes	Incertae_sedis_Leotiomycetes
Group 11333		OTU_1810_Decb20	CE39, CE40, CE42, CE43, R45, R46, R47, R48, R50, R46DT3, R47DT1, R47DT2, R49DT1, R49DT2	2, 33, 2, 1, 8, 7, 35, 1, 5, 1, 2, 1, 13, 1	112	soil, fruiting body, soil, soil, soil, soil, soil, soil, soil, tissue, tissue, tissue, tissue, tissue	Casuarina equisetifolia, Casuarina equisetifolia, Casuarina equisetifolia, Casuarina equisetifolia, Samanea saman, Samanea samen, Samanea samen, Samanea samen, Samanea samen, Samanea samen, Samanea samen, Samanea samen, Samanea samen, Samanea samen	D, H, H, H, D, D, D, H, H, D, D, D, D, D	CE39, CE40, CE42, CE43, R45, R46, R47, R48, R50, R46DT3, R47DT1, R47DT2, R49DT1, R49DT2	k__Fungi;p__Ascomycota;c__Leotiomycetes;o__Incertae_sedis_Leotiomycetes		Ascomycota	Leotiomycetes	Incertae_sedis_Leotiomycetes
Group 11336	OTU_454_Deca20				15
Group 11336		OTU_454_Deca20	DRain28a, DRain28c	1, 14	15	soil, soil	Samanea saman, Samanea saman	D, D	R28D1, R28D3	No blast hit
Group 1134	OTU_2724_Dec21				3212							Rozellomycota	Rozellomycotina_cls_Incertae_sedis	GS11	unidentified_GS11_sp	unidentified_GS11_sp	GS11_sp
Group 1134		OTU_36_May21	YF51H, A55D, SG63H, A64D, SG65H, YF68H, YF69D, KS71D, KS73D, SM75H	1, 8, 11, 7, 8, 1448, 5, 2, 1, 30	1521	soil, soil, soil, soil, soil, soil, soil, soil, soil, soil	Peltophorum pterocarpum, Pterocarpus indicus, Syzygium grande, Pterocarpus indicus, Syzygium grande, Peltophorum pterocarpum, Peltophorum pterocarpum, Khaya senegalensis, Khaya senegalensis, Swietenia macrophylla	H, D, H, D, H, H, D, D, D, H	YF51, A55, SG63, A64, SG65, YF68 , YF69, KS71, KS73, SM75	k__Fungi;p__Rozellomycota;c__Rozellomycotina_cls_Incertae_sedis;o__GS11;f__unidentified_GS11_sp;g__unidentified_GS11_sp;s__GS11_sp		Rozellomycota	Rozellomycotina_cls_Incertae_sedis	GS11	unidentified_GS11_sp	unidentified_GS11_sp	GS11_sp
Group 1134		ASV1185_Mar22	CE151	11	11	soil	Casuarina equisetifolia	D	CE151	k__Fungi; p__Rozellomycota; c__Rozellomycotina_cls_Incertae_sedis; o__GS11; f__; g__; s__		Rozellomycota	Rozellomycotina_cls_Incertae_sedis	GS11
Group 1134		OTU_1205_Jul20	HRainNTU, DWax1, DWax2, DWax3, HWax8, DRain9, DRain9A, DRain10, HRain12, DRain13, OpenF1	2, 3, 1, 3, 4, 20, 1, 24, 748, 3, 1	810	soil, soil, soil, soil, soil, soil, tissue, soil, soil, soil, soil	Samanea saman, Cyrostachys renda, Cyrostachys renda, Cyrostachys renda, Cyrostachys renda, Samanea saman, Samanea saman, Samanea saman, Samanea saman, Samanea saman, unknown	H, D, D, D, H, D, D, D, H, D, H	HRainNTU, 1, 2, 3, 8, 9, 9-A, 10, 12, 13, OpenF1	No blast hit
Group 1134		OTU_1596_Sep20	DYF22a	96	96	soil	Peltophorum pterocarpum	D	YF22D1	No blast hit
Group 1134		OTU_966_Aug20	DRain13F, DRain16F, DRain21F, DRain16a, DRain16b, HRain17, HRain18, HRain19, DRain21	77, 1, 11, 26, 12, 141, 278, 2, 21	569	fruiting body, fruiting body, fruiting body, soil, soil, soil, soil, soil, soil	Samanea saman, Samanea saman, Samanea saman, Samanea saman, Samanea saman, Samanea saman, Samanea saman, Samanea saman, Samanea saman	D, D, D, D, D, H, H, H, D	13A, R16FB, R21FB, R16D1, R16D2, R17H, R18H, R19H, R21D	No blast hit
Group 1134		OTU_1051_Jun21	TR97H, KS100D, KS103H, KS107H, A58DT4	4, 2, 5, 191, 3	205	soil, soil, soil, soil, tissue	Tabebuia rosea, Khaya senegalensis, Khaya senegalensis, Khaya senegalensis, Pterocarpus indicus	H, D, H, H, D	TR97, KS100, KS103, KS107, A58DT4	k__Fungi;p__Rozellomycota;c__Rozellomycotina_cls_Incertae_sedis;o__GS11;f__unidentified_GS11_sp;g__unidentified_GS11_sp;s__GS11_sp		Rozellomycota	Rozellomycotina_cls_Incertae_sedis	GS11	unidentified_GS11_sp	unidentified_GS11_sp	GS11_sp
Group 11341	OTU_533_Jun21				19
Group 11341		OTU_533_Jun21	TR97H	19	19	soil	Tabebuia rosea	H	TR97	No blast hit
Group 11349	OTU_1304_Jun21				5
Group 11349		OTU_1304_Jun21	KS106D	5	5	soil	Khaya senegalensis	D	KS106	No blast hit
Group 1135	OTU_292_Aug20				287
Group 1135		OTU_292_Aug20	DRain13F, DRain16b, HRain17, HRain18	6, 1, 11, 95	113	fruiting body, soil, soil, soil	Samanea saman, Samanea saman, Samanea saman, Samanea saman	D, D, H, H	13A, R16D2, R17H, R18H	No blast hit
Group 1135		OTU_525_Deca20	DRain25a, DRain25d, DRain28b, DRain31a, DRain31b	2, 1, 5, 1, 1	10	soil, soil, soil, soil, soil	Samanea saman, Samanea saman, Samanea saman, Samanea saman, Samanea saman	D, D, D, D, D	R25D1, R25D4, R28D2, R31D1, R31D2	No blast hit
Group 1135		OTU_3867_Jul20	DWax2, DWax3, DWax7, DRain9, DRain10, HRain12	3, 3, 2, 59, 95, 2	164	soil, soil, soil, soil, soil, soil	Cyrostachys renda, Cyrostachys renda, Cyrostachys renda, Samanea saman, Samanea saman, Samanea saman	D, D, D, D, D, H	2, 3, 7, 9, 10, 12	No blast hit
Group 11352	OTU_44_Apr21				33
Group 11352		OTU_44_Apr21	KS71DT17M, R463AM	25, 8	33	tissue, tissue	Khaya senegalensis, Samanea samen	D, D	KS71DT17M, R463AM	Unclassified
Group 11354	OTU_4539_Jul20				5
Group 11354		OTU_4539_Jul20	DWax3, HWax5r	2, 3	5	soil, soil	Cyrostachys renda, Cyrostachys renda	D, H	3, 5	No blast hit
Group 11358	OTU_1382_Decb20				22
Group 11358		OTU_1382_Decb20	CE39, R46	2, 20	22	soil, soil	Casuarina equisetifolia, Samanea samen	D, D	CE39, R46	No blast hit
Group 11359	ASV1770_Mar22				5
Group 11359		ASV1770_Mar22	TR154DT	5	5	tissue	Casuarina equisetifolia	D	TR154DT	k__Fungi
Group 1136	OTU_9_Jun21				3292							Rozellomycota	Rozellomycotina_cls_Incertae_sedis	GS11	unidentified_GS11_sp	unidentified_GS11_sp	GS11_sp
Group 1136		OTU_9_Jun21	TR97H, KS100D, KS101H, KS102H, KS103H, KS105H, KS106D, KS107H, A58DT4	10, 1191, 74, 1713, 11, 7, 2, 8, 1	3017	soil, soil, soil, soil, soil, soil, soil, soil, tissue	Tabebuia rosea, Khaya senegalensis, Khaya senegalensis, Khaya senegalensis, Khaya senegalensis, Khaya senegalensis, Khaya senegalensis, Khaya senegalensis, Pterocarpus indicus	H, D, H, H, H, H, D, H, D	TR97, KS100, KS101, KS102, KS103, KS105, KS106, KS107, A58DT4	k__Fungi;p__Rozellomycota;c__Rozellomycotina_cls_Incertae_sedis;o__GS11;f__unidentified_GS11_sp;g__unidentified_GS11_sp;s__GS11_sp		Rozellomycota	Rozellomycotina_cls_Incertae_sedis	GS11	unidentified_GS11_sp	unidentified_GS11_sp	GS11_sp
Group 1136		OTU_146_Oct21	R112, R120DT	34, 2	36	soil, tissue	Samanea saman, Samanea saman	?, D	R112, R120DT	k__Fungi;p__Rozellomycota;c__Rozellomycotina_cls_Incertae_sedis;o__GS11		Rozellomycota	Rozellomycotina_cls_Incertae_sedis	GS11
Group 1136		OTU_143_Sep20	DYF22a, DYF22b, DYF24b	190, 12, 15	217	soil, soil, soil	Peltophorum pterocarpum, Peltophorum pterocarpum, Peltophorum pterocarpum	D, D, D	YF22D1, YF22D2, YF24D2	No blast hit
Group 1136		OTU_2416_May21	YF69D, KS71D, SM76H, A80D, SM75DT2	1, 15, 4, 1, 1	22	soil, soil, soil, soil, tissue	Peltophorum pterocarpum, Khaya senegalensis, Swietenia macrophylla, Pterocarpus indicus, Swietenia macrophylla	D, D, H, D, D	YF69, KS71, SM76, A80, SM75DT2	k__Fungi;p__Rozellomycota;c__Rozellomycotina_cls_Incertae_sedis;o__GS11;f__unidentified_GS11_sp;g__unidentified_GS11_sp;s__GS11_sp		Rozellomycota	Rozellomycotina_cls_Incertae_sedis	GS11	unidentified_GS11_sp	unidentified_GS11_sp	GS11_sp
Group 11366	OTU_1382_Sep20				5
Group 11366		OTU_1382_Sep20	DYF24b	5	5	soil	Peltophorum pterocarpum	D	YF24D2	No blast hit
Group 1137	OTU_2114_Dec21				40							Rozellomycota	Rozellomycotina_cls_Incertae_sedis	GS11	unidentified_GS11_sp	unidentified_GS11_sp	GS11_sp
Group 1137		OTU_1446_Jul20	DWax1, DWax2, DWax3, HWax5r, HWax8, DRain9, DRain10, HRain12, HAng15	1, 3, 7, 3, 6, 3, 3, 2, 5	33	soil, soil, soil, soil, soil, soil, soil, soil, soil	Cyrostachys renda, Cyrostachys renda, Cyrostachys renda, Cyrostachys renda, Cyrostachys renda, Samanea saman, Samanea saman, Samanea saman, Pterocarpus indicus	D, D, D, H, H, D, D, H, H	1, 2, 3, 5, 8, 9, 10, 12, 15	No blast hit
Group 1137		OTU_1071_Jun21	TR97H	7	7	soil	Tabebuia rosea	H	TR97	k__Fungi;p__Rozellomycota;c__Rozellomycotina_cls_Incertae_sedis;o__GS11;f__unidentified_GS11_sp;g__unidentified_GS11_sp;s__GS11_sp		Rozellomycota	Rozellomycotina_cls_Incertae_sedis	GS11	unidentified_GS11_sp	unidentified_GS11_sp	GS11_sp
Group 11374	OTU_2784_Aug20				5
Group 11374		OTU_2784_Aug20	DRain21F, DRain16a, DRain16c	2, 1, 2	5	fruiting body, soil, soil	Samanea saman, Samanea saman, Samanea saman	D, D, D	R21FB, R16D1, R16D3	No blast hit
Group 11377	OTU_1260_Aug20				13
Group 11377		OTU_1260_Aug20	DRain16a, DRain16c, HRain18	2, 10, 1	13	soil, soil, soil	Samanea saman, Samanea saman, Samanea saman	D, D, H	R16D1, R16D3, R18H	No blast hit
Group 1138	OTU_1782_Deca20				13							Rozellomycota
Group 1138		ASV1103_Mar22	CE150, CE150DT3, CE155DT3	9, 2, 2	13	soil, tissue, tissue	Casuarina equisetifolia, Casuarina equisetifolia, Casuarina equisetifolia	D, D, D	CE150, CE150DT3, CE155DT3	k__Fungi; p__Rozellomycota; c__; o__; f__; g__; s__		Rozellomycota
Group 11382	OTU_2318_Jul20				11
Group 11382		OTU_2318_Jul20	HRainNTU, HWax8	9, 2	11	soil, soil	Samanea saman, Cyrostachys renda	H, H	HRainNTU, 8	No blast hit
Group 11383	OTU_943_Jun21				13
Group 11383		OTU_943_Jun21	KS99D	13	13	soil	Khaya senegalensis	D	KS99	No blast hit
Group 1139	OTU_1620_Jul20				6678							Rozellomycota	Rozellomycotina_cls_Incertae_sedis	GS11	unidentified_GS11_sp	unidentified_GS11_sp	GS11_sp
Group 1139		OTU_1620_Jul20	HRain12	23	23	soil	Samanea saman	H	12	No blast hit
Group 1139		OTU_13_May21	SG63H, A64D, SG65H, YF68H, YF69D, KS71D, KS73D, SM76H, SM75DT1, T82H	8, 26, 24, 24, 6543, 7, 2, 2, 5, 2	6643	soil, soil, soil, soil, soil, soil, soil, soil, tissue, soil	Syzygium grande, Pterocarpus indicus, Syzygium grande, Peltophorum pterocarpum, Peltophorum pterocarpum, Khaya senegalensis, Khaya senegalensis, Swietenia macrophylla, Swietenia macrophylla, Samanea saman	H, D, H, H, D, D, D, H, D, H	SG63, A64, SG65, YF68 , YF69, KS71, KS73, SM76, SM75DT1, R82	k__Fungi;p__Rozellomycota;c__Rozellomycotina_cls_Incertae_sedis;o__GS11;f__unidentified_GS11_sp;g__unidentified_GS11_sp;s__GS11_sp		Rozellomycota	Rozellomycotina_cls_Incertae_sedis	GS11	unidentified_GS11_sp	unidentified_GS11_sp	GS11_sp
Group 1139		ASV1157_Mar22	CE149	12	12	soil	Casuarina equisetifolia	D	CE149	k__Fungi
Group 11392	OTU_1776_Aug20				9
Group 11392		OTU_1776_Aug20	HRain19	9	9	soil	Samanea saman	H	R19H	No blast hit
Group 11394	OTU_3118_Dec21				97
Group 11394		OTU_3118_Dec21	SM136, KS138DT2, KS139, KS141DT1, KS141DT2, A144DT1, SG145DT1, A147DT, A148DT, A126FB, L133FB2	1, 40, 1, 1, 1, 1, 28, 3, 2, 11, 8	97	soil, tissue, soil, tissue, tissue, tissue, tissue, tissue, tissue, fruiting body, fruiting body	Swietenia macrophylla, Khaya Senegalensis, Khaya senegalensis, Khaya senegalensis, Khaya senegalensis, Pterocarpus indicus, Syzygium grande, Pterocarpus indicus, Pterocarpus indicus, Pterocarpus indicus, unknown	D, D, D, D, D, D, D, D, D, H, D	SM136, KS138DT2, KS139, KS141DT1, KS141DT2, A144DT1, SG145DT1, A147DT, A148DT, A126 FT, L133FB2	No blast hit
Group 11399	OTU_3667_Decb20				6
Group 11399		OTU_3667_Decb20	R48	6	6	soil	Samanea samen	H	R48	No blast hit
Group 114	OTU_1171_Dec21				118							Basidiomycota	Agaricomycetes	Trechisporales	unidentified_Trechisporales_sp	unidentified_Trechisporales_sp	Trechisporales_sp
Group 114		OTU_686_Deca20	HRain27, DRain28a, DRain29F2, DRain33Ic	6, 1, 2, 1	10	soil, soil, fruiting body, tissue	Samanea saman, Samanea saman, Samanea saman, Samanea saman	H, D, D, D	R27H, R28D1, R29FB2, R33IT3D	k__Fungi;p__Basidiomycota;c__Agaricomycetes		Basidiomycota	Agaricomycetes
Group 114		OTU_1192_Jun21	KS106D	7	7	soil	Khaya senegalensis	D	KS106	k__Fungi;p__;c__;o__;f__;g__;s__
Group 114		OTU_192_Mara21	R70DT2, R70DT1A, KS57DT3, KS57DT2	14, 15, 4, 1	34	tissue, tissue, tissue, tissue	Samanea saman, Samanea saman, Khaya senegalensis, Khaya senegalensis	D, D, D, D	R70DT2, R70DT1a, KS57DT3, KS57DT2	k__Fungi;p__Basidiomycota;c__Agaricomycetes;o__Trechisporales;f__unidentified_Trechisporales_sp;g__unidentified_Trechisporales_sp;s__Trechisporales_sp		Basidiomycota	Agaricomycetes	Trechisporales	unidentified_Trechisporales_sp	unidentified_Trechisporales_sp	Trechisporales_sp
Group 114		OTU_209_Oct21	CE134DT, R112, R113	2, 1, 45	48	tissue, soil, soil	Casuarina equisetifolia, Samanea saman, Samanea saman	D, ?, ?	CE134DT, R112, R113	k__Fungi;p__Basidiomycota;c__Agaricomycetes		Basidiomycota	Agaricomycetes
Group 114		ASV900_Mar22	CE149	19	19	soil	Casuarina equisetifolia	D	CE149	k__Fungi; p__Basidiomycota; c__Agaricomycetes; o__Trechisporales; f__; g__; s__		Basidiomycota	Agaricomycetes	Trechisporales
Group 1140	OTU_988_Aug20				23
Group 1140		OTU_988_Aug20	DRain16c, HRain18, HRain19, DRain21	1, 1, 3, 11	16	soil, soil, soil, soil	Samanea saman, Samanea saman, Samanea saman, Samanea saman	D, H, H, D	R16D3, R18H, R19H, R21D	No blast hit
Group 1140		OTU_880_Deca20	DRain25a, DRain25d, DRain31b, DRain33Ic	2, 2, 1, 2	7	soil, soil, soil, tissue	Samanea saman, Samanea saman, Samanea saman, Samanea saman	D, D, D, D	R25D1, R25D4, R31D2, R33IT3D	No blast hit
Group 11405	OTU_825_Decb20				47
Group 11405		OTU_825_Decb20	R46DT2, R46DT3	44, 3	47	tissue, tissue	Samanea samen, Samanea samen	D, D	R46DT2, R46DT3	No blast hit
Group 11407	OTU_2610_Decb20				7
Group 11407		OTU_2610_Decb20	YF44, R46DT3	3, 4	7	soil, tissue	Peltophorum pterocarpum, Samanea samen	H, D	YF44, R46DT3	No blast hit
Group 1141	OTU_186_Jun21				128							Rozellomycota	unidentified_Rozellomycota_sp	unidentified_Rozellomycota_sp	unidentified_Rozellomycota_sp	unidentified_Rozellomycota_sp	Rozellomycota_sp
Group 1141		OTU_186_Jun21	KS99D, KS100D, KS102H, KS103H, KS105H, KS100DT2	1, 89, 19, 2, 1, 1	113	soil, soil, soil, soil, soil, tissue	Khaya senegalensis, Khaya senegalensis, Khaya senegalensis, Khaya senegalensis, Khaya senegalensis, Khaya senegalensis	D, D, H, H, H, D	KS99, KS100, KS102, KS103, KS105, KS100DT2	k__Fungi;p__Rozellomycota;c__unidentified_Rozellomycota_sp;o__unidentified_Rozellomycota_sp;f__unidentified_Rozellomycota_sp;g__unidentified_Rozellomycota_sp;s__Rozellomycota_sp		Rozellomycota	unidentified_Rozellomycota_sp	unidentified_Rozellomycota_sp	unidentified_Rozellomycota_sp	unidentified_Rozellomycota_sp	Rozellomycota_sp
Group 1141		OTU_742_May21	KS73D	15	15	soil	Khaya senegalensis	D	KS73	k__Fungi;p__Rozellomycota;c__unidentified_Rozellomycota_sp;o__unidentified_Rozellomycota_sp;f__unidentified_Rozellomycota_sp;g__unidentified_Rozellomycota_sp;s__Rozellomycota_sp		Rozellomycota	unidentified_Rozellomycota_sp	unidentified_Rozellomycota_sp	unidentified_Rozellomycota_sp	unidentified_Rozellomycota_sp	Rozellomycota_sp
Group 11417	OTU_1614_Aug20				10
Group 11417		OTU_1614_Aug20	DRain21	10	10	soil	Samanea saman	D	R21D	No blast hit
Group 1142	OTU_1563_Dec21				99							Rozellomycota	unidentified_Rozellomycota_sp	unidentified_Rozellomycota_sp	unidentified_Rozellomycota_sp	unidentified_Rozellomycota_sp	Rozellomycota_sp
Group 1142		OTU_1420_Jul20	DWax3, HWax8, HRain12, DAng14, OpenF1	24, 35, 3, 4, 2	68	soil, soil, soil, soil, soil	Cyrostachys renda, Cyrostachys renda, Samanea saman, Pterocarpus indicus, unknown	D, H, H, D, H	3, 8, 12, 14, OpenF1	No blast hit
Group 1142		OTU_808_Jun21	KS101H, KS103H, KS106D	23, 7, 1	31	soil, soil, soil	Khaya senegalensis, Khaya senegalensis, Khaya senegalensis	H, H, D	KS101, KS103, KS106	k__Fungi;p__Rozellomycota;c__unidentified_Rozellomycota_sp;o__unidentified_Rozellomycota_sp;f__unidentified_Rozellomycota_sp;g__unidentified_Rozellomycota_sp;s__Rozellomycota_sp		Rozellomycota	unidentified_Rozellomycota_sp	unidentified_Rozellomycota_sp	unidentified_Rozellomycota_sp	unidentified_Rozellomycota_sp	Rozellomycota_sp
Group 11421	OTU_1720_Aug20				6
Group 11421		OTU_1720_Aug20	DRain21	6	6	soil	Samanea saman	D	R21D	No blast hit
Group 11423	OTU_1403_Decb20				20
Group 11423		OTU_1403_Decb20	R48	20	20	soil	Samanea samen	H	R48	No blast hit
Group 11426	OTU_1739_Aug20				5
Group 11426		OTU_1739_Aug20	HRain17	5	5	soil	Samanea saman	H	R17H	No blast hit
Group 11427	OTU_926_Jun21				12
Group 11427		OTU_926_Jun21	TR97H	12	12	soil	Tabebuia rosea	H	TR97	No blast hit
Group 1143	OTU_1287_Aug20				58							Basidiomycota	Agaricomycetes	Polyporales	Polyporales_fam_Incertae_sedis	Crustoderma	Crustoderma_corneum
Group 1143		OTU_1287_Aug20	DRain16c, HRain18	8, 9	17	soil, soil	Samanea saman, Samanea saman	D, H	R16D3, R18H	No blast hit
Group 1143		OTU_795_May21	KS71D	13	13	soil	Khaya senegalensis	D	KS71	k__Fungi;p__Basidiomycota;c__Agaricomycetes;o__Polyporales;f__Polyporales_fam_Incertae_sedis;g__Crustoderma;s__Crustoderma_corneum		Basidiomycota	Agaricomycetes	Polyporales	Polyporales_fam_Incertae_sedis	Crustoderma	Crustoderma_corneum
Group 1143		OTU_554_Sep20	DYF22a	28	28	soil	Peltophorum pterocarpum	D	YF22D1	No blast hit
Group 1144	OTU_943_Apr20				44							Rozellomycota	unidentified_Rozellomycota_sp	unidentified_Rozellomycota_sp	unidentified_Rozellomycota_sp	unidentified_Rozellomycota_sp	Rozellomycota_sp
Group 1144		OTU_943_Apr20	HShor2	5	5	soil	Shorea sp.	H	HShor2	No blast hit
Group 1144		OTU_3027_Jul20	HShor2, HRainNTU, DWax2, DAng14	2, 3, 3, 1	9	soil, soil, soil, soil	Shorea sp., Samanea saman, Cyrostachys renda, Pterocarpus indicus	H, H, D, D	HShor2, HRainNTU, 2, 14	No blast hit
Group 1144		OTU_613_May21	A58D, SG65H, SM76H, A58DT1	1, 5, 22, 2	30	soil, soil, soil, tissue	Pterocarpus indicus, Syzygium grande, Swietenia macrophylla, Pterocarpus indicus	D, H, H, D	A58, SG65, SM76, A58DT1	k__Fungi;p__Rozellomycota;c__unidentified_Rozellomycota_sp;o__unidentified_Rozellomycota_sp;f__unidentified_Rozellomycota_sp;g__unidentified_Rozellomycota_sp;s__Rozellomycota_sp		Rozellomycota	unidentified_Rozellomycota_sp	unidentified_Rozellomycota_sp	unidentified_Rozellomycota_sp	unidentified_Rozellomycota_sp	Rozellomycota_sp
Group 11444	OTU_3822_Decb20				7
Group 11444		OTU_3822_Decb20	R50	7	7	soil	Samanea samen	H	R50	No blast hit
Group 11445	OTU_1207_Deca20				6
Group 11445		OTU_1207_Deca20	HRain27	6	6	soil	Samanea saman	H	R27H	No blast hit
Group 1145	OTU_732_Apr20				229							Rozellomycota	unidentified_Rozellomycota_sp	unidentified_Rozellomycota_sp	unidentified_Rozellomycota_sp	unidentified_Rozellomycota_sp	Rozellomycota_sp
Group 1145		OTU_732_Apr20	HShor2, HRain12	6, 6	12	soil, soil	Shorea sp., Samanea saman	H, H	HShor2, 12	No blast hit
Group 1145		OTU_296_Aug20	DRain16a, DRain16b, DRain16c, DRain21	2, 7, 5, 98	112	soil, soil, soil, soil	Samanea saman, Samanea saman, Samanea saman, Samanea saman	D, D, D, D	R16D1, R16D2, R16D3, R21D	No blast hit
Group 1145		OTU_1277_Jul20	HShor2, DWax2, DWax3, HWax5r, DWax7, HWax8, DRain9, DRain9A, DRain10, HRain11, HRain12, HShorPF1	4, 2, 5, 9, 2, 7, 6, 3, 11, 5, 4, 3	61	soil, soil, soil, soil, soil, soil, soil, tissue, soil, soil, soil, soil	Shorea sp., Cyrostachys renda, Cyrostachys renda, Cyrostachys renda, Cyrostachys renda, Cyrostachys renda, Samanea saman, Samanea saman, Samanea saman, Samanea saman, Samanea saman, Shorea sp.	H, D, D, H, D, H, D, D, D, H, H, H	HShor2, 2, 3, 5, 7, 8, 9, 9-A, 10, 11, 12, HShorPF1	No blast hit
Group 1145		OTU_390_Oct21	A128DT1, R113	3, 3	6	tissue, soil	Pterocarpus indicus, Samanea saman	D, ?	A128DT1, R113	No blast hit
Group 1145		OTU_1837_Sep20	DYF22a, DYF24F	6, 1	7	soil, fruiting body	Peltophorum pterocarpum, Peltophorum pterocarpum	D, D	YF22D1, YF24FB	No blast hit
Group 1145		ASV1815_Mar22	CE149	5	5	soil	Casuarina equisetifolia	D	CE149	k__Fungi
Group 1145		OTU_820_May21	A58D, SG65H, KS71D, KS73D, SM76H	17, 3, 1, 1, 4	26	soil, soil, soil, soil, soil	Pterocarpus indicus, Syzygium grande, Khaya senegalensis, Khaya senegalensis, Swietenia macrophylla	D, H, D, D, H	A58, SG65, KS71, KS73, SM76	k__Fungi;p__Rozellomycota;c__unidentified_Rozellomycota_sp;o__unidentified_Rozellomycota_sp;f__unidentified_Rozellomycota_sp;g__unidentified_Rozellomycota_sp;s__Rozellomycota_sp		Rozellomycota	unidentified_Rozellomycota_sp	unidentified_Rozellomycota_sp	unidentified_Rozellomycota_sp	unidentified_Rozellomycota_sp	Rozellomycota_sp
Group 11452	OTU_1077_Jun21				13
Group 11452		OTU_1077_Jun21	KS106D	13	13	soil	Khaya senegalensis	D	KS106	No blast hit
Group 11455	OTU_2773_Jul20				7
Group 11455		OTU_2773_Jul20	HWax8	7	7	soil	Cyrostachys renda	H	8	No blast hit
Group 11459	OTU_3237_Jul20				6
Group 11459		OTU_3237_Jul20	HWax8	6	6	soil	Cyrostachys renda	H	8	No blast hit
Group 1146	OTU_2736_Deca20				77							Rozellomycota	unidentified_Rozellomycota_sp	unidentified_Rozellomycota_sp	unidentified_Rozellomycota_sp	unidentified_Rozellomycota_sp	Rozellomycota_sp
Group 1146		OTU_473_Jun21	KS107H	47	47	soil	Khaya senegalensis	H	KS107	k__Fungi;p__Rozellomycota;c__unidentified_Rozellomycota_sp;o__unidentified_Rozellomycota_sp;f__unidentified_Rozellomycota_sp;g__unidentified_Rozellomycota_sp;s__Rozellomycota_sp		Rozellomycota	unidentified_Rozellomycota_sp	unidentified_Rozellomycota_sp	unidentified_Rozellomycota_sp	unidentified_Rozellomycota_sp	Rozellomycota_sp
Group 1146		OTU_622_May21	SM75H	30	30	soil	Swietenia macrophylla	H	SM75	k__Fungi;p__Rozellomycota;c__unidentified_Rozellomycota_sp;o__unidentified_Rozellomycota_sp;f__unidentified_Rozellomycota_sp;g__unidentified_Rozellomycota_sp;s__Rozellomycota_sp		Rozellomycota	unidentified_Rozellomycota_sp	unidentified_Rozellomycota_sp	unidentified_Rozellomycota_sp	unidentified_Rozellomycota_sp	Rozellomycota_sp
Group 1147	OTU_190_Dec21				235
Group 1147		OTU_190_Dec21	SM135, SM136, KS141, KS141DT1, L133DT	3, 2, 88, 1, 2	96	soil, soil, soil, tissue, tissue	Swietenia macrophylla, Swietenia macrophylla, Khaya senegalensis, Khaya senegalensis, unknown	D, D, D, D, D	SM135, SM136, KS141, KS141DT1, L133DT	k__Fungi;p__;c__;o__;f__;g__;s__
Group 1147		OTU_526_Jul20	DWax7, HRain12	137, 2	139	soil, soil	Cyrostachys renda, Samanea saman	D, H	7, 12	No blast hit
Group 11479	OTU_354_Marb21				105
Group 11479		OTU_354_Marb21	KS71HT, KS71DT5	79, 26	105	tissue, tissue	Khaya senegalensis, Khaya senegalensis	D, D	KS71HT, KS71DT5	No blast hit
Group 11480	OTU_4245_May21				54							Basidiomycota	Agaricomycetes	Boletales	Suillaceae	Suillus	Suillus_spraguei
Group 11480		OTU_4245_May21	SG63H, A64D, YF69D, KS71D, SM75H, SM76H, A80D, SM75DT2, T82H	3, 8, 9, 10, 1, 1, 1, 6, 15	54	soil, soil, soil, soil, soil, soil, soil, tissue, soil	Syzygium grande, Pterocarpus indicus, Peltophorum pterocarpum, Khaya senegalensis, Swietenia macrophylla, Swietenia macrophylla, Pterocarpus indicus, Swietenia macrophylla, Samanea saman	H, D, D, D, H, H, D, D, H	SG63, A64, YF69, KS71, SM75, SM76, A80, SM75DT2, R82	k__Fungi;p__Basidiomycota;c__Agaricomycetes;o__Boletales;f__Suillaceae;g__Suillus;s__Suillus_spraguei		Basidiomycota	Agaricomycetes	Boletales	Suillaceae	Suillus	Suillus_spraguei
Group 11482	OTU_1803_May21				5
Group 11482		OTU_1803_May21	YF51H	5	5	soil	Peltophorum pterocarpum	H	YF51	No blast hit
Group 11484	OTU_1255_Decb20				31
Group 11484		OTU_1255_Decb20	R46, R47DT2	29, 2	31	soil, tissue	Samanea samen, Samanea samen	D, D	R46, R47DT2	No blast hit
Group 11487	OTU_1571_Jun21				5
Group 11487		OTU_1571_Jun21	KS101H	5	5	soil	Khaya senegalensis	H	KS101	No blast hit
Group 11489	OTU_1934_Decb20				7
Group 11489		OTU_1934_Decb20	CE41	7	7	soil	Casuarina equisetifolia	H	CE41	No blast hit
Group 1149	OTU_1385_Aug20				48
Group 1149		OTU_1385_Aug20	HRain18, HRain19	1, 10	11	soil, soil	Samanea saman, Samanea saman	H, H	R18H, R19H	No blast hit
Group 1149		OTU_465_Jun21	KS100D, KS102H, KS103H	5, 1, 31	37	soil, soil, soil	Khaya senegalensis, Khaya senegalensis, Khaya senegalensis	D, H, H	KS100, KS102, KS103	k__Fungi;p__;c__;o__;f__;g__;s__
Group 11497	OTU_595_Sep20				9
Group 11497		OTU_595_Sep20	DYF24b	9	9	soil	Peltophorum pterocarpum	D	YF24D2	No blast hit
Group 115	OTU_84_Dec21				1570							Mortierellomycota, Zygomycota	Mortierellomycetes, Incertae_sedis_Zygomycota	Mortierellales	Mortierellaceae	Mortierella	Mortierella_sp, Mortierella_ambigua
Group 115		OTU_84_Dec21	SM135, SM136, KS138DT2, KS139, KS141DT1, KS141DT2, A144DT2, A144FB	42, 640, 2, 3, 3, 1, 1, 8	700	soil, soil, tissue, soil, tissue, tissue, tissue, fruiting body	Swietenia macrophylla, Swietenia macrophylla, Khaya Senegalensis, Khaya senegalensis, Khaya senegalensis, Khaya senegalensis, Pterocarpus indicus, Pterocarpus indicus	D, D, D, D, D, D, D, D	SM135, SM136, KS138DT2, KS139, KS141DT1, KS141DT2, A144DT2, A144FB	k__Fungi;p__Mortierellomycota;c__Mortierellomycetes;o__Mortierellales;f__Mortierellaceae;g__Mortierella;s__		Mortierellomycota	Mortierellomycetes	Mortierellales	Mortierellaceae	Mortierella
Group 115		OTU_320_Deca20	DRain25a, DRain25d, DRain28a, DRain31a, DRain31b, DRain32a, DRain33Ia, DRain33Ic, DRain33h, DRain33dt	7, 1, 1, 1, 9, 3, 1, 3, 3, 3	32	soil, soil, soil, soil, soil, soil, tissue, tissue, tissue, tissue	Samanea saman, Samanea saman, Samanea saman, Samanea saman, Samanea saman, Samanea saman, Samanea saman, Samanea saman, Samanea saman, Samanea saman	D, D, D, D, D, D, D, D, H, D	R25D1, R25D4, R28D1, R31D1, R31D2, R32D1, R33IT1D, R33IT3D, R33HTD, R33DTD	k__Fungi;p__Zygomycota;c__Incertae_sedis_Zygomycota;o__Mortierellales;f__Mortierellaceae		Zygomycota	Incertae_sedis_Zygomycota	Mortierellales	Mortierellaceae
Group 115		OTU_1315_Jun21	TR98H, KS99D, KS103H	1, 5, 2	8	soil, soil, soil	Tabebuia rosea, Khaya senegalensis, Khaya senegalensis	H, D, H	TR98, KS99, KS103	k__Fungi;p__Mortierellomycota;c__Mortierellomycetes;o__Mortierellales;f__Mortierellaceae;g__Mortierella;s__Mortierella_sp		Mortierellomycota	Mortierellomycetes	Mortierellales	Mortierellaceae	Mortierella	Mortierella_sp
Group 115		OTU_639_May21	YF69D, KS73D, SM75H	6, 3, 11	20	soil, soil, soil	Peltophorum pterocarpum, Khaya senegalensis, Swietenia macrophylla	D, D, H	YF69, KS73, SM75	k__Fungi;p__Mortierellomycota;c__Mortierellomycetes;o__Mortierellales;f__Mortierellaceae;g__Mortierella;s__Mortierella_sp		Mortierellomycota	Mortierellomycetes	Mortierellales	Mortierellaceae	Mortierella	Mortierella_sp
Group 115		OTU_347_Oct21	R111, R112	1, 6	7	soil, soil	Samanea saman, Samanea saman	D, ?	RT111, R112	k__Fungi;p__Mortierellomycota;c__Mortierellomycetes;o__Mortierellales;f__Mortierellaceae;g__Mortierella;s__Mortierella_ambigua		Mortierellomycota	Mortierellomycetes	Mortierellales	Mortierellaceae	Mortierella	Mortierella_ambigua
Group 115		OTU_455_Sep20	DYF22a, DYF22b	11, 13	24	soil, soil	Peltophorum pterocarpum, Peltophorum pterocarpum	D, D	YF22D1, YF22D2	k__Fungi;p__Zygomycota;c__Incertae_sedis_Zygomycota;o__Mortierellales;f__Mortierellaceae		Zygomycota	Incertae_sedis_Zygomycota	Mortierellales	Mortierellaceae
Group 115		ASV102_Mar22	CE153FB, CE150, CE149, CE149DT2, CE150DT3, CE151DT3, CE155DT2, CE155DT3, CE149DT4, CE151	6, 408, 206, 67, 6, 6, 38, 15, 4, 9	765	fruiting body, soil, soil, tissue, tissue, tissue, tissue, tissue, tissue, soil	Casuarina equisetifolia, Casuarina equisetifolia, Casuarina equisetifolia, Casuarina equisetifolia, Casuarina equisetifolia, Casuarina equisetifolia, Casuarina equisetifolia, Casuarina equisetifolia, Casuarina equisetifolia, Casuarina equisetifolia	D, D, D, D, D, D, D, D, D, D	CE153FB, CE150, CE149, CE149DT2, CE150DT3, CE151DT3, CE155DT2, CE155DT3, CE149DT4, CE151	k__Fungi; p__Mortierellomycota; c__Mortierellomycetes; o__Mortierellales; f__Mortierellaceae; g__Mortierella; s__Mortierella_ambigua		Mortierellomycota	Mortierellomycetes	Mortierellales	Mortierellaceae	Mortierella	Mortierella_ambigua
Group 115		ASV1728_Mar22	CE151DT4	5	5	tissue	Casuarina equisetifolia	D	CE151DT4	k__Fungi; p__Mortierellomycota; c__Mortierellomycetes; o__Mortierellales; f__Mortierellaceae; g__Mortierella; s__Mortierella_ambigua		Mortierellomycota	Mortierellomycetes	Mortierellales	Mortierellaceae	Mortierella	Mortierella_ambigua
Group 115		ASV1316_Mar22	TR154DT	9	9	tissue	Casuarina equisetifolia	D	TR154DT	k__Fungi; p__Mortierellomycota; c__Mortierellomycetes; o__Mortierellales; f__Mortierellaceae; g__Mortierella; s__Mortierella_ambigua		Mortierellomycota	Mortierellomycetes	Mortierellales	Mortierellaceae	Mortierella	Mortierella_ambigua
Group 1150	OTU_984_Deca20				144
Group 1150		OTU_984_Deca20	DRain25d, DRain29b, DRain32a	1, 4, 1	6	soil, soil, soil	Samanea saman, Samanea saman, Samanea saman	D, D, D	R25D4, R29D2, R32D1	No blast hit
Group 1150		OTU_157_Jun21	KS100D, KS102H, KS103H, KS107H, A58DT4	36, 1, 8, 50, 3	98	soil, soil, soil, soil, tissue	Khaya senegalensis, Khaya senegalensis, Khaya senegalensis, Khaya senegalensis, Pterocarpus indicus	D, H, H, H, D	KS100, KS102, KS103, KS107, A58DT4	k__Fungi;p__;c__;o__;f__;g__;s__
Group 1150		OTU_407_May21	KS71D, SM75H	23, 1	24	soil, soil	Khaya senegalensis, Swietenia macrophylla	D, H	KS71, SM75	k__Fungi;p__;c__;o__;f__;g__;s__
Group 1150		OTU_2005_Jul20	HRain11, DAng14	9, 7	16	soil, soil	Samanea saman, Pterocarpus indicus	H, D	11, 14	No blast hit
Group 11504	OTU_1846_Jul20				52
Group 11504		OTU_1846_Jul20	DWax1, DRain10	3, 49	52	soil, soil	Cyrostachys renda, Samanea saman	D, D	1, 10	No blast hit
Group 1151	OTU_4407_Jul20				28							Rozellomycota
Group 1151		OTU_1015_Jun21	KS100D, KS101H, KS102H	1, 7, 3	11	soil, soil, soil	Khaya senegalensis, Khaya senegalensis, Khaya senegalensis	D, H, H	KS100, KS101, KS102	k__Fungi;p__;c__;o__;f__;g__;s__
Group 1151		ASV961_Mar22	CE149, CE151DT3	13, 4	17	soil, tissue	Casuarina equisetifolia, Casuarina equisetifolia	D, D	CE149, CE151DT3	k__Fungi; p__Rozellomycota; c__; o__; f__; g__; s__		Rozellomycota
Group 11513	OTU_1377_Sep20				10
Group 11513		OTU_1377_Sep20	DYF24b	10	10	soil	Peltophorum pterocarpum	D	YF24D2	No blast hit
Group 11516	OTU_4430_Jul20				7
Group 11516		OTU_4430_Jul20	HWax5r	7	7	soil	Cyrostachys renda	H	5	No blast hit
Group 1152	OTU_6566_Deca20				61							Rozellomycota	Rozellomycotina_cls_Incertae_sedis	GS06	unidentified_GS06_sp	unidentified_GS06_sp	GS06_sp
Group 1152		OTU_2484_Jul20	DWax1, DWax2, DWax3, DRain9, DRain10, HRain11, HRain12	1, 1, 1, 1, 3, 10, 6	23	soil, soil, soil, soil, soil, soil, soil	Cyrostachys renda, Cyrostachys renda, Cyrostachys renda, Samanea saman, Samanea saman, Samanea saman, Samanea saman	D, D, D, D, D, H, H	1, 2, 3, 9, 10, 11, 12	No blast hit
Group 1152		OTU_607_Jun21	TR98H	38	38	soil	Tabebuia rosea	H	TR98	k__Fungi;p__Rozellomycota;c__Rozellomycotina_cls_Incertae_sedis;o__GS06;f__unidentified_GS06_sp;g__unidentified_GS06_sp;s__GS06_sp		Rozellomycota	Rozellomycotina_cls_Incertae_sedis	GS06	unidentified_GS06_sp	unidentified_GS06_sp	GS06_sp
Group 11524	OTU_6456_Jul20				5
Group 11524		OTU_6456_Jul20	HWax8	5	5	soil	Cyrostachys renda	H	8	No blast hit
Group 1153	OTU_1087_Apr20				302
Group 1153		OTU_1087_Apr20	DWax2	6	6	soil	Cyrostachys renda	D	2	No blast hit
Group 1153		OTU_146_Aug20	DRain16a, HRain18, DRain21	2, 3, 291	296	soil, soil, soil	Samanea saman, Samanea saman, Samanea saman	D, H, D	R16D1, R18H, R21D	No blast hit
Group 11542	OTU_1008_Sep20				12
Group 11542		OTU_1008_Sep20	DYF24b	12	12	soil	Peltophorum pterocarpum	D	YF24D2	No blast hit
Group 11547	OTU_877_May21				94							Ascomycota	Dothideomycetes	Pleosporales	Pleosporales_fam_Incertae_sedis	Pseudochaetosphaeronema	Pseudochaetosphaeronema_pandanicola
Group 11547		OTU_877_May21	YF69D, KS71D, SM75H, A58DT1, SM75DT1, SM75DT2, SM76DT1	1, 1, 5, 2, 30, 52, 3	94	soil, soil, soil, tissue, tissue, tissue, tissue	Peltophorum pterocarpum, Khaya senegalensis, Swietenia macrophylla, Pterocarpus indicus, Swietenia macrophylla, Swietenia macrophylla, Swietenia macrophylla	D, D, H, D, D, D, D	YF69, KS71, SM75, A58DT1, SM75DT1, SM75DT2, SM76DT1	k__Fungi;p__Ascomycota;c__Dothideomycetes;o__Pleosporales;f__Pleosporales_fam_Incertae_sedis;g__Pseudochaetosphaeronema;s__Pseudochaetosphaeronema_pandanicola		Ascomycota	Dothideomycetes	Pleosporales	Pleosporales_fam_Incertae_sedis	Pseudochaetosphaeronema	Pseudochaetosphaeronema_pandanicola
Group 1155	OTU_5591_Jul20				656
Group 1155		OTU_85_May21	A64D, KS71D, KS73D, SM75DT2	2, 270, 2, 3	277	soil, soil, soil, tissue	Pterocarpus indicus, Khaya senegalensis, Khaya senegalensis, Swietenia macrophylla	D, D, D, D	A64, KS71, KS73, SM75DT2	k__Fungi;p__;c__;o__;f__;g__;s__
Group 1155		ASV642_Mar22	CE149, CE151	9, 27	36	soil, soil	Casuarina equisetifolia, Casuarina equisetifolia	D, D	CE149, CE151	k__Fungi
Group 1155		ASV939_Mar22	CE150	18	18	soil	Casuarina equisetifolia	D	CE150	k__Fungi
Group 1155		OTU_369_Jun21	TR97H, KS105H, KS106D	38, 1, 35	74	soil, soil, soil	Tabebuia rosea, Khaya senegalensis, Khaya senegalensis	H, H, D	TR97, KS105, KS106	k__Fungi;p__;c__;o__;f__;g__;s__
Group 1155		OTU_190_Aug20	DRain16b, HRain19	250, 1	251	soil, soil	Samanea saman, Samanea saman	D, H	R16D2, R19H	No blast hit
Group 11550	OTU_1672_Dec21				5							Basidiomycota	Agaricomycetes	Thelephorales	Thelephoraceae	Tomentella	Tomentella_ferruginea
Group 11550		OTU_1672_Dec21	A144DT1	5	5	tissue	Pterocarpus indicus	D	A144DT1	k__Fungi;p__Basidiomycota;c__Agaricomycetes;o__Thelephorales;f__Thelephoraceae;g__Tomentella;s__Tomentella_ferruginea		Basidiomycota	Agaricomycetes	Thelephorales	Thelephoraceae	Tomentella	Tomentella_ferruginea
Group 11551	ASV970_Mar22				16
Group 11551		ASV970_Mar22	CE151	16	16	soil	Casuarina equisetifolia	D	CE151	k__Fungi; p__; c__; o__; f__; g__; s__
Group 11558	OTU_2593_Jun21				6
Group 11558		OTU_2593_Jun21	CF78DT1	6	6	tissue	Crytophyllum fragrans	D	CF78DT1	k__Fungi;p__;c__;o__;f__;g__;s__
Group 11559	OTU_1182_Dec21				9							Ascomycota	Sordariomycetes	Xylariales
Group 11559		OTU_1182_Dec21	KS141DT2, L133FB2	8, 1	9	tissue, fruiting body	Khaya senegalensis, unknown	D, D	KS141DT2, L133FB2	k__Fungi;p__Ascomycota;c__Sordariomycetes;o__Xylariales;f__;g__;s__		Ascomycota	Sordariomycetes	Xylariales
Group 1156	OTU_2463_Jul20				631							Rozellomycota	unidentified_Rozellomycota_sp	unidentified_Rozellomycota_sp	unidentified_Rozellomycota_sp	unidentified_Rozellomycota_sp	Rozellomycota_sp
Group 1156		OTU_2463_Jul20	DWax7, HRain11	3, 6	9	soil, soil	Cyrostachys renda, Samanea saman	D, H	7, 11	No blast hit
Group 1156		ASV119_Mar22	CE150, CE149, CE150DT3, CE153DT2, CE155DT3, TR154DT, CE151	53, 143, 18, 2, 7, 9, 326	558	soil, soil, tissue, tissue, tissue, tissue, soil	Casuarina equisetifolia, Casuarina equisetifolia, Casuarina equisetifolia, Casuarina equisetifolia, Casuarina equisetifolia, Casuarina equisetifolia, Casuarina equisetifolia	D, D, D, D, D, D, D	CE150, CE149, CE150DT3, CE153DT2, CE155DT3, TR154DT, CE151	k__Fungi
Group 1156		OTU_743_Aug20	DRain13F, DRain16a, HRain18, HRain19	3, 2, 24, 3	32	fruiting body, soil, soil, soil	Samanea saman, Samanea saman, Samanea saman, Samanea saman	D, D, H, H	13A, R16D1, R18H, R19H	No blast hit
Group 1156		OTU_617_May21	KS73D, SM75H	24, 8	32	soil, soil	Khaya senegalensis, Swietenia macrophylla	D, H	KS73, SM75	k__Fungi;p__Rozellomycota;c__unidentified_Rozellomycota_sp;o__unidentified_Rozellomycota_sp;f__unidentified_Rozellomycota_sp;g__unidentified_Rozellomycota_sp;s__Rozellomycota_sp		Rozellomycota	unidentified_Rozellomycota_sp	unidentified_Rozellomycota_sp	unidentified_Rozellomycota_sp	unidentified_Rozellomycota_sp	Rozellomycota_sp
Group 1157	OTU_81_Dec21				361							Ascomycota	Eurotiomycetes	Onygenales	unidentified_Onygenales_sp	unidentified_Onygenales_sp	Onygenales_sp
Group 1157		OTU_81_Dec21	SM136, KS138DT2, KS139, KS139DT2, KS141, KS141DT1, KS141DT2, A143FB1, A143FB2, A144DT2, A144FB, SG145DT1, A147DT, A148DT, A126FB, L133DT, L133FB1, L133FB2	4, 21, 79, 7, 3, 19, 16, 7, 1, 3, 1, 1, 2, 1, 2, 170, 1, 1	339	soil, tissue, soil, tissue, soil, tissue, tissue, fruiting body, fruiting body, tissue, fruiting body, tissue, tissue, tissue, fruiting body, tissue, fruiting body, fruiting body	Swietenia macrophylla, Khaya Senegalensis, Khaya senegalensis, Khaya senegalensis, Khaya senegalensis, Khaya senegalensis, Khaya senegalensis, Pterocarpus indicus, Pterocarpus indicus, Pterocarpus indicus, Pterocarpus indicus, Syzygium grande, Pterocarpus indicus, Pterocarpus indicus, Pterocarpus indicus, unknown, unknown, unknown	D, D, D, D, D, D, D, D, D, D, D, D, D, D, H, D, D, D	SM136, KS138DT2, KS139, KS139DT2, KS141, KS141DT1, KS141DT2, A143FB1, A143FB2, A144DT2, A144FB, SG145DT1, A147DT, A148DT, A126 FT, L133DT, L133FB1, L133FB2	k__Fungi;p__Ascomycota;c__Eurotiomycetes;o__Onygenales;f__;g__;s__		Ascomycota	Eurotiomycetes	Onygenales
Group 1157		OTU_1357_Jun21	KS102H, KS103H, KS104D	5, 3, 1	9	soil, soil, soil	Khaya senegalensis, Khaya senegalensis, Khaya senegalensis	H, H, D	KS102, KS103, KS104	k__Fungi;p__Ascomycota;c__Eurotiomycetes;o__Onygenales;f__unidentified_Onygenales_sp;g__unidentified_Onygenales_sp;s__Onygenales_sp		Ascomycota	Eurotiomycetes	Onygenales	unidentified_Onygenales_sp	unidentified_Onygenales_sp	Onygenales_sp
Group 1157		OTU_874_May21	YF68H, YF69D	2, 11	13	soil, soil	Peltophorum pterocarpum, Peltophorum pterocarpum	H, D	YF68 , YF69	k__Fungi;p__Ascomycota;c__Eurotiomycetes;o__Onygenales;f__unidentified_Onygenales_sp;g__unidentified_Onygenales_sp;s__Onygenales_sp		Ascomycota	Eurotiomycetes	Onygenales	unidentified_Onygenales_sp	unidentified_Onygenales_sp	Onygenales_sp
Group 11570	OTU_1642_Dec21				24							Ascomycota	Eurotiomycetes
Group 11570		OTU_1642_Dec21	KS139, KS139DT2, A148DT	22, 1, 1	24	soil, tissue, tissue	Khaya senegalensis, Khaya senegalensis, Pterocarpus indicus	D, D, D	KS139, KS139DT2, A148DT	k__Fungi;p__Ascomycota;c__Eurotiomycetes;o__;f__;g__;s__		Ascomycota	Eurotiomycetes
Group 11574	OTU_1970_May21				52
Group 11574		OTU_1970_May21	A58DT1	52	52	tissue	Pterocarpus indicus	D	A58DT1	k__Fungi;p__;c__;o__;f__;g__;s__
Group 11575	OTU_1663_Dec21				13							Ascomycota	Leotiomycetes	Helotiales	Helotiaceae	Scytalidium
Group 11575		OTU_1663_Dec21	KS139, A147DT, L133DT	1, 1, 11	13	soil, tissue, tissue	Khaya senegalensis, Pterocarpus indicus, unknown	D, D, D	KS139, A147DT, L133DT	k__Fungi;p__Ascomycota;c__Leotiomycetes;o__Helotiales;f__Helotiaceae;g__Scytalidium;s__		Ascomycota	Leotiomycetes	Helotiales	Helotiaceae	Scytalidium
Group 11577	OTU_1009_Dec21				24							Ascomycota	Leotiomycetes	Helotiales	Helotiaceae	Scytalidium
Group 11577		OTU_1009_Dec21	KS139, A148DT	3, 21	24	soil, tissue	Khaya senegalensis, Pterocarpus indicus	D, D	KS139, A148DT	k__Fungi;p__Ascomycota;c__Leotiomycetes;o__Helotiales;f__Helotiaceae;g__Scytalidium;s__		Ascomycota	Leotiomycetes	Helotiales	Helotiaceae	Scytalidium
Group 1158	OTU_30_Dec21				4783							Ascomycota	Eurotiomycetes, unidentified_Ascomycota_sp	unidentified_Ascomycota_sp, unidentified_Eurotiomycetes_sp	unidentified_Ascomycota_sp, unidentified_Eurotiomycetes_sp	unidentified_Ascomycota_sp, unidentified_Eurotiomycetes_sp	Ascomycota_sp, Eurotiomycetes_sp
Group 1158		OTU_30_Dec21	SM135, SM135DT, KS138DT2, KS139, KS139DT2, KS141DT1, KS141DT2, A143FB1, A148DT, L133DT	25, 2, 12, 1763, 2, 9, 10, 4, 56, 23	1906	soil, tissue, tissue, soil, tissue, tissue, tissue, fruiting body, tissue, tissue	Swietenia macrophylla, Swietenia macrophylla, Khaya Senegalensis, Khaya senegalensis, Khaya senegalensis, Khaya senegalensis, Khaya senegalensis, Pterocarpus indicus, Pterocarpus indicus, unknown	D, D, D, D, D, D, D, D, D, D	SM135, SM135DT, KS138DT2, KS139, KS139DT2, KS141DT1, KS141DT2, A143FB1, A148DT, L133DT	k__Fungi;p__Ascomycota;c__Eurotiomycetes;o__;f__;g__;s__		Ascomycota	Eurotiomycetes
Group 1158		OTU_867_Jul20	DWax2, HWax5r, DWax7, HRain11, DAng14, DAng14A, HAng15	2, 4, 22, 1, 114, 1, 81	225	soil, soil, soil, soil, soil, tissue, soil	Cyrostachys renda, Cyrostachys renda, Cyrostachys renda, Samanea saman, Pterocarpus indicus, Pterocarpus indicus, Pterocarpus indicus	D, H, D, H, D, D, H	2, 5, 7, 11, 14, 14-A, 15	k__Fungi;p__Ascomycota		Ascomycota
Group 1158		OTU_314_May21	YF51H, A55D, A58D, SG63H, A64D, SG65H, YF68H, YF69D, KS71D, KS73D, SM75DT2	2, 32, 1, 50, 4, 4, 4, 1, 3, 10, 1	112	soil, soil, soil, soil, soil, soil, soil, soil, soil, soil, tissue	Peltophorum pterocarpum, Pterocarpus indicus, Pterocarpus indicus, Syzygium grande, Pterocarpus indicus, Syzygium grande, Peltophorum pterocarpum, Peltophorum pterocarpum, Khaya senegalensis, Khaya senegalensis, Swietenia macrophylla	H, D, D, H, D, H, H, D, D, D, D	YF51, A55, A58, SG63, A64, SG65, YF68 , YF69, KS71, KS73, SM75DT2	k__Fungi;p__Ascomycota;c__unidentified_Ascomycota_sp;o__unidentified_Ascomycota_sp;f__unidentified_Ascomycota_sp;g__unidentified_Ascomycota_sp;s__Ascomycota_sp		Ascomycota	unidentified_Ascomycota_sp	unidentified_Ascomycota_sp	unidentified_Ascomycota_sp	unidentified_Ascomycota_sp	Ascomycota_sp
Group 1158		OTU_450_Aug20	HRain17	59	59	soil	Samanea saman	H	R17H	k__Fungi;p__Ascomycota		Ascomycota
Group 1158		OTU_43_Sep20	DYF22b, DYF24b, DYF24F, HYF25	3, 11, 9, 1440	1463	soil, soil, fruiting body, soil	Peltophorum pterocarpum, Peltophorum pterocarpum, Peltophorum pterocarpum, Peltophorum pterocarpum	D, D, D, H	YF22D2, YF24D2, YF24FB, YF25H	k__Fungi;p__Ascomycota		Ascomycota
Group 1158		OTU_3809_Jun21	KS100D, KS101H, KS102H, KS104D	3, 3, 6, 1	13	soil, soil, soil, soil	Khaya senegalensis, Khaya senegalensis, Khaya senegalensis, Khaya senegalensis	D, H, H, D	KS100, KS101, KS102, KS104	k__Fungi;p__Ascomycota;c__unidentified_Ascomycota_sp;o__unidentified_Ascomycota_sp;f__unidentified_Ascomycota_sp;g__unidentified_Ascomycota_sp;s__Ascomycota_sp		Ascomycota	unidentified_Ascomycota_sp	unidentified_Ascomycota_sp	unidentified_Ascomycota_sp	unidentified_Ascomycota_sp	Ascomycota_sp
Group 1158		OTU_36_Jun21	TR97H, TR98H, KS99D, KS100D, KS101H, KS102H, KS103H, KS104D, KS105H, KS106D, KS100DT2	6, 3, 1, 288, 43, 614, 5, 27, 2, 1, 1	991	soil, soil, soil, soil, soil, soil, soil, soil, soil, soil, tissue	Tabebuia rosea, Tabebuia rosea, Khaya senegalensis, Khaya senegalensis, Khaya senegalensis, Khaya senegalensis, Khaya senegalensis, Khaya senegalensis, Khaya senegalensis, Khaya senegalensis, Khaya senegalensis	H, H, D, D, H, H, H, D, H, D, D	TR97, TR98, KS99, KS100, KS101, KS102, KS103, KS104, KS105, KS106, KS100DT2	k__Fungi;p__Ascomycota;c__Eurotiomycetes;o__unidentified_Eurotiomycetes_sp;f__unidentified_Eurotiomycetes_sp;g__unidentified_Eurotiomycetes_sp;s__Eurotiomycetes_sp		Ascomycota	Eurotiomycetes	unidentified_Eurotiomycetes_sp	unidentified_Eurotiomycetes_sp	unidentified_Eurotiomycetes_sp	Eurotiomycetes_sp
Group 1158		OTU_3596_Jun21	KS100D, KS101H, KS102H, KS104D	3, 2, 6, 3	14	soil, soil, soil, soil	Khaya senegalensis, Khaya senegalensis, Khaya senegalensis, Khaya senegalensis	D, H, H, D	KS100, KS101, KS102, KS104	k__Fungi;p__Ascomycota;c__Eurotiomycetes;o__unidentified_Eurotiomycetes_sp;f__unidentified_Eurotiomycetes_sp;g__unidentified_Eurotiomycetes_sp;s__Eurotiomycetes_sp		Ascomycota	Eurotiomycetes	unidentified_Eurotiomycetes_sp	unidentified_Eurotiomycetes_sp	unidentified_Eurotiomycetes_sp	Eurotiomycetes_sp
Group 11580	OTU_1085_May21				19							Ascomycota	Leotiomycetes	Thelebolales	Pseudeurotiaceae	Pseudeurotium	Pseudeurotium_bakeri
Group 11580		OTU_1085_May21	SG63H, YF68H	18, 1	19	soil, soil	Syzygium grande, Peltophorum pterocarpum	H, H	SG63, YF68	k__Fungi;p__Ascomycota;c__Leotiomycetes;o__Thelebolales;f__Pseudeurotiaceae;g__Pseudeurotium;s__Pseudeurotium_bakeri		Ascomycota	Leotiomycetes	Thelebolales	Pseudeurotiaceae	Pseudeurotium	Pseudeurotium_bakeri
Group 11581	OTU_4627_May21				5							Ascomycota	Leotiomycetes	Helotiales	unidentified_Helotiales_sp	unidentified_Helotiales_sp	Helotiales_sp
Group 11581		OTU_4627_May21	YF51H	5	5	soil	Peltophorum pterocarpum	H	YF51	k__Fungi;p__Ascomycota;c__Leotiomycetes;o__Helotiales;f__unidentified_Helotiales_sp;g__unidentified_Helotiales_sp;s__Helotiales_sp		Ascomycota	Leotiomycetes	Helotiales	unidentified_Helotiales_sp	unidentified_Helotiales_sp	Helotiales_sp
Group 11582	OTU_3502_May21				6							Ascomycota	Sordariomycetes	Sordariales	unidentified_Sordariales_sp	unidentified_Sordariales_sp	Sordariales_sp
Group 11582		OTU_3502_May21	SM76H	6	6	soil	Swietenia macrophylla	H	SM76	k__Fungi;p__Ascomycota;c__Sordariomycetes;o__Sordariales;f__unidentified_Sordariales_sp;g__unidentified_Sordariales_sp;s__Sordariales_sp		Ascomycota	Sordariomycetes	Sordariales	unidentified_Sordariales_sp	unidentified_Sordariales_sp	Sordariales_sp
Group 11589	ASV609_May22				6
Group 11589		ASV609_May22	PM162DT1	6	6	tissue	Callerya atropurpurea	D	PM162DT1	k__Fungi; p__; c__; o__; f__; g__; s__
Group 1159	OTU_273_Dec21				311							Ascomycota	Pezizomycetes, Eurotiomycetes	Pezizales, Onygenales	Pyronemataceae, unidentified_Onygenales_sp	unidentified_Onygenales_sp	Onygenales_sp
Group 1159		OTU_273_Dec21	SM135, KS139, A148DT, L133DT	1, 31, 1, 2	35	soil, soil, tissue, tissue	Swietenia macrophylla, Khaya senegalensis, Pterocarpus indicus, unknown	D, D, D, D	SM135, KS139, A148DT, L133DT	k__Fungi;p__Ascomycota;c__Pezizomycetes;o__Pezizales;f__Pyronemataceae;g__;s__		Ascomycota	Pezizomycetes	Pezizales	Pyronemataceae
Group 1159		OTU_313_Jun21	KS99D, KS101H, KS102H, KS104D	16, 27, 2, 16	61	soil, soil, soil, soil	Khaya senegalensis, Khaya senegalensis, Khaya senegalensis, Khaya senegalensis	D, H, H, D	KS99, KS101, KS102, KS104	k__Fungi;p__Ascomycota;c__Eurotiomycetes;o__Onygenales;f__unidentified_Onygenales_sp;g__unidentified_Onygenales_sp;s__Onygenales_sp		Ascomycota	Eurotiomycetes	Onygenales	unidentified_Onygenales_sp	unidentified_Onygenales_sp	Onygenales_sp
Group 1159		OTU_199_Sep20	DYF22a, DYF24b	209, 6	215	soil, soil	Peltophorum pterocarpum, Peltophorum pterocarpum	D, D	YF22D1, YF24D2	No blast hit
Group 11592	OTU_2119_Dec21				64							Ascomycota	Sordariomycetes	Hypocreales	Nectriaceae	unidentified	Nectriaceae_sp
Group 11592		OTU_656_May21	KS71D, KS73D	42, 3	45	soil, soil	Khaya senegalensis, Khaya senegalensis	D, D	KS71, KS73	k__Fungi;p__Ascomycota;c__Sordariomycetes;o__Hypocreales;f__Nectriaceae;g__unidentified;s__Nectriaceae_sp		Ascomycota	Sordariomycetes	Hypocreales	Nectriaceae	unidentified	Nectriaceae_sp
Group 11592		OTU_1784_Jun21	KS100D, KS106D, KS99DT1, KS99DT2, KS100DT2	3, 2, 5, 6, 3	19	soil, soil, tissue, tissue, tissue	Khaya senegalensis, Khaya senegalensis, Khaya senegalensis, Khaya senegalensis, Khaya senegalensis	D, D, D, D, D	KS100, KS106, KS99DT1, KS99DT2, KS100DT2	k__Fungi;p__Ascomycota;c__Sordariomycetes;o__Hypocreales;f__Nectriaceae;g__unidentified;s__Nectriaceae_sp		Ascomycota	Sordariomycetes	Hypocreales	Nectriaceae	unidentified	Nectriaceae_sp
Group 11594	ASV1314_Mar22				9
Group 11594		ASV1314_Mar22	CE150DT3, CE151	4, 5	9	tissue, soil	Casuarina equisetifolia, Casuarina equisetifolia	D, D	CE150DT3, CE151	k__Fungi; p__; c__; o__; f__; g__; s__
Group 11599	OTU_3134_May21				8							Ascomycota	Lecanoromycetes	Ostropales	Graphidaceae	Graphis	Graphis_sp
Group 11599		OTU_3134_May21	SG65H	8	8	soil	Syzygium grande	H	SG65	k__Fungi;p__Ascomycota;c__Lecanoromycetes;o__Ostropales;f__Graphidaceae;g__Graphis;s__Graphis_sp		Ascomycota	Lecanoromycetes	Ostropales	Graphidaceae	Graphis	Graphis_sp
Group 116	OTU_1712_Aug20				3693							Zygomycota, Mortierellomycota	Incertae_sedis_Zygomycota, Mortierellomycetes	Mortierellales	Mortierellaceae	Mortierella	Mortierella capitata, Mortierella_wolfii
Group 116		OTU_1712_Aug20	DRain16c, HRain18, HRain19	2, 1, 14	17	soil, soil, soil	Samanea saman, Samanea saman, Samanea saman	D, H, H	R16D3, R18H, R19H	k__Fungi;p__Zygomycota;c__Incertae_sedis_Zygomycota;o__Mortierellales;f__Mortierellaceae;g__Mortierella;s__Mortierella capitata		Zygomycota	Incertae_sedis_Zygomycota	Mortierellales	Mortierellaceae	Mortierella	Mortierella capitata
Group 116		OTU_545_Dec21	SM135, KS139, KS141DT2, L133DT	2, 3, 1, 5	11	soil, soil, tissue, tissue	Swietenia macrophylla, Khaya senegalensis, Khaya senegalensis, unknown	D, D, D, D	SM135, KS139, KS141DT2, L133DT	k__Fungi;p__Mortierellomycota;c__Mortierellomycetes;o__Mortierellales;f__Mortierellaceae;g__Mortierella;s__Mortierella_wolfii		Mortierellomycota	Mortierellomycetes	Mortierellales	Mortierellaceae	Mortierella	Mortierella_wolfii
Group 116		OTU_480_Deca20	DRain25a, DRain25c, DRain28a, DRain28b, DRain29b, DRain29F2, DRain29RBD, DRain31a, DRain31b, DRain33Ic, DRain33h	3, 1, 3, 2, 1, 2, 1, 1, 3, 2, 2	21	soil, soil, soil, soil, soil, fruiting body, tissue, soil, soil, tissue, tissue	Samanea saman, Samanea saman, Samanea saman, Samanea saman, Samanea saman, Samanea saman, Samanea saman, Samanea saman, Samanea saman, Samanea saman, Samanea saman	D, D, D, D, D, D, D, D, D, D, H	R25D1, R25D3, R28D1, R28D2, R29D2, R29FB2, R29RBD, R31D1, R31D2, R33IT3D, R33HTD	k__Fungi;p__Zygomycota;c__Incertae_sedis_Zygomycota;o__Mortierellales;f__Mortierellaceae;g__Mortierella;s__Mortierella capitata		Zygomycota	Incertae_sedis_Zygomycota	Mortierellales	Mortierellaceae	Mortierella	Mortierella capitata
Group 116		OTU_201_Jul20	HRainNTU, DWax1, DWax2, DWax3, HWax5r, DWax7, HWax8, DRain9, HRain11, HRain12, DRain13, HAng15, HShorPF1	11, 11, 3, 7, 84, 779, 8, 4, 4, 3, 1, 1, 9	925	soil, soil, soil, soil, soil, soil, soil, soil, soil, soil, soil, soil, soil	Samanea saman, Cyrostachys renda, Cyrostachys renda, Cyrostachys renda, Cyrostachys renda, Cyrostachys renda, Cyrostachys renda, Samanea saman, Samanea saman, Samanea saman, Samanea saman, Pterocarpus indicus, Shorea sp.	H, D, D, D, H, D, H, D, H, H, D, H, H	HRainNTU, 1, 2, 3, 5, 7, 8, 9, 11, 12, 13, 15, HShorPF1	k__Fungi;p__Zygomycota;c__Incertae_sedis_Zygomycota;o__Mortierellales;f__Mortierellaceae;g__Mortierella;s__Mortierella capitata		Zygomycota	Incertae_sedis_Zygomycota	Mortierellales	Mortierellaceae	Mortierella	Mortierella capitata
Group 116		OTU_433_Sep20	DYF22a	34	34	soil	Peltophorum pterocarpum	D	YF22D1	k__Fungi;p__Zygomycota;c__Incertae_sedis_Zygomycota;o__Mortierellales;f__Mortierellaceae;g__Mortierella;s__Mortierella capitata		Zygomycota	Incertae_sedis_Zygomycota	Mortierellales	Mortierellaceae	Mortierella	Mortierella capitata
Group 116		ASV54_Mar22	CE150DT, CE151DT, CE153FB, CE150, CE149, CE150DT3, CE151DT3, CE153DT2, CE155DT2, CE155DT3, TR154DT, CE151	9, 5, 6, 398, 1007, 32, 7, 2, 2, 15, 47, 1155	2685	tissue, tissue, fruiting body, soil, soil, tissue, tissue, tissue, tissue, tissue, tissue, soil	Casuarina equisetifolia, Casuarina equisetifolia, Casuarina equisetifolia, Casuarina equisetifolia, Casuarina equisetifolia, Casuarina equisetifolia, Casuarina equisetifolia, Casuarina equisetifolia, Casuarina equisetifolia, Casuarina equisetifolia, Casuarina equisetifolia, Casuarina equisetifolia	D, D, D, D, D, D, D, D, D, D, D, D	CE150DT, CE151DT, CE153FB, CE150, CE149, CE150DT3, CE151DT3, CE153DT2, CE155DT2, CE155DT3, TR154DT, CE151	k__Fungi; p__Mortierellomycota; c__Mortierellomycetes; o__Mortierellales; f__Mortierellaceae; g__Mortierella		Mortierellomycota	Mortierellomycetes	Mortierellales	Mortierellaceae	Mortierella
Group 1160	OTU_2763_Aug20				77							Ascomycota	Leotiomycetes	Helotiales	Dermateaceae	Mollisia	Mollisia_sp
Group 1160		OTU_712_May21	A58D, SG65H	18, 13	31	soil, soil	Pterocarpus indicus, Syzygium grande	D, H	A58, SG65	k__Fungi;p__Ascomycota;c__Leotiomycetes;o__Helotiales;f__Dermateaceae;g__Mollisia;s__Mollisia_sp		Ascomycota	Leotiomycetes	Helotiales	Dermateaceae	Mollisia	Mollisia_sp
Group 1160		ASV548_Mar22	CE150, CE155DT3	41, 5	46	soil, tissue	Casuarina equisetifolia, Casuarina equisetifolia	D, D	CE150, CE155DT3	k__Fungi
Group 11608	OTU_3056_May21				5							Ascomycota	Sordariomycetes	Diaporthales	unidentified_Diaporthales_sp	unidentified_Diaporthales_sp	Diaporthales_sp
Group 11608		OTU_3056_May21	SM76H	5	5	soil	Swietenia macrophylla	H	SM76	k__Fungi;p__Ascomycota;c__Sordariomycetes;o__Diaporthales;f__unidentified_Diaporthales_sp;g__unidentified_Diaporthales_sp;s__Diaporthales_sp		Ascomycota	Sordariomycetes	Diaporthales	unidentified_Diaporthales_sp	unidentified_Diaporthales_sp	Diaporthales_sp
Group 1161	OTU_1004_Apr20				37
Group 1161		OTU_1004_Apr20	HRain12	6	6	soil	Samanea saman	H	12	No blast hit
Group 1161		OTU_3292_Jul20	HShor2, DWax2, DRain10	1, 1, 4	6	soil, soil, soil	Shorea sp., Cyrostachys renda, Samanea saman	H, D, D	HShor2, 2, 10	No blast hit
Group 1161		ASV778_Mar22	CE150	25	25	soil	Casuarina equisetifolia	D	CE150	k__Fungi
Group 11610	OTU_1342_Jun21				53							Ascomycota	unidentified_Ascomycota_sp	unidentified_Ascomycota_sp	unidentified_Ascomycota_sp	unidentified_Ascomycota_sp	Ascomycota_sp
Group 11610		OTU_1342_Jun21	CF78DT1	53	53	tissue	Crytophyllum fragrans	D	CF78DT1	k__Fungi;p__Ascomycota;c__unidentified_Ascomycota_sp;o__unidentified_Ascomycota_sp;f__unidentified_Ascomycota_sp;g__unidentified_Ascomycota_sp;s__Ascomycota_sp		Ascomycota	unidentified_Ascomycota_sp	unidentified_Ascomycota_sp	unidentified_Ascomycota_sp	unidentified_Ascomycota_sp	Ascomycota_sp
Group 1162	OTU_4178_Jul20				6
Group 1162		OTU_1158_May21	KS71D	6	6	soil	Khaya senegalensis	D	KS71	k__Fungi;p__;c__;o__;f__;g__;s__
Group 11620	OTU_2308_May21				52							Ascomycota	Sordariomycetes	Hypocreales	Hypocreaceae	Trichoderma	Trichoderma_sp, Trichoderma_paraviridescens
Group 11620		OTU_2308_May21	A58D, KS71D, KS73D	5, 3, 4	12	soil, soil, soil	Pterocarpus indicus, Khaya senegalensis, Khaya senegalensis	D, D, D	A58, KS71, KS73	k__Fungi;p__Ascomycota;c__Sordariomycetes;o__Hypocreales;f__Hypocreaceae;g__Trichoderma;s__Trichoderma_sp		Ascomycota	Sordariomycetes	Hypocreales	Hypocreaceae	Trichoderma	Trichoderma_sp
Group 11620		OTU_2088_Jun21	TR97H, TR98H, KS99D, KS106D	1, 10, 1, 2	14	soil, soil, soil, soil	Tabebuia rosea, Tabebuia rosea, Khaya senegalensis, Khaya senegalensis	H, H, D, D	TR97, TR98, KS99, KS106	k__Fungi;p__Ascomycota;c__Sordariomycetes;o__Hypocreales;f__Hypocreaceae;g__Trichoderma;s__Trichoderma_paraviridescens		Ascomycota	Sordariomycetes	Hypocreales	Hypocreaceae	Trichoderma	Trichoderma_paraviridescens
Group 11620		OTU_889_Dec21	KS139, KS141DT1, A148DT, A126FB, L133FB2	9, 2, 1, 5, 1	18	soil, tissue, tissue, fruiting body, fruiting body	Khaya senegalensis, Khaya senegalensis, Pterocarpus indicus, Pterocarpus indicus, unknown	D, D, D, H, D	KS139, KS141DT1, A148DT, A126 FT, L133FB2	k__Fungi;p__Ascomycota;c__Sordariomycetes;o__Hypocreales;f__Hypocreaceae;g__Trichoderma;s__		Ascomycota	Sordariomycetes	Hypocreales	Hypocreaceae	Trichoderma
Group 11620		ASV1451_Mar22	CE150DT2	8	8	tissue	Casuarina equisetifolia	D	CE150DT2	k__Fungi; p__; c__; o__; f__; g__; s__
Group 11623	OTU_867_Dec21				13							Ascomycota	Sordariomycetes	Sordariales	Sordariales_fam_Incertae_sedis	Conlarium
Group 11623		OTU_867_Dec21	KS139, A144DT1, A148DT	2, 2, 9	13	soil, tissue, tissue	Khaya senegalensis, Pterocarpus indicus, Pterocarpus indicus	D, D, D	KS139, A144DT1, A148DT	k__Fungi;p__Ascomycota;c__Sordariomycetes;o__Sordariales;f__Sordariales_fam_Incertae_sedis;g__Conlarium;s__		Ascomycota	Sordariomycetes	Sordariales	Sordariales_fam_Incertae_sedis	Conlarium
Group 11628	ASV1735_Mar22				5
Group 11628		ASV1735_Mar22	CE151	5	5	soil	Casuarina equisetifolia	D	CE151	k__Fungi; p__; c__; o__; f__; g__; s__
Group 1163	OTU_2962_Jul20				9
Group 1163		OTU_2962_Jul20	DWax3, DWax7, DRain10	3, 3, 3	9	soil, soil, soil	Cyrostachys renda, Cyrostachys renda, Samanea saman	D, D, D	3, 7, 10	No blast hit
Group 11630	OTU_1998_May21				11							Ascomycota	Sordariomycetes	Hypocreales	Nectriaceae	Fusarium	Fusarium_oxysporum
Group 11630		OTU_1998_May21	YF51H, SG65H, KS71D, SM75H	1, 8, 1, 1	11	soil, soil, soil, soil	Peltophorum pterocarpum, Syzygium grande, Khaya senegalensis, Swietenia macrophylla	H, H, D, H	YF51, SG65, KS71, SM75	k__Fungi;p__Ascomycota;c__Sordariomycetes;o__Hypocreales;f__Nectriaceae;g__Fusarium;s__Fusarium_oxysporum		Ascomycota	Sordariomycetes	Hypocreales	Nectriaceae	Fusarium	Fusarium_oxysporum
Group 11632	ASV343_Jun22				12
Group 11632		ASV343_Jun22	P171FB	12	12	fruiting body	Dypsis lutescens	D	P171FB	k__Fungi
Group 1164	OTU_787_Apr20				57
Group 1164		OTU_787_Apr20	DWax2	5	5	soil	Cyrostachys renda	D	2	No blast hit
Group 1164		OTU_1315_Aug20	HRain19	20	20	soil	Samanea saman	H	R19H	No blast hit
Group 1164		OTU_394_May21	SG63H, T82H	1, 31	32	soil, soil	Syzygium grande, Samanea saman	H, H	SG63, R82	k__Fungi;p__;c__;o__;f__;g__;s__
Group 11644	OTU_2691_May21				6							Ascomycota	Sordariomycetes	Togniniales	Togniniaceae	Phaeoacremonium	Phaeoacremonium_rubrigenum
Group 11644		OTU_2691_May21	SM75DT2, SM76DT1	5, 1	6	tissue, tissue	Swietenia macrophylla, Swietenia macrophylla	D, D	SM75DT2, SM76DT1	k__Fungi;p__Ascomycota;c__Sordariomycetes;o__Togniniales;f__Togniniaceae;g__Phaeoacremonium;s__Phaeoacremonium_rubrigenum		Ascomycota	Sordariomycetes	Togniniales	Togniniaceae	Phaeoacremonium	Phaeoacremonium_rubrigenum
Group 11646	ASV1744_Mar22				5
Group 11646		ASV1744_Mar22	CE151DT	5	5	tissue	Casuarina equisetifolia	D	CE151DT	k__Fungi; p__; c__; o__; f__; g__; s__
Group 11647	OTU_1302_Dec21				12							Ascomycota	Sordariomycetes	Calosphaeriales	Pleurostomataceae	Pleurostoma	Pleurostoma_richardsiae
Group 11647		OTU_1302_Dec21	KS141DT1, KS141DT2, L133FB2	2, 8, 2	12	tissue, tissue, fruiting body	Khaya senegalensis, Khaya senegalensis, unknown	D, D, D	KS141DT1, KS141DT2, L133FB2	k__Fungi;p__Ascomycota;c__Sordariomycetes;o__Calosphaeriales;f__Pleurostomataceae;g__Pleurostoma;s__Pleurostoma_richardsiae		Ascomycota	Sordariomycetes	Calosphaeriales	Pleurostomataceae	Pleurostoma	Pleurostoma_richardsiae
Group 11652	ASV1634_Mar22				6
Group 11652		ASV1634_Mar22	CE150DT3, CE151	3, 3	6	tissue, soil	Casuarina equisetifolia, Casuarina equisetifolia	D, D	CE150DT3, CE151	k__Fungi; p__; c__; o__; f__; g__; s__
Group 11659	OTU_2263_Dec21				6							Ascomycota	Dothideomycetes	Capnodiales	Teratosphaeriaceae	Teratosphaeria	Teratosphaeria_xenocryptica
Group 11659		OTU_2263_Dec21	A144DT1	6	6	tissue	Pterocarpus indicus	D	A144DT1	k__Fungi;p__Ascomycota;c__Dothideomycetes;o__Capnodiales;f__Teratosphaeriaceae;g__Teratosphaeria;s__Teratosphaeria_xenocryptica		Ascomycota	Dothideomycetes	Capnodiales	Teratosphaeriaceae	Teratosphaeria	Teratosphaeria_xenocryptica
Group 1166	OTU_5413_Deca20				10
Group 1166		OTU_1545_Jun21	KS105H, CF78DT1	9, 1	10	soil, tissue	Khaya senegalensis, Crytophyllum fragrans	H, D	KS105, CF78DT1	k__Fungi;p__;c__;o__;f__;g__;s__
Group 11668	OTU_2363_Decb20				7
Group 11668		OTU_2363_Decb20	R48	7	7	soil	Samanea samen	H	R48	No blast hit
Group 1167	OTU_1621_Aug20				43
Group 1167		OTU_1621_Aug20	DRain16b, DRain16c, DRain21	5, 4, 8	17	soil, soil, soil	Samanea saman, Samanea saman, Samanea saman	D, D, D	R16D2, R16D3, R21D	No blast hit
Group 1167		OTU_1365_Jun21	KS100D, KS103H	1, 13	14	soil, soil	Khaya senegalensis, Khaya senegalensis	D, H	KS100, KS103	k__Fungi;p__;c__;o__;f__;g__;s__
Group 1167		OTU_1009_Sep20	DYF22a	6	6	soil	Peltophorum pterocarpum	D	YF22D1	No blast hit
Group 1167		OTU_6368_Jul20	DWax3, DWax7, HWax8, DRain9	1, 1, 3, 1	6	soil, soil, soil, soil	Cyrostachys renda, Cyrostachys renda, Cyrostachys renda, Samanea saman	D, D, H, D	3, 7, 8, 9	No blast hit
Group 11672	OTU_1655_Decb20				11
Group 11672		OTU_1655_Decb20	CE39, YF44, R45DT1	4, 2, 5	11	soil, soil, tissue	Casuarina equisetifolia, Peltophorum pterocarpum, Samanea saman	D, H, D	CE39, YF44, R45DT1	No blast hit
Group 11675	OTU_2977_Jun21				7							Basidiomycota	Agaricomycetes	Agaricales	Marasmiaceae	Lactocollybia	Lactocollybia_subvariicystis
Group 11675		OTU_2977_Jun21	KS104D	7	7	soil	Khaya senegalensis	D	KS104	k__Fungi;p__Basidiomycota;c__Agaricomycetes;o__Agaricales;f__Marasmiaceae;g__Lactocollybia;s__Lactocollybia_subvariicystis		Basidiomycota	Agaricomycetes	Agaricales	Marasmiaceae	Lactocollybia	Lactocollybia_subvariicystis
Group 11676	ASV1615_Mar22				6
Group 11676		ASV1615_Mar22	CE155DT3	6	6	tissue	Casuarina equisetifolia	D	CE155DT3	k__Fungi; p__; c__; o__; f__; g__; s__
Group 1168	OTU_2243_Jul20				88
Group 1168		OTU_2243_Jul20	DWax1, DRain9, DRain10, HRain11, DRain13	1, 8, 3, 1, 14	27	soil, soil, soil, soil, soil	Cyrostachys renda, Samanea saman, Samanea saman, Samanea saman, Samanea saman	D, D, D, H, D	1, 9, 10, 11, 13	No blast hit
Group 1168		OTU_1267_May21	YF69D, KS73D	8, 2	10	soil, soil	Peltophorum pterocarpum, Khaya senegalensis	D, D	YF69, KS73	k__Fungi;p__;c__;o__;f__;g__;s__
Group 1168		OTU_778_Sep20	DYF22a, DYF22b	2, 6	8	soil, soil	Peltophorum pterocarpum, Peltophorum pterocarpum	D, D	YF22D1, YF22D2	No blast hit
Group 1168		OTU_301_Oct21	R113	43	43	soil	Samanea saman	?	R113	No blast hit
Group 11684	ASV914_Mar22				18
Group 11684		ASV914_Mar22	CE151DT	18	18	tissue	Casuarina equisetifolia	D	CE151DT	k__Fungi; p__; c__; o__; f__; g__; s__
Group 11687	OTU_2455_May21				5							Ascomycota	Sordariomycetes	Hypocreales	Ophiocordycipitaceae	Tolypocladium	Tolypocladium_album
Group 11687		OTU_2455_May21	SG65H	5	5	soil	Syzygium grande	H	SG65	k__Fungi;p__Ascomycota;c__Sordariomycetes;o__Hypocreales;f__Ophiocordycipitaceae;g__Tolypocladium;s__Tolypocladium_album		Ascomycota	Sordariomycetes	Hypocreales	Ophiocordycipitaceae	Tolypocladium	Tolypocladium_album
Group 11694	OTU_2171_Aug20				9
Group 11694		OTU_2171_Aug20	HRain19	9	9	soil	Samanea saman	H	R19H	No blast hit
Group 11695	OTU_1725_Mara21				17
Group 11695		OTU_1725_Mara21	KS57D1, KS57DT2, A64DT1, A64DT2, A64DT3, R70DT1B	1, 2, 7, 4, 2, 1	17	tissue, tissue, tissue, tissue, tissue, tissue	Khaya senegalensis, Khaya senegalensis, Pterocarpus indicus, Pterocarpus indicus, Pterocarpus indicus, Samanea saman	D, D, D, D, D, D	KS57DT1, KS57DT2, A64DT1, A64DT2, A64DT3, R70DT1b	No blast hit
Group 117	OTU_321_Apr20				716							Zygomycota, Mortierellomycota	Incertae_sedis_Zygomycota, Mortierellomycetes	Mortierellales	Mortierellaceae	Mortierella
Group 117		OTU_321_Apr20	HRain12	41	41	soil	Samanea saman	H	12	k__Fungi;p__Zygomycota;c__Incertae_sedis_Zygomycota;o__Mortierellales;f__Mortierellaceae		Zygomycota	Incertae_sedis_Zygomycota	Mortierellales	Mortierellaceae
Group 117		OTU_929_Aug20	DRain16a	20	20	soil	Samanea saman	D	R16D1	k__Fungi;p__Zygomycota;c__Incertae_sedis_Zygomycota;o__Mortierellales;f__Mortierellaceae		Zygomycota	Incertae_sedis_Zygomycota	Mortierellales	Mortierellaceae
Group 117		OTU_1314_Dec21	KS139, A143FB1, A144FB	2, 1, 3	6	soil, fruiting body, fruiting body	Khaya senegalensis, Pterocarpus indicus, Pterocarpus indicus	D, D, D	KS139, A143FB1, A144FB	k__Fungi;p__Mortierellomycota;c__Mortierellomycetes;o__Mortierellales;f__Mortierellaceae;g__Mortierella;s__		Mortierellomycota	Mortierellomycetes	Mortierellales	Mortierellaceae	Mortierella
Group 117		OTU_551_Jul20	DWax2, DWax3, HRain11, HRain12, DAng14	2, 1, 7, 119, 6	135	soil, soil, soil, soil, soil	Cyrostachys renda, Cyrostachys renda, Samanea saman, Samanea saman, Pterocarpus indicus	D, D, H, H, D	2, 3, 11, 12, 14	k__Fungi;p__Zygomycota;c__Incertae_sedis_Zygomycota;o__Mortierellales;f__Mortierellaceae		Zygomycota	Incertae_sedis_Zygomycota	Mortierellales	Mortierellaceae
Group 117		ASV127_Mar22	CE153FB, CE150DT3, CE153DT2, CE155DT2, CE155DT3, TR154DT, CE151	4, 11, 3, 129, 6, 9, 352	514	fruiting body, tissue, tissue, tissue, tissue, tissue, soil	Casuarina equisetifolia, Casuarina equisetifolia, Casuarina equisetifolia, Casuarina equisetifolia, Casuarina equisetifolia, Casuarina equisetifolia, Casuarina equisetifolia	D, D, D, D, D, D, D	CE153FB, CE150DT3, CE153DT2, CE155DT2, CE155DT3, TR154DT, CE151	k__Fungi
Group 1170	OTU_3108_Aug20				22
Group 1170		OTU_3108_Aug20	DRain16a, HRain17, HRain18	6, 1, 5	12	soil, soil, soil	Samanea saman, Samanea saman, Samanea saman	D, H, H	R16D1, R17H, R18H	No blast hit
Group 1170		OTU_2346_Jul20	DWax3, HRain11	7, 3	10	soil, soil	Cyrostachys renda, Samanea saman	D, H	3, 11	No blast hit
Group 11707	OTU_1908_Aug20				6
Group 11707		OTU_1908_Aug20	DRain16c, HRain18	3, 3	6	soil, soil	Samanea saman, Samanea saman	D, H	R16D3, R18H	No blast hit
Group 1171	OTU_1142_Deca20				157
Group 1171		OTU_1154_May21	YF69D	6	6	soil	Peltophorum pterocarpum	D	YF69	k__Fungi;p__;c__;o__;f__;g__;s__
Group 1171		ASV413_Mar22	CE149, CE151	72, 7	79	soil, soil	Casuarina equisetifolia, Casuarina equisetifolia	D, D	CE149, CE151	k__Fungi; p__; c__; o__; f__; g__; s__
Group 1171		OTU_848_Aug20	DRain16a, DRain16b, DRain16c, HRain18	33, 4, 26, 9	72	soil, soil, soil, soil	Samanea saman, Samanea saman, Samanea saman, Samanea saman	D, D, D, H	R16D1, R16D2, R16D3, R18H	No blast hit
Group 11710	OTU_1224_Jun21				5
Group 11710		OTU_1224_Jun21	KS105H	5	5	soil	Khaya senegalensis	H	KS105	No blast hit
Group 11713	OTU_1423_Sep20				5
Group 11713		OTU_1423_Sep20	DYF24b	5	5	soil	Peltophorum pterocarpum	D	YF24D2	No blast hit
Group 1172	OTU_1200_Deca20				204
Group 1172		OTU_482_May21	SM75H, SM75DT1, SM75DT2	36, 1, 1	38	soil, tissue, tissue	Swietenia macrophylla, Swietenia macrophylla, Swietenia macrophylla	H, D, D	SM75, SM75DT1, SM75DT2	k__Fungi;p__;c__;o__;f__;g__;s__
Group 1172		ASV211_Jun22	P171FB	31	31	fruiting body	Dypsis lutescens	D	P171FB	k__Fungi; p__; c__; o__; f__; g__; s__
Group 1172		ASV486_Jun22	P174FB	5	5	fruiting body	Wodyetia bifurcata	D	P174FB	k__Fungi; p__; c__; o__; f__; g__; s__
Group 1172		OTU_420_Sep20	DYF22F2, DYF24F	2, 52	54	fruiting body, fruiting body	Peltophorum pterocarpum, Peltophorum pterocarpum	D, D	YF22FB2, YF24FB	No blast hit
Group 1172		OTU_507_Aug20	DRain13F, DRain21	74, 2	76	fruiting body, soil	Samanea saman, Samanea saman	D, D	13A, R21D	No blast hit
Group 11720	OTU_3328_Aug20				5
Group 11720		OTU_1550_Dec21	L133FB2	5	5	fruiting body	unknown	D	L133FB2	No blast hit
Group 11721	OTU_1372_Mara21				6
Group 11721		OTU_1621_Deca20	DRain25c, DRain28b, DRain29F2, DRainF31b	3, 1, 1, 1	6	soil, soil, fruiting body, fruiting body	Samanea saman, Samanea saman, Samanea saman, Samanea saman	D, D, D, D	R25D3, R28D2, R29FB2, R31FB2	No blast hit
Group 11728	OTU_3623_Jul20				7
Group 11728		OTU_3623_Jul20	HWax8	7	7	soil	Cyrostachys renda	H	8	No blast hit
Group 1173	OTU_769_Dec21				90
Group 1173		OTU_769_Dec21	SM135	12	12	soil	Swietenia macrophylla	D	SM135	k__Fungi;p__;c__;o__;f__;g__;s__
Group 1173		ASV1166_Mar22	CE149, CE151	6, 6	12	soil, soil	Casuarina equisetifolia, Casuarina equisetifolia	D, D	CE149, CE151	k__Fungi; p__; c__; o__; f__; g__; s__
Group 1173		OTU_1387_Jul20	HShor2, DWax2, DWax3, HWax5r, DWax7, DRain9, DRain10, HRain11, DRain13	1, 2, 2, 13, 4, 8, 1, 31, 4	66	soil, soil, soil, soil, soil, soil, soil, soil, soil	Shorea sp., Cyrostachys renda, Cyrostachys renda, Cyrostachys renda, Cyrostachys renda, Samanea saman, Samanea saman, Samanea saman, Samanea saman	H, D, D, H, D, D, D, H, D	HShor2, 2, 3, 5, 7, 9, 10, 11, 13	No blast hit
Group 11733	OTU_2266_Decb20				7
Group 11733		OTU_2266_Decb20	R48	7	7	soil	Samanea samen	H	R48	No blast hit
Group 1174	OTU_2066_Deca20				52
Group 1174		OTU_807_Sep20	DYF22b, DYF24b	9, 2	11	soil, soil	Peltophorum pterocarpum, Peltophorum pterocarpum	D, D	YF22D2, YF24D2	No blast hit
Group 1174		ASV964_Mar22	CE150, CE149	14, 3	17	soil, soil	Casuarina equisetifolia, Casuarina equisetifolia	D, D	CE150, CE149	k__Fungi; p__; c__; o__; f__; g__; s__
Group 1174		OTU_1322_Aug20	DRain16c, HRain18	22, 2	24	soil, soil	Samanea saman, Samanea saman	D, H	R16D3, R18H	No blast hit
Group 11742	OTU_869_Decb20				32
Group 11742		OTU_869_Decb20	CE39, CE41, R50, R45DT3	1, 29, 1, 1	32	soil, soil, soil, tissue	Casuarina equisetifolia, Casuarina equisetifolia, Samanea samen, Samanea saman	D, H, H, D	CE39, CE41, R50, R45DT3	No blast hit
Group 11746	OTU_3259_Jul20				7
Group 11746		OTU_3259_Jul20	DWax3	7	7	soil	Cyrostachys renda	D	3	No blast hit
Group 1175	OTU_3176_Aug20				12
Group 1175		OTU_1190_Jun21	KS107H	7	7	soil	Khaya senegalensis	H	KS107	k__Fungi;p__;c__;o__;f__;g__;s__
Group 1175		OTU_2575_May21	YF68H	5	5	soil	Peltophorum pterocarpum	H	YF68	k__Fungi;p__;c__;o__;f__;g__;s__
Group 11750	OTU_3246_Jul20				6
Group 11750		OTU_3246_Jul20	HWax8	6	6	soil	Cyrostachys renda	H	8	No blast hit
Group 11758	OTU_3243_Dec21				1132
Group 11758		OTU_3243_Dec21	SM135, SM136, SM135DT, KS138DT2, KS139, KS139DT2, KS141, KS141DT1, KS141DT2, A143FB2, A144DT1, A144FB, SG145DT1, A147DT, A148DT, A126FB, L133DT, L133FB2	2, 3, 1, 362, 3, 34, 1, 1, 5, 1, 6, 1, 585, 16, 2, 42, 4, 63	1132	soil, soil, tissue, tissue, soil, tissue, soil, tissue, tissue, fruiting body, tissue, fruiting body, tissue, tissue, tissue, fruiting body, tissue, fruiting body	Swietenia macrophylla, Swietenia macrophylla, Swietenia macrophylla, Khaya Senegalensis, Khaya senegalensis, Khaya senegalensis, Khaya senegalensis, Khaya senegalensis, Khaya senegalensis, Pterocarpus indicus, Pterocarpus indicus, Pterocarpus indicus, Syzygium grande, Pterocarpus indicus, Pterocarpus indicus, Pterocarpus indicus, unknown, unknown	D, D, D, D, D, D, D, D, D, D, D, D, D, D, D, H, D, D	SM135, SM136, SM135DT, KS138DT2, KS139, KS139DT2, KS141, KS141DT1, KS141DT2, A143FB2, A144DT1, A144FB, SG145DT1, A147DT, A148DT, A126 FT, L133DT, L133FB2	No blast hit
Group 11759	OTU_268_Marb21				127
Group 11759		OTU_268_Marb21	KS71DT1, KS71HT, KS7HT2, KS71DT5	4, 58, 4, 61	127	tissue, tissue, tissue, tissue	Khaya senegalensis, Khaya senegalensis, Khaya senegalensis, Khaya senegalensis	D, D, D, D	KS71DT1, KS71HT, KS7HT2, KS71DT5	Unclassified
Group 1176	OTU_3306_Jul20				25
Group 1176		OTU_3306_Jul20	HRainNTU, HShorPF1	6, 1	7	soil, soil	Samanea saman, Shorea sp.	H, H	HRainNTU, HShorPF1	No blast hit
Group 1176		OTU_203_Oct21	R112, R115DT	14, 4	18	soil, tissue	Samanea saman, Samanea saman	?, D	R112, R115DT	No blast hit
Group 11766	OTU_5024_Jul20				5
Group 11766		OTU_5024_Jul20	HRain11	5	5	soil	Samanea saman	H	11	No blast hit
Group 11769	OTU_824_Jun21				16
Group 11769		OTU_824_Jun21	KS106D	16	16	soil	Khaya senegalensis	D	KS106	No blast hit
Group 1177	OTU_670_Deca20				31
Group 1177		OTU_670_Deca20	DRain28a, DRain28b	1, 11	12	soil, soil	Samanea saman, Samanea saman	D, D	R28D1, R28D2	No blast hit
Group 1177		OTU_4851_Jul20	HRain11	6	6	soil	Samanea saman	H	11	No blast hit
Group 1177		OTU_883_Sep20	DYF22a	13	13	soil	Peltophorum pterocarpum	D	YF22D1	No blast hit
Group 11770	OTU_1070_Sep20				5
Group 11770		OTU_1070_Sep20	DYF22a	5	5	soil	Peltophorum pterocarpum	D	YF22D1	No blast hit
Group 11773	ASV1442_Mar22				8
Group 11773		ASV1442_Mar22	CE150	8	8	soil	Casuarina equisetifolia	D	CE150	k__Fungi
Group 11774	ASV1339_Mar22				9
Group 11774		ASV1339_Mar22	CE149, TR154DT	3, 6	9	soil, tissue	Casuarina equisetifolia, Casuarina equisetifolia	D, D	CE149, TR154DT	k__Fungi
Group 1178	OTU_2545_Deca20				19
Group 1178		OTU_3650_Jul20	HWax8, DRain9	6, 2	8	soil, soil	Cyrostachys renda, Samanea saman	H, D	8, 9	No blast hit
Group 1178		OTU_1319_Aug20	DRain13F	11	11	fruiting body	Samanea saman	D	13A	No blast hit
Group 11787	ASV330_May22				25
Group 11787		ASV330_May22	PM163FB, A164FB1, A165DT3, CE151DT3G5C	9, 2, 7, 7	25	fruiting body, fruiting body, tissue, tissue	Callerya atropurpurea, Pterocarpus indicus, Pterocarpus indicus, Casuarina equisetifolia	D, D, H, D	PM163FB, A164FB1, A165DT3, CE151DT3G5C	k__Fungi
Group 1179	OTU_1044_Aug20				41
Group 1179		OTU_1044_Aug20	DRain16a, HRain19	1, 28	29	soil, soil	Samanea saman, Samanea saman	D, H	R16D1, R19H	No blast hit
Group 1179		OTU_742_Sep20	DYF24b, HYF25	9, 3	12	soil, soil	Peltophorum pterocarpum, Peltophorum pterocarpum	D, H	YF24D2, YF25H	No blast hit
Group 11799	OTU_5924_May21				1629							Basidiomycota	Agaricomycetes	Boletales	Suillaceae	Suillus	Suillus_spraguei
Group 11799		OTU_5924_May21	YF51H, A55D, A58D, SG63H, A64D, SG65H, YF68H, YF69D, KS71D, SM75H, SM76H, A80D, A58DT1, A58DT2, KS73DT1, SM75DT1, SM75DT2, SM76DT1, T82H	8, 4, 1, 3, 145, 11, 15, 306, 499, 4, 9, 45, 93, 5, 1, 4, 158, 3, 315	1629	soil, soil, soil, soil, soil, soil, soil, soil, soil, soil, soil, soil, tissue, tissue, tissue, tissue, tissue, tissue, soil	Peltophorum pterocarpum, Pterocarpus indicus, Pterocarpus indicus, Syzygium grande, Pterocarpus indicus, Syzygium grande, Peltophorum pterocarpum, Peltophorum pterocarpum, Khaya senegalensis, Swietenia macrophylla, Swietenia macrophylla, Pterocarpus indicus, Pterocarpus indicus, Pterocarpus indicus, Khaya senegalensis, Swietenia macrophylla, Swietenia macrophylla, Swietenia macrophylla, Samanea s…	H, D, D, H, D, H, H, D, D, H, H, D, D, D, D, D, D, D, H	YF51, A55, A58, SG63, A64, SG65, YF68 , YF69, KS71, SM75, SM76, A80, A58DT1, A58DT2, KS73DT1, SM75DT1, SM75DT2, SM76DT1, R82	k__Fungi;p__Basidiomycota;c__Agaricomycetes;o__Boletales;f__Suillaceae;g__Suillus;s__Suillus_spraguei		Basidiomycota	Agaricomycetes	Boletales	Suillaceae	Suillus	Suillus_spraguei
Group 118	OTU_144_Aug20				733							Basidiomycota	Agaricomycetes
Group 118		OTU_144_Aug20	DRain13F, DRain16a, DRain16c, HRain17	2, 327, 10, 1	340	fruiting body, soil, soil, soil	Samanea saman, Samanea saman, Samanea saman, Samanea saman	D, D, D, H	13A, R16D1, R16D3, R17H	No blast hit
Group 118		OTU_221_Dec21	SM135, SM136, KS139, KS139DT2, KS141DT2, A143FB1, A144FB, A148DT	6, 108, 17, 1, 2, 1, 3, 2	140	soil, soil, soil, tissue, tissue, fruiting body, fruiting body, tissue	Swietenia macrophylla, Swietenia macrophylla, Khaya senegalensis, Khaya senegalensis, Khaya senegalensis, Pterocarpus indicus, Pterocarpus indicus, Pterocarpus indicus	D, D, D, D, D, D, D, D	SM135, SM136, KS139, KS139DT2, KS141DT2, A143FB1, A144FB, A148DT	k__Fungi;p__Basidiomycota;c__Agaricomycetes;o__;f__;g__;s__		Basidiomycota	Agaricomycetes
Group 118		OTU_267_Deca20	DRain25a, DRain25b, HRain27, HRain27W, DRain28a, DRain31a, DRain31b	23, 3, 3, 2, 1, 1, 3	36	soil, soil, soil, tissue, soil, soil, soil	Samanea saman, Samanea saman, Samanea saman, Samanea saman, Samanea saman, Samanea saman, Samanea saman	D, D, H, H, D, D, D	R25D1, R25D2, R27H, R27W, R28D1, R31D1, R31D2	No blast hit
Group 118		OTU_4673_Jul20	DWax2, HRain11	1, 7	8	soil, soil	Cyrostachys renda, Samanea saman	D, H	2, 11	No blast hit
Group 118		OTU_62_Oct21	KS124FB2, R112, R120DT, R113	75, 1, 1, 12	89	fruiting body, soil, tissue, soil	Khaya senegalensis, Samanea saman, Samanea saman, Samanea saman	D, ?, D, ?	KS124FB2, R112, R120DT, R113	No blast hit
Group 118		OTU_163_Sep20	DYF24b, HYF25	58, 62	120	soil, soil	Peltophorum pterocarpum, Peltophorum pterocarpum	D, H	YF24D2, YF25H	No blast hit
Group 1180	OTU_1895_Aug20				38
Group 1180		OTU_1895_Aug20	DRain16c	8	8	soil	Samanea saman	D	R16D3	No blast hit
Group 1180		OTU_1623_Jul20	DWax7, HRain11	7, 15	22	soil, soil	Cyrostachys renda, Samanea saman	D, H	7, 11	No blast hit
Group 1180		OTU_1286_May21	KS73D	8	8	soil	Khaya senegalensis	D	KS73	k__Fungi;p__;c__;o__;f__;g__;s__
Group 11800	OTU_5637_May21				79
Group 11800		OTU_5637_May21	YF51H, A55D, A64D, SG65H, YF68H, YF69D, KS71D, KS73D, SM76H, A80D, A58DT1, SM75DT2, SM76DT1, T82H	1, 1, 12, 3, 2, 9, 19, 2, 1, 2, 3, 7, 3, 14	79	soil, soil, soil, soil, soil, soil, soil, soil, soil, soil, tissue, tissue, tissue, soil	Peltophorum pterocarpum, Pterocarpus indicus, Pterocarpus indicus, Syzygium grande, Peltophorum pterocarpum, Peltophorum pterocarpum, Khaya senegalensis, Khaya senegalensis, Swietenia macrophylla, Pterocarpus indicus, Pterocarpus indicus, Swietenia macrophylla, Swietenia macrophylla, Samanea saman	H, D, D, H, H, D, D, D, H, D, D, D, D, H	YF51, A55, A64, SG65, YF68 , YF69, KS71, KS73, SM76, A80, A58DT1, SM75DT2, SM76DT1, R82	No blast hit
Group 11801	OTU_4738_May21				68
Group 11801		OTU_4738_May21	SG63H, A64D, YF68H, YF69D, KS71D, SM76H, A80D, A58DT1, SM75DT2, T82H	1, 5, 3, 3, 26, 1, 2, 9, 12, 6	68	soil, soil, soil, soil, soil, soil, soil, tissue, tissue, soil	Syzygium grande, Pterocarpus indicus, Peltophorum pterocarpum, Peltophorum pterocarpum, Khaya senegalensis, Swietenia macrophylla, Pterocarpus indicus, Pterocarpus indicus, Swietenia macrophylla, Samanea saman	H, D, H, D, D, H, D, D, D, H	SG63, A64, YF68 , YF69, KS71, SM76, A80, A58DT1, SM75DT2, R82	No blast hit
Group 11802	OTU_3980_May21				20
Group 11802		OTU_3980_May21	A64D, YF68H, YF69D, KS71D, A58DT1, A58DT2, SM75DT2, SM76DT1, T82H	3, 3, 2, 2, 5, 2, 1, 1, 1	20	soil, soil, soil, soil, tissue, tissue, tissue, tissue, soil	Pterocarpus indicus, Peltophorum pterocarpum, Peltophorum pterocarpum, Khaya senegalensis, Pterocarpus indicus, Pterocarpus indicus, Swietenia macrophylla, Swietenia macrophylla, Samanea saman	D, H, D, D, D, D, D, D, H	A64, YF68 , YF69, KS71, A58DT1, A58DT2, SM75DT2, SM76DT1, R82	No blast hit
Group 1181	OTU_1132_Dec21				48
Group 1181		OTU_899_May21	SG63H, YF69D, SM75H	1, 12, 4	17	soil, soil, soil	Syzygium grande, Peltophorum pterocarpum, Swietenia macrophylla	H, D, H	SG63, YF69, SM75	k__Fungi;p__;c__;o__;f__;g__;s__
Group 1181		ASV1169_Mar22	CE150	12	12	soil	Casuarina equisetifolia	D	CE150	k__Fungi; p__; c__; o__; f__; g__; s__
Group 1181		OTU_3703_Aug20	DRain16c, HRain18, HRain19	7, 2, 10	19	soil, soil, soil	Samanea saman, Samanea saman, Samanea saman	D, H, H	R16D3, R18H, R19H	No blast hit
Group 11811	ASV405_May22				14
Group 11811		ASV405_May22	PM162DT2	14	14	tissue	Callerya atropurpurea	D	PM162DT2	k__Fungi
Group 11812	OTU_4905_May21				15
Group 11812		OTU_4905_May21	YF69D, KS71D, A58DT1, SM75DT2, T82H	3, 5, 1, 3, 3	15	soil, soil, tissue, tissue, soil	Peltophorum pterocarpum, Khaya senegalensis, Pterocarpus indicus, Swietenia macrophylla, Samanea saman	D, D, D, D, H	YF69, KS71, A58DT1, SM75DT2, R82	No blast hit
Group 11813	OTU_3232_May21				33
Group 11813		OTU_3232_May21	A64D, YF69D, KS71D, A80D, SM75DT2, SM76DT1, T82H	7, 5, 7, 1, 2, 3, 8	33	soil, soil, soil, soil, tissue, tissue, soil	Pterocarpus indicus, Peltophorum pterocarpum, Khaya senegalensis, Pterocarpus indicus, Swietenia macrophylla, Swietenia macrophylla, Samanea saman	D, D, D, D, D, D, H	A64, YF69, KS71, A80, SM75DT2, SM76DT1, R82	No blast hit
Group 11814	OTU_3282_May21				16							Basidiomycota	Agaricomycetes	Boletales	Suillaceae	Suillus	Suillus_spraguei
Group 11814		OTU_3282_May21	A64D, YF68H, YF69D, KS71D, SM75DT2, T82H	1, 2, 8, 3, 1, 1	16	soil, soil, soil, soil, tissue, soil	Pterocarpus indicus, Peltophorum pterocarpum, Peltophorum pterocarpum, Khaya senegalensis, Swietenia macrophylla, Samanea saman	D, H, D, D, D, H	A64, YF68 , YF69, KS71, SM75DT2, R82	k__Fungi;p__Basidiomycota;c__Agaricomycetes;o__Boletales;f__Suillaceae;g__Suillus;s__Suillus_spraguei		Basidiomycota	Agaricomycetes	Boletales	Suillaceae	Suillus	Suillus_spraguei
Group 11815	OTU_6040_May21				149							Basidiomycota	Agaricomycetes	Boletales	Suillaceae	Suillus	Suillus_spraguei
Group 11815		OTU_6040_May21	YF51H, SG63H, A64D, SG65H, YF69D, KS71D, A80D, A58DT1, SM75DT2, SM76DT1, T82H	2, 1, 15, 2, 47, 42, 5, 7, 10, 3, 15	149	soil, soil, soil, soil, soil, soil, soil, tissue, tissue, tissue, soil	Peltophorum pterocarpum, Syzygium grande, Pterocarpus indicus, Syzygium grande, Peltophorum pterocarpum, Khaya senegalensis, Pterocarpus indicus, Pterocarpus indicus, Swietenia macrophylla, Swietenia macrophylla, Samanea saman	H, H, D, H, D, D, D, D, D, D, H	YF51, SG63, A64, SG65, YF69, KS71, A80, A58DT1, SM75DT2, SM76DT1, R82	k__Fungi;p__Basidiomycota;c__Agaricomycetes;o__Boletales;f__Suillaceae;g__Suillus;s__Suillus_spraguei		Basidiomycota	Agaricomycetes	Boletales	Suillaceae	Suillus	Suillus_spraguei
Group 11816	OTU_1867_Dec21				173
Group 11816		OTU_1867_Dec21	SM136, KS138DT2, KS139DT2, KS141DT1, KS141DT2, SG145DT1, A147DT, A126FB, L133FB2	1, 53, 14, 2, 5, 44, 3, 15, 36	173	soil, tissue, tissue, tissue, tissue, tissue, tissue, fruiting body, fruiting body	Swietenia macrophylla, Khaya Senegalensis, Khaya senegalensis, Khaya senegalensis, Khaya senegalensis, Syzygium grande, Pterocarpus indicus, Pterocarpus indicus, unknown	D, D, D, D, D, D, D, H, D	SM136, KS138DT2, KS139DT2, KS141DT1, KS141DT2, SG145DT1, A147DT, A126 FT, L133FB2	No blast hit
Group 1182	OTU_1126_Deca20				23
Group 1182		OTU_2550_Jul20	HWax5r, DWax7, DRain9, HRain12	6, 1, 4, 2	13	soil, soil, soil, soil	Cyrostachys renda, Cyrostachys renda, Samanea saman, Samanea saman	H, D, D, H	5, 7, 9, 12	No blast hit
Group 1182		OTU_1039_Jun21	TR97H, KS103H	9, 1	10	soil, soil	Tabebuia rosea, Khaya senegalensis	H, H	TR97, KS103	k__Fungi;p__;c__;o__;f__;g__;s__
Group 11825	ASV1163_Mar22				12
Group 11825		ASV1163_Mar22	CE149, TR154DT	3, 9	12	soil, tissue	Casuarina equisetifolia, Casuarina equisetifolia	D, D	CE149, TR154DT	k__Fungi
Group 1183	OTU_2127_Deca20				12
Group 1183		OTU_844_May21	SG63H, SM75H	1, 11	12	soil, soil	Syzygium grande, Swietenia macrophylla	H, H	SG63, SM75	k__Fungi;p__;c__;o__;f__;g__;s__
Group 11837	OTU_5679_May21				386
Group 11837		OTU_5679_May21	YF51H, A55D, A58D, SG63H, A64D, SG65H, YF68H, YF69D, KS71D, KS73D, SM76H, A80D, A58DT1, A58DT2, KS73DT1, SM75DT1, SM75DT2, SM76DT1, T82H	3, 1, 1, 3, 31, 3, 8, 73, 100, 4, 17, 7, 31, 1, 1, 1, 23, 3, 75	386	soil, soil, soil, soil, soil, soil, soil, soil, soil, soil, soil, soil, tissue, tissue, tissue, tissue, tissue, tissue, soil	Peltophorum pterocarpum, Pterocarpus indicus, Pterocarpus indicus, Syzygium grande, Pterocarpus indicus, Syzygium grande, Peltophorum pterocarpum, Peltophorum pterocarpum, Khaya senegalensis, Khaya senegalensis, Swietenia macrophylla, Pterocarpus indicus, Pterocarpus indicus, Pterocarpus indicus, Khaya senegalensis, Swietenia macrophylla, Swietenia macrophylla, Swietenia macrophylla, Samanea saman	H, D, D, H, D, H, H, D, D, D, H, D, D, D, D, D, D, D, H	YF51, A55, A58, SG63, A64, SG65, YF68 , YF69, KS71, KS73, SM76, A80, A58DT1, A58DT2, KS73DT1, SM75DT1, SM75DT2, SM76DT1, R82	No blast hit
Group 11838	ASV522_May22				9
Group 11838		ASV522_May22	A165DT1	9	9	tissue	Pterocarpus indicus	H	A165DT1	k__Fungi
Group 11839	OTU_1316_Mara21				23
Group 11839		OTU_1316_Mara21	KS57D1, A64DT1, A64DT3, R70DT1B	6, 12, 3, 2	23	tissue, tissue, tissue, tissue	Khaya senegalensis, Pterocarpus indicus, Pterocarpus indicus, Samanea saman	D, D, D, D	KS57DT1, A64DT1, A64DT3, R70DT1b	Unclassified
Group 1184	OTU_278_Dec21				194							Basidiomycota	Agaricomycetes	Agaricales
Group 1184		OTU_278_Dec21	SM135, SM136, KS138DT2, KS139, KS141, KS141DT2, A144DT2, A148DT, L133DT	2, 2, 2, 33, 1, 2, 1, 2, 2	47	soil, soil, tissue, soil, soil, tissue, tissue, tissue, tissue	Swietenia macrophylla, Swietenia macrophylla, Khaya Senegalensis, Khaya senegalensis, Khaya senegalensis, Khaya senegalensis, Pterocarpus indicus, Pterocarpus indicus, unknown	D, D, D, D, D, D, D, D, D	SM135, SM136, KS138DT2, KS139, KS141, KS141DT2, A144DT2, A148DT, L133DT	k__Fungi;p__Basidiomycota;c__Agaricomycetes;o__Agaricales;f__;g__;s__		Basidiomycota	Agaricomycetes	Agaricales
Group 1184		OTU_519_Jun21	KS99D	34	34	soil	Khaya senegalensis	D	KS99	k__Fungi;p__;c__;o__;f__;g__;s__
Group 1184		OTU_687_Sep20	DYF22a	13	13	soil	Peltophorum pterocarpum	D	YF22D1	No blast hit
Group 1184		OTU_1184_Jul20	HRainNTU, DWax2, DWax3, DWax7, HWax8, DRain10, HRain11, HRain12, DRain13, HAng15, OpenF1	23, 1, 1, 3, 52, 2, 8, 1, 1, 2, 1	95	soil, soil, soil, soil, soil, soil, soil, soil, soil, soil, soil	Samanea saman, Cyrostachys renda, Cyrostachys renda, Cyrostachys renda, Cyrostachys renda, Samanea saman, Samanea saman, Samanea saman, Samanea saman, Pterocarpus indicus, unknown	H, D, D, D, H, D, H, H, D, H, H	HRainNTU, 2, 3, 7, 8, 10, 11, 12, 13, 15, OpenF1	No blast hit
Group 1184		OTU_1136_Dec21	SM135	5	5	soil	Swietenia macrophylla	D	SM135	k__Fungi;p__Basidiomycota;c__Agaricomycetes;o__Agaricales;f__;g__;s__		Basidiomycota	Agaricomycetes	Agaricales
Group 11841	OTU_3454_Jun21				10
Group 11841		OTU_3454_Jun21	KS101H, KS103H, KS105H, A58DT3, KS99DT2	1, 3, 1, 4, 1	10	soil, soil, soil, tissue, tissue	Khaya senegalensis, Khaya senegalensis, Khaya senegalensis, Pterocarpus indicus, Khaya senegalensis	H, H, H, D, D	KS101, KS103, KS105, A58DT3, KS99DT2	No blast hit
Group 11842	OTU_373_Marb21				2623
Group 11842		OTU_373_Marb21	KS71DT1, KS71DT2A, KS71HT, KS7HT2, KS71DT5	4, 1, 2086, 2, 530	2623	tissue, tissue, tissue, tissue, tissue	Khaya senegalensis, Khaya senegalensis, Khaya senegalensis, Khaya senegalensis, Khaya senegalensis	D, D, D, D, D	KS71DT1, KS71DT2A, KS71HT, KS7HT2, KS71DT5	Unclassified
Group 11845	OTU_5878_May21				180
Group 11845		OTU_5878_May21	A64D, SG65H, YF68H, YF69D, KS71D, SM76H, A80D, A58DT1, SM75DT1, SM75DT2, SM76DT1, T82H	16, 1, 1, 31, 70, 4, 9, 8, 1, 16, 1, 22	180	soil, soil, soil, soil, soil, soil, soil, tissue, tissue, tissue, tissue, soil	Pterocarpus indicus, Syzygium grande, Peltophorum pterocarpum, Peltophorum pterocarpum, Khaya senegalensis, Swietenia macrophylla, Pterocarpus indicus, Pterocarpus indicus, Swietenia macrophylla, Swietenia macrophylla, Swietenia macrophylla, Samanea saman	D, H, H, D, D, H, D, D, D, D, D, H	A64, SG65, YF68 , YF69, KS71, SM76, A80, A58DT1, SM75DT1, SM75DT2, SM76DT1, R82	No blast hit
Group 11846	OTU_4767_May21				6							Basidiomycota	Agaricomycetes	Boletales	Suillaceae	Suillus	Suillus_spraguei
Group 11846		OTU_4176_May21	A64D, YF69D, T82H	2, 2, 2	6	soil, soil, soil	Pterocarpus indicus, Peltophorum pterocarpum, Samanea saman	D, D, H	A64, YF69, R82	k__Fungi;p__Basidiomycota;c__Agaricomycetes;o__Boletales;f__Suillaceae;g__Suillus;s__Suillus_spraguei		Basidiomycota	Agaricomycetes	Boletales	Suillaceae	Suillus	Suillus_spraguei
Group 11847	OTU_4569_May21				172							Basidiomycota	Agaricomycetes	Boletales	Suillaceae	Suillus	Suillus_spraguei
Group 11847		OTU_4569_May21	YF51H, A55D, A58D, SG63H, A64D, SG65H, YF68H, YF69D, KS71D, SM75H, SM76H, A80D, A58DT1, A58DT2, KS73DT1, SM75DT1, SM75DT2, SM76DT1, T82H	3, 2, 1, 1, 25, 3, 2, 25, 28, 1, 1, 2, 33, 1, 1, 3, 13, 3, 24	172	soil, soil, soil, soil, soil, soil, soil, soil, soil, soil, soil, soil, tissue, tissue, tissue, tissue, tissue, tissue, soil	Peltophorum pterocarpum, Pterocarpus indicus, Pterocarpus indicus, Syzygium grande, Pterocarpus indicus, Syzygium grande, Peltophorum pterocarpum, Peltophorum pterocarpum, Khaya senegalensis, Swietenia macrophylla, Swietenia macrophylla, Pterocarpus indicus, Pterocarpus indicus, Pterocarpus indicus, Khaya senegalensis, Swietenia macrophylla, Swietenia macrophylla, Swietenia macrophylla, Samanea s…	H, D, D, H, D, H, H, D, D, H, H, D, D, D, D, D, D, D, H	YF51, A55, A58, SG63, A64, SG65, YF68 , YF69, KS71, SM75, SM76, A80, A58DT1, A58DT2, KS73DT1, SM75DT1, SM75DT2, SM76DT1, R82	k__Fungi;p__Basidiomycota;c__Agaricomycetes;o__Boletales;f__Suillaceae;g__Suillus;s__Suillus_spraguei		Basidiomycota	Agaricomycetes	Boletales	Suillaceae	Suillus	Suillus_spraguei
Group 11849	OTU_4709_May21				325
Group 11849		OTU_4709_May21	YF51H, A55D, SG63H, A64D, SG65H, YF68H, YF69D, KS71D, KS73D, SM75H, SM76H, A80D, A58DT1, A58DT2, SM75DT1, SM75DT2, SM76DT1, T82H	3, 1, 1, 46, 4, 5, 43, 88, 2, 2, 4, 8, 11, 1, 2, 33, 3, 68	325	soil, soil, soil, soil, soil, soil, soil, soil, soil, soil, soil, soil, tissue, tissue, tissue, tissue, tissue, soil	Peltophorum pterocarpum, Pterocarpus indicus, Syzygium grande, Pterocarpus indicus, Syzygium grande, Peltophorum pterocarpum, Peltophorum pterocarpum, Khaya senegalensis, Khaya senegalensis, Swietenia macrophylla, Swietenia macrophylla, Pterocarpus indicus, Pterocarpus indicus, Pterocarpus indicus, Swietenia macrophylla, Swietenia macrophylla, Swietenia macrophylla, Samanea saman	H, D, H, D, H, H, D, D, D, H, H, D, D, D, D, D, D, H	YF51, A55, SG63, A64, SG65, YF68 , YF69, KS71, KS73, SM75, SM76, A80, A58DT1, A58DT2, SM75DT1, SM75DT2, SM76DT1, R82	No blast hit
Group 1185	OTU_1493_Apr20				89
Group 1185		OTU_1493_Apr20	HShor2	8	8	soil	Shorea sp.	H	HShor2	No blast hit
Group 1185		OTU_1193_Jul20	HShor2, DRain9, DAng14A, HShorPF1	36, 1, 1, 6	44	soil, soil, tissue, soil	Shorea sp., Samanea saman, Pterocarpus indicus, Shorea sp.	H, D, D, H	HShor2, 9, 14-A, HShorPF1	No blast hit
Group 1185		OTU_575_May21	A58D, A64D, SG65H	3, 12, 22	37	soil, soil, soil	Pterocarpus indicus, Pterocarpus indicus, Syzygium grande	D, D, H	A58, A64, SG65	k__Fungi;p__;c__;o__;f__;g__;s__
Group 11850	OTU_4448_May21				33
Group 11850		OTU_4448_May21	YF51H, A64D, SG65H, YF69D, KS71D, SM76H, A58DT1, SM75DT2, T82H	2, 6, 1, 6, 7, 1, 5, 2, 3	33	soil, soil, soil, soil, soil, soil, tissue, tissue, soil	Peltophorum pterocarpum, Pterocarpus indicus, Syzygium grande, Peltophorum pterocarpum, Khaya senegalensis, Swietenia macrophylla, Pterocarpus indicus, Swietenia macrophylla, Samanea saman	H, D, H, D, D, H, D, D, H	YF51, A64, SG65, YF69, KS71, SM76, A58DT1, SM75DT2, R82	No blast hit
Group 11851	OTU_4454_May21				655							Basidiomycota	Agaricomycetes	Boletales	Suillaceae	Suillus	Suillus_spraguei
Group 11851		OTU_4454_May21	YF51H, SG63H, A64D, SG65H, YF68H, YF69D, KS71D, KS73D, SM76H, A80D, A58DT1, SM75DT2, SM76DT1, T82H	2, 1, 85, 4, 6, 112, 205, 5, 6, 16, 23, 76, 2, 112	655	soil, soil, soil, soil, soil, soil, soil, soil, soil, soil, tissue, tissue, tissue, soil	Peltophorum pterocarpum, Syzygium grande, Pterocarpus indicus, Syzygium grande, Peltophorum pterocarpum, Peltophorum pterocarpum, Khaya senegalensis, Khaya senegalensis, Swietenia macrophylla, Pterocarpus indicus, Pterocarpus indicus, Swietenia macrophylla, Swietenia macrophylla, Samanea saman	H, H, D, H, H, D, D, D, H, D, D, D, D, H	YF51, SG63, A64, SG65, YF68 , YF69, KS71, KS73, SM76, A80, A58DT1, SM75DT2, SM76DT1, R82	k__Fungi;p__Basidiomycota;c__Agaricomycetes;o__Boletales;f__Suillaceae;g__Suillus;s__Suillus_spraguei		Basidiomycota	Agaricomycetes	Boletales	Suillaceae	Suillus	Suillus_spraguei
Group 11852	OTU_2199_Dec21				49
Group 11852		OTU_2199_Dec21	KS138DT2, KS141DT2, SG145DT1, A147DT, A126FB, L133FB2	18, 1, 21, 1, 4, 4	49	tissue, tissue, tissue, tissue, fruiting body, fruiting body	Khaya Senegalensis, Khaya senegalensis, Syzygium grande, Pterocarpus indicus, Pterocarpus indicus, unknown	D, D, D, D, H, D	KS138DT2, KS141DT2, SG145DT1, A147DT, A126 FT, L133FB2	No blast hit
Group 11853	OTU_3560_May21				85
Group 11853		OTU_3560_May21	YF51H, A64D, SG65H, YF68H, YF69D, KS71D, KS73D, SM76H, A80D, A58DT1, SM75DT1, SM75DT2, SM76DT1, T82H	2, 10, 4, 1, 11, 22, 2, 2, 1, 6, 1, 10, 3, 10	85	soil, soil, soil, soil, soil, soil, soil, soil, soil, tissue, tissue, tissue, tissue, soil	Peltophorum pterocarpum, Pterocarpus indicus, Syzygium grande, Peltophorum pterocarpum, Peltophorum pterocarpum, Khaya senegalensis, Khaya senegalensis, Swietenia macrophylla, Pterocarpus indicus, Pterocarpus indicus, Swietenia macrophylla, Swietenia macrophylla, Swietenia macrophylla, Samanea saman	H, D, H, H, D, D, D, H, D, D, D, D, D, H	YF51, A64, SG65, YF68 , YF69, KS71, KS73, SM76, A80, A58DT1, SM75DT1, SM75DT2, SM76DT1, R82	No blast hit
Group 11856	OTU_448_Marb21				20
Group 11856		OTU_448_Marb21	KS71HT, KS71DT5	18, 2	20	tissue, tissue	Khaya senegalensis, Khaya senegalensis	D, D	KS71HT, KS71DT5	Unclassified
Group 11857	OTU_4788_May21				98
Group 11857		OTU_4788_May21	YF51H, A55D, A64D, SG65H, YF68H, YF69D, KS71D, KS73D, SM76H, A80D, A58DT1, SM75DT1, SM75DT2, SM76DT1, T82H	1, 2, 7, 1, 3, 21, 17, 3, 1, 1, 11, 1, 6, 2, 21	98	soil, soil, soil, soil, soil, soil, soil, soil, soil, soil, tissue, tissue, tissue, tissue, soil	Peltophorum pterocarpum, Pterocarpus indicus, Pterocarpus indicus, Syzygium grande, Peltophorum pterocarpum, Peltophorum pterocarpum, Khaya senegalensis, Khaya senegalensis, Swietenia macrophylla, Pterocarpus indicus, Pterocarpus indicus, Swietenia macrophylla, Swietenia macrophylla, Swietenia macrophylla, Samanea saman	H, D, D, H, H, D, D, D, H, D, D, D, D, D, H	YF51, A55, A64, SG65, YF68 , YF69, KS71, KS73, SM76, A80, A58DT1, SM75DT1, SM75DT2, SM76DT1, R82	No blast hit
Group 11858	OTU_3014_Dec21				101
Group 11858		OTU_3014_Dec21	SM136, KS139, KS141DT2, A144FB	96, 1, 2, 2	101	soil, soil, tissue, fruiting body	Swietenia macrophylla, Khaya senegalensis, Khaya senegalensis, Pterocarpus indicus	D, D, D, D	SM136, KS139, KS141DT2, A144FB	No blast hit
Group 1186	OTU_1075_Aug20				52
Group 1186		OTU_1075_Aug20	DRain16a, DRain16b, DRain16c, HRain18	4, 3, 1, 10	18	soil, soil, soil, soil	Samanea saman, Samanea saman, Samanea saman, Samanea saman	D, D, D, H	R16D1, R16D2, R16D3, R18H	No blast hit
Group 1186		OTU_608_Jun21	TR98H, KS104D, KS105H	12, 1, 14	27	soil, soil, soil	Tabebuia rosea, Khaya senegalensis, Khaya senegalensis	H, D, H	TR98, KS104, KS105	k__Fungi;p__;c__;o__;f__;g__;s__
Group 1186		OTU_817_Deca20	DRain25b, DRain25d, DRain28b	1, 1, 5	7	soil, soil, soil	Samanea saman, Samanea saman, Samanea saman	D, D, D	R25D2, R25D4, R28D2	No blast hit
Group 11860	OTU_4427_May21				107
Group 11860		OTU_4427_May21	YF51H, A55D, A64D, SG65H, YF68H, YF69D, KS71D, KS73D, SM75H, SM76H, A80D, A58DT1, KS73DT1, SM75DT2, T82H	1, 1, 9, 2, 1, 17, 35, 1, 1, 1, 3, 12, 1, 14, 8	107	soil, soil, soil, soil, soil, soil, soil, soil, soil, soil, soil, tissue, tissue, tissue, soil	Peltophorum pterocarpum, Pterocarpus indicus, Pterocarpus indicus, Syzygium grande, Peltophorum pterocarpum, Peltophorum pterocarpum, Khaya senegalensis, Khaya senegalensis, Swietenia macrophylla, Swietenia macrophylla, Pterocarpus indicus, Pterocarpus indicus, Khaya senegalensis, Swietenia macrophylla, Samanea saman	H, D, D, H, H, D, D, D, H, H, D, D, D, D, H	YF51, A55, A64, SG65, YF68 , YF69, KS71, KS73, SM75, SM76, A80, A58DT1, KS73DT1, SM75DT2, R82	No blast hit
Group 11861	OTU_3267_May21				15
Group 11861		OTU_3267_May21	SG63H, A64D, SG65H, YF69D, KS71D, A58DT2, KS73DT1, SM75DT1, SM75DT2, T82H	1, 2, 1, 1, 2, 1, 2, 1, 2, 2	15	soil, soil, soil, soil, soil, tissue, tissue, tissue, tissue, soil	Syzygium grande, Pterocarpus indicus, Syzygium grande, Peltophorum pterocarpum, Khaya senegalensis, Pterocarpus indicus, Khaya senegalensis, Swietenia macrophylla, Swietenia macrophylla, Samanea saman	H, D, H, D, D, D, D, D, D, H	SG63, A64, SG65, YF69, KS71, A58DT2, KS73DT1, SM75DT1, SM75DT2, R82	No blast hit
Group 11863	OTU_4357_May21				13
Group 11863		OTU_4357_May21	A55D, A64D, YF69D, KS71D, A58DT1, SM75DT2, T82H	2, 1, 2, 3, 3, 1, 1	13	soil, soil, soil, soil, tissue, tissue, soil	Pterocarpus indicus, Pterocarpus indicus, Peltophorum pterocarpum, Khaya senegalensis, Pterocarpus indicus, Swietenia macrophylla, Samanea saman	D, D, D, D, D, D, H	A55, A64, YF69, KS71, A58DT1, SM75DT2, R82	No blast hit
Group 11864	OTU_5998_May21				434
Group 11864		OTU_5998_May21	A64D, YF69D, KS71D, A80D, A58DT1, KS73DT1, SM75DT2, T82H	12, 90, 180, 15, 3, 1, 57, 76	434	soil, soil, soil, soil, tissue, tissue, tissue, soil	Pterocarpus indicus, Peltophorum pterocarpum, Khaya senegalensis, Pterocarpus indicus, Pterocarpus indicus, Khaya senegalensis, Swietenia macrophylla, Samanea saman	D, D, D, D, D, D, D, H	A64, YF69, KS71, A80, A58DT1, KS73DT1, SM75DT2, R82	No blast hit
Group 11865	OTU_5588_May21				964
Group 11865		OTU_5588_May21	YF51H, A55D, A58D, SG63H, A64D, SG65H, YF68H, YF69D, KS71D, KS73D, SM75H, SM76H, A80D, A58DT1, A58DT2, KS73DT1, SM75DT1, SM75DT2, SM76DT1, T82H	11, 3, 2, 6, 68, 17, 18, 144, 256, 11, 4, 22, 26, 66, 4, 2, 5, 96, 4, 199	964	soil, soil, soil, soil, soil, soil, soil, soil, soil, soil, soil, soil, soil, tissue, tissue, tissue, tissue, tissue, tissue, soil	Peltophorum pterocarpum, Pterocarpus indicus, Pterocarpus indicus, Syzygium grande, Pterocarpus indicus, Syzygium grande, Peltophorum pterocarpum, Peltophorum pterocarpum, Khaya senegalensis, Khaya senegalensis, Swietenia macrophylla, Swietenia macrophylla, Pterocarpus indicus, Pterocarpus indicus, Pterocarpus indicus, Khaya senegalensis, Swietenia macrophylla, Swietenia macrophylla, Swietenia ma…	H, D, D, H, D, H, H, D, D, D, H, H, D, D, D, D, D, D, D, H	YF51, A55, A58, SG63, A64, SG65, YF68 , YF69, KS71, KS73, SM75, SM76, A80, A58DT1, A58DT2, KS73DT1, SM75DT1, SM75DT2, SM76DT1, R82	No blast hit
Group 11867	OTU_6249_Jul20				37							Ascomycota	Sordariomycetes
Group 11867		OTU_6249_Jul20	HRainNTU, HWax8, DRain9A, HRain12, HAng15, OpenF1	2, 6, 3, 5, 3, 18	37	soil, soil, tissue, soil, soil, soil	Samanea saman, Cyrostachys renda, Samanea saman, Samanea saman, Pterocarpus indicus, unknown	H, H, D, H, H, H	HRainNTU, 8, 9-A, 12, 15, OpenF1	k__Fungi;p__Ascomycota;c__Sordariomycetes		Ascomycota	Sordariomycetes
Group 11868	OTU_3280_Aug20				8
Group 11868		OTU_3280_Aug20	DRain16a	8	8	soil	Samanea saman	D	R16D1	No blast hit
Group 11869	OTU_2936_Dec21				2391							Basidiomycota	Agaricomycetes	Hymenochaetales	Hymenochaetaceae
Group 11869		OTU_2936_Dec21	SM135, SM136, SM135DT, KS138DT2, KS139, KS139DT2, KS141, KS141DT1, KS141DT2, A143FB1, SG145DT1, A147DT, A126FB, L133DT, L133FB1, L133FB2	8, 20, 9, 67, 9, 119, 39, 796, 1148, 4, 2, 7, 39, 3, 11, 110	2391	soil, soil, tissue, tissue, soil, tissue, soil, tissue, tissue, fruiting body, tissue, tissue, fruiting body, tissue, fruiting body, fruiting body	Swietenia macrophylla, Swietenia macrophylla, Swietenia macrophylla, Khaya Senegalensis, Khaya senegalensis, Khaya senegalensis, Khaya senegalensis, Khaya senegalensis, Khaya senegalensis, Pterocarpus indicus, Syzygium grande, Pterocarpus indicus, Pterocarpus indicus, unknown, unknown, unknown	D, D, D, D, D, D, D, D, D, D, D, D, H, D, D, D	SM135, SM136, SM135DT, KS138DT2, KS139, KS139DT2, KS141, KS141DT1, KS141DT2, A143FB1, SG145DT1, A147DT, A126 FT, L133DT, L133FB1, L133FB2	k__Fungi;p__Basidiomycota;c__Agaricomycetes;o__Hymenochaetales;f__Hymenochaetaceae;g__;s__		Basidiomycota	Agaricomycetes	Hymenochaetales	Hymenochaetaceae
Group 1187	OTU_2863_Aug20				125
Group 1187		OTU_2863_Aug20	DRain21F, HRain19	2, 3	5	fruiting body, soil	Samanea saman, Samanea saman	D, H	R21FB, R19H	No blast hit
Group 1187		ASV447_Mar22	CE153FB, CE155DT2	8, 61	69	fruiting body, tissue	Casuarina equisetifolia, Casuarina equisetifolia	D, D	CE153FB, CE155DT2	k__Fungi; p__; c__; o__; f__; g__; s__
Group 1187		OTU_1471_Jul20	DWax1, HWax8, HRain11, HRain12	2, 2, 45, 2	51	soil, soil, soil, soil	Cyrostachys renda, Cyrostachys renda, Samanea saman, Samanea saman	D, H, H, H	1, 8, 11, 12	No blast hit
Group 11871	OTU_445_Marb21				370
Group 11871		OTU_445_Marb21	KS71HT, KS71DT5	108, 262	370	tissue, tissue	Khaya senegalensis, Khaya senegalensis	D, D	KS71HT, KS71DT5	Unclassified
Group 11872	OTU_291_Marb21				62
Group 11872		OTU_291_Marb21	KS71DT2A, KS71HT, KS71DT5	3, 36, 23	62	tissue, tissue, tissue	Khaya senegalensis, Khaya senegalensis, Khaya senegalensis	D, D, D	KS71DT2A, KS71HT, KS71DT5	Unclassified
Group 11873	OTU_321_Marb21				93
Group 11873		OTU_321_Marb21	KS71DT1, KS71DT2A, KS71DT3, KS71HT, KS7HT2, KS71DT5	2, 2, 1, 73, 2, 13	93	tissue, tissue, tissue, tissue, tissue, tissue	Khaya senegalensis, Khaya senegalensis, Khaya senegalensis, Khaya senegalensis, Khaya senegalensis, Khaya senegalensis	D, D, D, D, D, D	KS71DT1, KS71DT2A, KS71DT3, KS71HT, KS7HT2, KS71DT5	No blast hit
Group 11874	OTU_4203_May21				6							Basidiomycota	Agaricomycetes	Boletales	Suillaceae	Suillus	Suillus_spraguei
Group 11874		OTU_4203_May21	YF51H, YF69D, KS71D, A58DT1, T82H	1, 1, 2, 1, 1	6	soil, soil, soil, tissue, soil	Peltophorum pterocarpum, Peltophorum pterocarpum, Khaya senegalensis, Pterocarpus indicus, Samanea saman	H, D, D, D, H	YF51, YF69, KS71, A58DT1, R82	k__Fungi;p__Basidiomycota;c__Agaricomycetes;o__Boletales;f__Suillaceae;g__Suillus;s__Suillus_spraguei		Basidiomycota	Agaricomycetes	Boletales	Suillaceae	Suillus	Suillus_spraguei
Group 11875	OTU_833_Oct21				270
Group 11875		OTU_833_Oct21	A128DT1, CE134DT, KS123DT, KS124DT, L133FB1, L133FB3, R111, R112, R115DT, R120DT, R120FB, R113	2, 10, 3, 82, 1, 11, 18, 18, 1, 82, 4, 38	270	tissue, tissue, tissue, tissue, fruiting body, fruiting body, soil, soil, tissue, tissue, fruiting body, soil	Pterocarpus indicus, Casuarina equisetifolia, Khaya senegalensis, Khaya senegalensis, unknown, unknown, Samanea saman, Samanea saman, Samanea saman, Samanea saman, Samanea saman, Samanea saman	D, D, D, D, D, D, D, ?, D, D, D, ?	A128DT1, CE134DT, KS123DT, KS124DT, L133FB1, L133FB3, RT111, R112, R115DT, R120DT, R120FB, R113	No blast hit
Group 11876	OTU_4140_May21				86
Group 11876		OTU_4140_May21	YF51H, A55D, SG63H, A64D, SG65H, YF68H, YF69D, KS71D, KS73D, SM76H, A80D, A58DT1, A58DT2, KS73DT1, SM75DT1, SM75DT2, SM76DT1, T82H	3, 1, 2, 6, 4, 2, 11, 20, 1, 1, 2, 5, 1, 1, 2, 12, 1, 11	86	soil, soil, soil, soil, soil, soil, soil, soil, soil, soil, soil, tissue, tissue, tissue, tissue, tissue, tissue, soil	Peltophorum pterocarpum, Pterocarpus indicus, Syzygium grande, Pterocarpus indicus, Syzygium grande, Peltophorum pterocarpum, Peltophorum pterocarpum, Khaya senegalensis, Khaya senegalensis, Swietenia macrophylla, Pterocarpus indicus, Pterocarpus indicus, Pterocarpus indicus, Khaya senegalensis, Swietenia macrophylla, Swietenia macrophylla, Swietenia macrophylla, Samanea saman	H, D, H, D, H, H, D, D, D, H, D, D, D, D, D, D, D, H	YF51, A55, SG63, A64, SG65, YF68 , YF69, KS71, KS73, SM76, A80, A58DT1, A58DT2, KS73DT1, SM75DT1, SM75DT2, SM76DT1, R82	No blast hit
Group 11877	OTU_4954_May21				12
Group 11877		OTU_4954_May21	A64D, YF69D, KS71D, SM75DT2, T82H	1, 3, 4, 1, 3	12	soil, soil, soil, tissue, soil	Pterocarpus indicus, Peltophorum pterocarpum, Khaya senegalensis, Swietenia macrophylla, Samanea saman	D, D, D, D, H	A64, YF69, KS71, SM75DT2, R82	No blast hit
Group 11878	OTU_3361_May21				11
Group 11878		OTU_3361_May21	YF69D, KS71D, KS73D, A80D, A58DT1, T82H	3, 3, 1, 1, 1, 2	11	soil, soil, soil, soil, tissue, soil	Peltophorum pterocarpum, Khaya senegalensis, Khaya senegalensis, Pterocarpus indicus, Pterocarpus indicus, Samanea saman	D, D, D, D, D, H	YF69, KS71, KS73, A80, A58DT1, R82	No blast hit
Group 11879	OTU_3623_May21				1101							Basidiomycota	Agaricomycetes	Boletales	Suillaceae	Suillus	Suillus_spraguei
Group 11879		OTU_3623_May21	YF51H, A55D, A58D, SG63H, A64D, SG65H, YF68H, YF69D, KS71D, KS73D, SM75H, SM76H, A80D, A58DT1, A58DT2, KS73DT1, SM75DT1, SM75DT2, SM76DT1, T82H	22, 6, 4, 10, 116, 35, 35, 138, 220, 19, 10, 28, 24, 137, 5, 3, 9, 86, 19, 175	1101	soil, soil, soil, soil, soil, soil, soil, soil, soil, soil, soil, soil, soil, tissue, tissue, tissue, tissue, tissue, tissue, soil	Peltophorum pterocarpum, Pterocarpus indicus, Pterocarpus indicus, Syzygium grande, Pterocarpus indicus, Syzygium grande, Peltophorum pterocarpum, Peltophorum pterocarpum, Khaya senegalensis, Khaya senegalensis, Swietenia macrophylla, Swietenia macrophylla, Pterocarpus indicus, Pterocarpus indicus, Pterocarpus indicus, Khaya senegalensis, Swietenia macrophylla, Swietenia macrophylla, Swietenia ma…	H, D, D, H, D, H, H, D, D, D, H, H, D, D, D, D, D, D, D, H	YF51, A55, A58, SG63, A64, SG65, YF68 , YF69, KS71, KS73, SM75, SM76, A80, A58DT1, A58DT2, KS73DT1, SM75DT1, SM75DT2, SM76DT1, R82	k__Fungi;p__Basidiomycota;c__Agaricomycetes;o__Boletales;f__Suillaceae;g__Suillus;s__Suillus_spraguei		Basidiomycota	Agaricomycetes	Boletales	Suillaceae	Suillus	Suillus_spraguei
Group 1188	OTU_1831_Deca20				6
Group 1188		OTU_3776_Jul20	DRain10, HRain11	3, 3	6	soil, soil	Samanea saman, Samanea saman	D, H	10, 11	No blast hit
Group 11880	OTU_1834_May21				15
Group 11880		OTU_1834_May21	A64D, KS71D, SM75DT2, T82H	2, 1, 1, 11	15	soil, soil, tissue, soil	Pterocarpus indicus, Khaya senegalensis, Swietenia macrophylla, Samanea saman	D, D, D, H	A64, KS71, SM75DT2, R82	No blast hit
Group 11881	OTU_1911_Oct21				3352
Group 11881		OTU_1911_Oct21	A128, A128DT1, CE134DT, KS124DT, L133FB1, L133FB3, R111, R112, R120DT, R113	1, 1, 6, 1627, 1, 6, 5, 20, 1669, 16	3352	soil, tissue, tissue, tissue, fruiting body, fruiting body, soil, soil, tissue, soil	Pterocarpus indicus, Pterocarpus indicus, Casuarina equisetifolia, Khaya senegalensis, unknown, unknown, Samanea saman, Samanea saman, Samanea saman, Samanea saman	D, D, D, D, D, D, D, ?, D, ?	A128, A128DT1, CE134DT, KS124DT, L133FB1, L133FB3, RT111, R112, R120DT, R113	No blast hit
Group 11882	OTU_1012_Oct21				50
Group 11882		OTU_1012_Oct21	KS124DT, R111, R112, R120DT, R113	24, 1, 1, 21, 3	50	tissue, soil, soil, tissue, soil	Khaya senegalensis, Samanea saman, Samanea saman, Samanea saman, Samanea saman	D, D, ?, D, ?	KS124DT, RT111, R112, R120DT, R113	No blast hit
Group 11883	OTU_2633_May21				42
Group 11883		OTU_2633_May21	A64D, YF68H, YF69D, KS71D, A80D, A58DT1, SM75DT2, T82H	5, 1, 5, 15, 1, 6, 4, 5	42	soil, soil, soil, soil, soil, tissue, tissue, soil	Pterocarpus indicus, Peltophorum pterocarpum, Peltophorum pterocarpum, Khaya senegalensis, Pterocarpus indicus, Pterocarpus indicus, Swietenia macrophylla, Samanea saman	D, H, D, D, D, D, D, H	A64, YF68 , YF69, KS71, A80, A58DT1, SM75DT2, R82	No blast hit
Group 11884	OTU_4181_May21				13							Ascomycota	Dothideomycetes	Capnodiales	Teratosphaeriaceae	unidentified	Teratosphaeriaceae_sp
Group 11884		OTU_4181_May21	A64D, SG65H, YF69D	1, 10, 2	13	soil, soil, soil	Pterocarpus indicus, Syzygium grande, Peltophorum pterocarpum	D, H, D	A64, SG65, YF69	k__Fungi;p__Ascomycota;c__Dothideomycetes;o__Capnodiales;f__Teratosphaeriaceae;g__unidentified;s__Teratosphaeriaceae_sp		Ascomycota	Dothideomycetes	Capnodiales	Teratosphaeriaceae	unidentified	Teratosphaeriaceae_sp
Group 11885	OTU_5036_May21				12							Basidiomycota	Agaricomycetes	Boletales	Suillaceae	Suillus	Suillus_spraguei
Group 11885		OTU_5036_May21	A55D, A64D, YF69D, KS71D, SM75DT2, T82H	1, 1, 3, 3, 2, 2	12	soil, soil, soil, soil, tissue, soil	Pterocarpus indicus, Pterocarpus indicus, Peltophorum pterocarpum, Khaya senegalensis, Swietenia macrophylla, Samanea saman	D, D, D, D, D, H	A55, A64, YF69, KS71, SM75DT2, R82	k__Fungi;p__Basidiomycota;c__Agaricomycetes;o__Boletales;f__Suillaceae;g__Suillus;s__Suillus_spraguei		Basidiomycota	Agaricomycetes	Boletales	Suillaceae	Suillus	Suillus_spraguei
Group 11886	OTU_1612_May21				9							Basidiomycota	Agaricomycetes	Boletales	Suillaceae	Suillus	Suillus_spraguei
Group 11886		OTU_1612_May21	A64D, KS71D, T82H	1, 3, 5	9	soil, soil, soil	Pterocarpus indicus, Khaya senegalensis, Samanea saman	D, D, H	A64, KS71, R82	k__Fungi;p__Basidiomycota;c__Agaricomycetes;o__Boletales;f__Suillaceae;g__Suillus;s__Suillus_spraguei		Basidiomycota	Agaricomycetes	Boletales	Suillaceae	Suillus	Suillus_spraguei
Group 11887	OTU_1614_Dec21				14
Group 11887		OTU_1614_Dec21	SG145DT1, A126FB	13, 1	14	tissue, fruiting body	Syzygium grande, Pterocarpus indicus	D, H	SG145DT1, A126 FT	No blast hit
Group 11888	OTU_5842_May21				983
Group 11888		OTU_5842_May21	YF51H, SG63H, A64D, YF68H, YF69D, KS71D, KS73D, SM75H, SM76H, A80D, A58DT1, A58DT2, SM75DT1, SM75DT2, SM76DT1, T82H	2, 2, 63, 5, 172, 331, 5, 1, 6, 28, 25, 1, 3, 110, 3, 226	983	soil, soil, soil, soil, soil, soil, soil, soil, soil, soil, tissue, tissue, tissue, tissue, tissue, soil	Peltophorum pterocarpum, Syzygium grande, Pterocarpus indicus, Peltophorum pterocarpum, Peltophorum pterocarpum, Khaya senegalensis, Khaya senegalensis, Swietenia macrophylla, Swietenia macrophylla, Pterocarpus indicus, Pterocarpus indicus, Pterocarpus indicus, Swietenia macrophylla, Swietenia macrophylla, Swietenia macrophylla, Samanea saman	H, H, D, H, D, D, D, H, H, D, D, D, D, D, D, H	YF51, SG63, A64, YF68 , YF69, KS71, KS73, SM75, SM76, A80, A58DT1, A58DT2, SM75DT1, SM75DT2, SM76DT1, R82	No blast hit
Group 11889	OTU_1866_May21				11							Basidiomycota	Agaricomycetes	Polyporales	Ganodermataceae	Ganoderma	Ganoderma_lucidum
Group 11889		OTU_1866_May21	T82H	11	11	soil	Samanea saman	H	R82	k__Fungi;p__Basidiomycota;c__Agaricomycetes;o__Polyporales;f__Ganodermataceae;g__Ganoderma;s__Ganoderma_lucidum		Basidiomycota	Agaricomycetes	Polyporales	Ganodermataceae	Ganoderma	Ganoderma_lucidum
Group 1189	OTU_1233_Aug20				21							Ascomycota	unidentified_Ascomycota_sp	unidentified_Ascomycota_sp	unidentified_Ascomycota_sp	unidentified_Ascomycota_sp	Ascomycota_sp
Group 1189		OTU_1233_Aug20	DRain16b, HRain17	10, 1	11	soil, soil	Samanea saman, Samanea saman	D, H	R16D2, R17H	No blast hit
Group 1189		OTU_995_May21	YF51H, A64D, SM76H	5, 1, 4	10	soil, soil, soil	Peltophorum pterocarpum, Pterocarpus indicus, Swietenia macrophylla	H, D, H	YF51, A64, SM76	k__Fungi;p__Ascomycota;c__unidentified_Ascomycota_sp;o__unidentified_Ascomycota_sp;f__unidentified_Ascomycota_sp;g__unidentified_Ascomycota_sp;s__Ascomycota_sp		Ascomycota	unidentified_Ascomycota_sp	unidentified_Ascomycota_sp	unidentified_Ascomycota_sp	unidentified_Ascomycota_sp	Ascomycota_sp
Group 11890	OTU_2133_Dec21				61
Group 11890		OTU_2133_Dec21	KS138DT2, KS139, KS139DT2, SG145DT1, A147DT, A126FB, L133FB2	22, 1, 9, 18, 1, 5, 5	61	tissue, soil, tissue, tissue, tissue, fruiting body, fruiting body	Khaya Senegalensis, Khaya senegalensis, Khaya senegalensis, Syzygium grande, Pterocarpus indicus, Pterocarpus indicus, unknown	D, D, D, D, D, H, D	KS138DT2, KS139, KS139DT2, SG145DT1, A147DT, A126 FT, L133FB2	No blast hit
Group 11891	OTU_3322_Jun21				31							Basidiomycota	Agaricomycetes	Boletales	Suillaceae	Suillus	Suillus_spraguei
Group 11891		OTU_3322_Jun21	TR97H, KS101H, KS103H, KS105H, A58DT3	2, 9, 9, 8, 3	31	soil, soil, soil, soil, tissue	Tabebuia rosea, Khaya senegalensis, Khaya senegalensis, Khaya senegalensis, Pterocarpus indicus	H, H, H, H, D	TR97, KS101, KS103, KS105, A58DT3	k__Fungi;p__Basidiomycota;c__Agaricomycetes;o__Boletales;f__Suillaceae;g__Suillus;s__Suillus_spraguei		Basidiomycota	Agaricomycetes	Boletales	Suillaceae	Suillus	Suillus_spraguei
Group 11892	OTU_648_Dec21				384
Group 11892		OTU_648_Dec21	SM136, KS138DT2, KS139, KS139DT2, KS141DT1, KS141DT2, A144DT1, A144FB, SG145DT1, A147DT, A148DT, A126FB, L133DT, L133FB1, L133FB2	1, 105, 1, 30, 3, 9, 5, 2, 116, 14, 2, 35, 3, 1, 57	384	soil, tissue, soil, tissue, tissue, tissue, tissue, fruiting body, tissue, tissue, tissue, fruiting body, tissue, fruiting body, fruiting body	Swietenia macrophylla, Khaya Senegalensis, Khaya senegalensis, Khaya senegalensis, Khaya senegalensis, Khaya senegalensis, Pterocarpus indicus, Pterocarpus indicus, Syzygium grande, Pterocarpus indicus, Pterocarpus indicus, Pterocarpus indicus, unknown, unknown, unknown	D, D, D, D, D, D, D, D, D, D, D, H, D, D, D	SM136, KS138DT2, KS139, KS139DT2, KS141DT1, KS141DT2, A144DT1, A144FB, SG145DT1, A147DT, A148DT, A126 FT, L133DT, L133FB1, L133FB2	No blast hit
Group 11893	OTU_1364_Oct21				247
Group 11893		OTU_1364_Oct21	CE134DT, KS123DT, KS124DT, L133FB3, R111, R112, R120DT, R120FB, R113	1, 3, 102, 7, 8, 9, 91, 1, 25	247	tissue, tissue, tissue, fruiting body, soil, soil, tissue, fruiting body, soil	Casuarina equisetifolia, Khaya senegalensis, Khaya senegalensis, unknown, Samanea saman, Samanea saman, Samanea saman, Samanea saman, Samanea saman	D, D, D, D, D, ?, D, D, ?	CE134DT, KS123DT, KS124DT, L133FB3, RT111, R112, R120DT, R120FB, R113	No blast hit
Group 11894	OTU_7480_Jul20				6							Ascomycota	Archaeorhizomycetes	Archaeorhizomycetales	Archaeorhizomycetaceae
Group 11894		OTU_7480_Jul20	DWax2, DAng14	3, 3	6	soil, soil	Cyrostachys renda, Pterocarpus indicus	D, D	2, 14	k__Fungi;p__Ascomycota;c__Archaeorhizomycetes;o__Archaeorhizomycetales;f__Archaeorhizomycetaceae		Ascomycota	Archaeorhizomycetes	Archaeorhizomycetales	Archaeorhizomycetaceae
Group 11895	OTU_2664_May21				6
Group 11895		OTU_2664_May21	YF69D, KS71D, SM75DT2, SM76DT1	2, 2, 1, 1	6	soil, soil, tissue, tissue	Peltophorum pterocarpum, Khaya senegalensis, Swietenia macrophylla, Swietenia macrophylla	D, D, D, D	YF69, KS71, SM75DT2, SM76DT1	No blast hit
Group 119	OTU_237_Aug20				366							Ascomycota, Basidiomycota	Leotiomycetes, Agaricomycetes	Helotiales, Cantharellales	Ceratobasidiaceae	Waitea	Waitea_circinata
Group 119		OTU_237_Aug20	DRain13F, DRain16a	137, 1	138	fruiting body, soil	Samanea saman, Samanea saman	D, D	13A, R16D1	No blast hit
Group 119		OTU_109_Dec21	A143FB2, A144DT1, A144DT2, A144FB, SG145DT1, A148DT, A126FB, L133FB2	1, 167, 2, 2, 1, 1, 1, 4	179	fruiting body, tissue, tissue, fruiting body, tissue, tissue, fruiting body, fruiting body	Pterocarpus indicus, Pterocarpus indicus, Pterocarpus indicus, Pterocarpus indicus, Syzygium grande, Pterocarpus indicus, Pterocarpus indicus, unknown	D, D, D, D, D, D, H, D	A143FB2, A144DT1, A144DT2, A144FB, SG145DT1, A148DT, A126 FT, L133FB2	k__Fungi;p__Ascomycota;c__Leotiomycetes;o__Helotiales;f__;g__;s__		Ascomycota	Leotiomycetes	Helotiales
Group 119		OTU_1316_Jun21	KS105H	5	5	soil	Khaya senegalensis	H	KS105	k__Fungi;p__Basidiomycota;c__Agaricomycetes;o__Cantharellales;f__Ceratobasidiaceae;g__Waitea;s__Waitea_circinata		Basidiomycota	Agaricomycetes	Cantharellales	Ceratobasidiaceae	Waitea	Waitea_circinata
Group 119		ASV368_Jun22	P171FB	10	10	fruiting body	Dypsis lutescens	D	P171FB	k__Fungi
Group 119		ASV661_Mar22	CE151DT4	34	34	tissue	Casuarina equisetifolia	D	CE151DT4	k__Fungi
Group 1190	OTU_417_Aug20				154							Mortierellomycota, Ascomycota	Mortierellomycetes, Leotiomycetes	Mortierellales, Helotiales	Mortierellaceae, Leotiaceae	Mortierella	Mortierella_sp
Group 1190		OTU_417_Aug20	HRain17, HRain19	7, 80	87	soil, soil	Samanea saman, Samanea saman	H, H	R17H, R19H	No blast hit
Group 1190		OTU_1756_May21	A55D, A58D	3, 4	7	soil, soil	Pterocarpus indicus, Pterocarpus indicus	D, D	A55, A58	k__Fungi;p__Mortierellomycota;c__Mortierellomycetes;o__Mortierellales;f__Mortierellaceae;g__Mortierella;s__Mortierella_sp		Mortierellomycota	Mortierellomycetes	Mortierellales	Mortierellaceae	Mortierella	Mortierella_sp
Group 1190		OTU_1178_Sep20	HYF25	8	8	soil	Peltophorum pterocarpum	H	YF25H	No blast hit
Group 1190		OTU_2457_Jul20	HShor2, HRainNTU, DWax1, DWax7, HWax8, DRain9, DRain10	4, 3, 3, 7, 2, 1, 12	32	soil, soil, soil, soil, soil, soil, soil	Shorea sp., Samanea saman, Cyrostachys renda, Cyrostachys renda, Cyrostachys renda, Samanea saman, Samanea saman	H, H, D, D, H, D, D	HShor2, HRainNTU, 1, 7, 8, 9, 10	No blast hit
Group 1190		OTU_1684_Apr20	DRain13, HShor2, HRain12	5, 3, 3	11	soil, soil, soil	Samanea saman, Shorea sp., Samanea saman	D, H, H	13, HShor2, 12	No blast hit
Group 1190		OTU_621_Dec21	KS139, A148DT	8, 1	9	soil, tissue	Khaya senegalensis, Pterocarpus indicus	D, D	KS139, A148DT	k__Fungi;p__Ascomycota;c__Leotiomycetes;o__Helotiales;f__Leotiaceae;g__;s__		Ascomycota	Leotiomycetes	Helotiales	Leotiaceae
Group 11900	OTU_2878_Aug20				12
Group 11900		OTU_2878_Aug20	DRain16a, DRain16c	11, 1	12	soil, soil	Samanea saman, Samanea saman	D, D	R16D1, R16D3	No blast hit
Group 11901	OTU_5602_May21				77							Basidiomycota	Agaricomycetes	Boletales	Suillaceae	Suillus	Suillus_spraguei
Group 11901		OTU_5602_May21	A64D, SG65H, YF69D, KS71D, KS73D, SM75H, SM76H, A80D, A58DT1, SM75DT2, T82H	7, 1, 21, 18, 1, 1, 3, 2, 7, 5, 11	77	soil, soil, soil, soil, soil, soil, soil, soil, tissue, tissue, soil	Pterocarpus indicus, Syzygium grande, Peltophorum pterocarpum, Khaya senegalensis, Khaya senegalensis, Swietenia macrophylla, Swietenia macrophylla, Pterocarpus indicus, Pterocarpus indicus, Swietenia macrophylla, Samanea saman	D, H, D, D, D, H, H, D, D, D, H	A64, SG65, YF69, KS71, KS73, SM75, SM76, A80, A58DT1, SM75DT2, R82	k__Fungi;p__Basidiomycota;c__Agaricomycetes;o__Boletales;f__Suillaceae;g__Suillus;s__Suillus_spraguei		Basidiomycota	Agaricomycetes	Boletales	Suillaceae	Suillus	Suillus_spraguei
Group 11907	ASV306_Jun22				15
Group 11907		ASV306_Jun22	P172FB1	15	15	fruiting body	Dypsis lutescens	D	P172FB1	k__Fungi
Group 11908	ASV1198_Mar22				11
Group 11908		ASV1198_Mar22	TR154DT	11	11	tissue	Casuarina equisetifolia	D	TR154DT	k__Fungi
Group 11909	OTU_5937_Jul20				7
Group 11909		OTU_5937_Jul20	DWax1, DRain10	5, 2	7	soil, soil	Cyrostachys renda, Samanea saman	D, D	1, 10	No blast hit
Group 1191	OTU_776_Jul20				93
Group 1191		OTU_776_Jul20	HRainNTU, DWax3, DWax7, HShorPF1	11, 3, 66, 1	81	soil, soil, soil, soil	Samanea saman, Cyrostachys renda, Cyrostachys renda, Shorea sp.	H, D, D, H	HRainNTU, 3, 7, HShorPF1	No blast hit
Group 1191		ASV1155_Mar22	CE149	12	12	soil	Casuarina equisetifolia	D	CE149	k__Fungi
Group 11910	OTU_1887_Mara21				1776
Group 11910		OTU_1887_Mara21	R66DT2, KS57D1, R70DT2, R70DT1A, KS57DT3, KS57DT2, A64DT1, A64DT2, A64DT3, R70DT1B	21, 402, 8, 1, 25, 145, 756, 58, 236, 124	1776	tissue, tissue, tissue, tissue, tissue, tissue, tissue, tissue, tissue, tissue	Samanea saman, Khaya senegalensis, Samanea saman, Samanea saman, Khaya senegalensis, Khaya senegalensis, Pterocarpus indicus, Pterocarpus indicus, Pterocarpus indicus, Samanea saman	D, D, D, D, D, D, D, D, D, D	R66DT2, KS57DT1, R70DT2, R70DT1a, KS57DT3, KS57DT2, A64DT1, A64DT2, A64DT3, R70DT1b	Unclassified
Group 11916	ASV1291_Mar22				10
Group 11916		ASV1291_Mar22	CE149DT4	10	10	tissue	Casuarina equisetifolia	D	CE149DT4	k__Fungi
Group 11917	ASV433_May22				12
Group 11917		ASV433_May22	PM163FB	12	12	fruiting body	Callerya atropurpurea	D	PM163FB	k__Fungi
Group 1192	OTU_4266_Jul20				50							Mortierellomycota	Mortierellomycetes	Mortierellales	Mortierellaceae	Mortierella	Mortierella_sp
Group 1192		OTU_4266_Jul20	HShor2	5	5	soil	Shorea sp.	H	HShor2	No blast hit
Group 1192		OTU_1134_May21	SM76H	20	20	soil	Swietenia macrophylla	H	SM76	k__Fungi;p__Mortierellomycota;c__Mortierellomycetes;o__Mortierellales;f__Mortierellaceae;g__Mortierella;s__Mortierella_sp		Mortierellomycota	Mortierellomycetes	Mortierellales	Mortierellaceae	Mortierella	Mortierella_sp
Group 1192		OTU_474_Sep20	HYF25	25	25	soil	Peltophorum pterocarpum	H	YF25H	No blast hit
Group 11920	OTU_7471_Jul20				8
Group 11920		OTU_7471_Jul20	DWax1, DRain10	5, 3	8	soil, soil	Cyrostachys renda, Samanea saman	D, D	1, 10	No blast hit
Group 11921	OTU_1916_Apr20				65
Group 11921		OTU_1916_Apr20	HRain12	65	65	soil	Samanea saman	H	12	No blast hit
Group 11923	OTU_3242_Apr20				19
Group 11923		OTU_3242_Apr20	HRain12	19	19	soil	Samanea saman	H	12	No blast hit
Group 11924	OTU_6518_Jul20				144
Group 11924		OTU_6518_Jul20	DWax1, DWax2, DWax3, HWax5r, DRain9, DRain10, DRain13	130, 2, 3, 4, 1, 2, 2	144	soil, soil, soil, soil, soil, soil, soil	Cyrostachys renda, Cyrostachys renda, Cyrostachys renda, Cyrostachys renda, Samanea saman, Samanea saman, Samanea saman	D, D, D, H, D, D, D	1, 2, 3, 5, 9, 10, 13	No blast hit
Group 11925	ASV796_Mar22				24
Group 11925		ASV796_Mar22	CE149	24	24	soil	Casuarina equisetifolia	D	CE149	k__Fungi
Group 11926	OTU_6236_Jul20				130
Group 11926		OTU_6236_Jul20	DWax1	10	10	soil	Cyrostachys renda	D	1	No blast hit
Group 11926		ASV162_May22	PM162DT2	120	120	tissue	Callerya atropurpurea	D	PM162DT2	k__Fungi
Group 11927	OTU_3217_Apr20				157
Group 11927		OTU_3217_Apr20	HRain12	157	157	soil	Samanea saman	H	12	No blast hit
Group 11928	OTU_4516_May21				6
Group 11928		OTU_6238_Jul20	DWax1, HWax8	5, 1	6	soil, soil	Cyrostachys renda, Cyrostachys renda	D, H	1, 8	No blast hit
Group 11929	OTU_2874_Apr20				140
Group 11929		OTU_2874_Apr20	HRain12	140	140	soil	Samanea saman	H	12	No blast hit
Group 1193	OTU_1016_Dec21				66							Ascomycota, Mortierellomycota	Leotiomycetes, Mortierellomycetes	Helotiales, Mortierellales	Leotiaceae, Mortierellaceae	Mortierella	Mortierella_sp
Group 1193		OTU_1016_Dec21	KS139	6	6	soil	Khaya senegalensis	D	KS139	k__Fungi;p__Ascomycota;c__Leotiomycetes;o__Helotiales;f__Leotiaceae;g__;s__		Ascomycota	Leotiomycetes	Helotiales	Leotiaceae
Group 1193		OTU_809_May21	A58D, SG65H, YF69D, SM76H	27, 11, 4, 2	44	soil, soil, soil, soil	Pterocarpus indicus, Syzygium grande, Peltophorum pterocarpum, Swietenia macrophylla	D, H, D, H	A58, SG65, YF69, SM76	k__Fungi;p__Mortierellomycota;c__Mortierellomycetes;o__Mortierellales;f__Mortierellaceae;g__Mortierella;s__Mortierella_sp		Mortierellomycota	Mortierellomycetes	Mortierellales	Mortierellaceae	Mortierella	Mortierella_sp
Group 1193		OTU_1344_Sep20	DYF22b, HYF25	4, 2	6	soil, soil	Peltophorum pterocarpum, Peltophorum pterocarpum	D, H	YF22D2, YF25H	No blast hit
Group 1193		OTU_3218_Aug20	DRain16c, DRain21	1, 9	10	soil, soil	Samanea saman, Samanea saman	D, D	R16D3, R21D	No blast hit
Group 11930	ASV928_Mar22				18
Group 11930		ASV928_Mar22	CE151	18	18	soil	Casuarina equisetifolia	D	CE151	k__Fungi
Group 11931	OTU_4201_Jul20				84
Group 11931		OTU_4201_Jul20	DWax1, DRain10	65, 19	84	soil, soil	Cyrostachys renda, Samanea saman	D, D	1, 10	No blast hit
Group 11932	OTU_970_Jul20				11
Group 11932		OTU_970_Jul20	DWax1, DWax2, DRain10	4, 1, 6	11	soil, soil, soil	Cyrostachys renda, Cyrostachys renda, Samanea saman	D, D, D	1, 2, 10	No blast hit
Group 11933	OTU_4257_Jul20				9
Group 11933		OTU_4257_Jul20	DWax1, HWax8, DRain10	6, 2, 1	9	soil, soil, soil	Cyrostachys renda, Cyrostachys renda, Samanea saman	D, H, D	1, 8, 10	No blast hit
Group 11934	OTU_4732_May21				9
Group 11934		OTU_4732_May21	SG63H, A80D, A58DT1, SM75DT2, T82H	1, 2, 2, 1, 3	9	soil, soil, tissue, tissue, soil	Syzygium grande, Pterocarpus indicus, Pterocarpus indicus, Swietenia macrophylla, Samanea saman	H, D, D, D, H	SG63, A80, A58DT1, SM75DT2, R82	No blast hit
Group 11936	OTU_2875_Apr20				8
Group 11936		OTU_2875_Apr20	HRain12	8	8	soil	Samanea saman	H	12	No blast hit
Group 11937	OTU_2853_Jul20				5
Group 11937		OTU_2853_Jul20	DWax1	5	5	soil	Cyrostachys renda	D	1	No blast hit
Group 1194	OTU_861_Apr20				33
Group 1194		OTU_861_Apr20	HShor2	10	10	soil	Shorea sp.	H	HShor2	No blast hit
Group 1194		OTU_1505_Jul20	HShor2, HShorPF1	19, 4	23	soil, soil	Shorea sp., Shorea sp.	H, H	HShor2, HShorPF1	No blast hit
Group 11941	OTU_3432_Jul20				7
Group 11941		OTU_3432_Jul20	DWax1, DRain9A	6, 1	7	soil, tissue	Cyrostachys renda, Samanea saman	D, D	1, 9-A	No blast hit
Group 11942	OTU_3008_Jul20				13
Group 11942		OTU_3008_Jul20	DWax1, DRain10	10, 3	13	soil, soil	Cyrostachys renda, Samanea saman	D, D	1, 10	No blast hit
Group 11944	ASV667_Mar22				71							Ascomycota
Group 11944		ASV667_Mar22	TR154DT	33	33	tissue	Casuarina equisetifolia	D	TR154DT	k__Fungi
Group 11944		ASV267_May22	A164DT3	38	38	tissue	Pterocarpus indicus	D	A164DT3	k__Fungi; p__Ascomycota		Ascomycota
Group 11945	ASV333_May22				24
Group 11945		ASV333_May22	A165DT2	24	24	tissue	Pterocarpus indicus	H	A165DT2	k__Fungi
Group 11946	OTU_6257_Jul20				5
Group 11946		OTU_6257_Jul20	DWax1, DRain10	3, 2	5	soil, soil	Cyrostachys renda, Samanea saman	D, D	1, 10	No blast hit
Group 11947	ASV923_Mar22				18							Ascomycota
Group 11947		ASV923_Mar22	CE155DT3	18	18	tissue	Casuarina equisetifolia	D	CE155DT3	k__Fungi; p__Ascomycota		Ascomycota
Group 11948	ASV147_May22				151
Group 11948		ASV147_May22	CE151DT3G5C	151	151	tissue	Casuarina equisetifolia	D	CE151DT3G5C	k__Fungi
Group 11949	OTU_3318_Jul20				5
Group 11949		OTU_3318_Jul20	DWax1	5	5	soil	Cyrostachys renda	D	1	No blast hit
Group 1195	OTU_1030_Apr20				13
Group 1195		OTU_1030_Apr20	HShor2	5	5	soil	Shorea sp.	H	HShor2	No blast hit
Group 1195		OTU_3708_Jul20	HShor2, DWax2	5, 3	8	soil, soil	Shorea sp., Cyrostachys renda	H, D	HShor2, 2	No blast hit
Group 11951	OTU_2710_Apr20				15
Group 11951		OTU_2710_Apr20	HRain12	15	15	soil	Samanea saman	H	12	No blast hit
Group 11952	OTU_4247_Jul20				7
Group 11952		OTU_4247_Jul20	DWax1, DWax2, DRain10	5, 1, 1	7	soil, soil, soil	Cyrostachys renda, Cyrostachys renda, Samanea saman	D, D, D	1, 2, 10	No blast hit
Group 11954	ASV163_May22				115							Ascomycota
Group 11954		ASV163_May22	A165DT3, CE151DT3G5C	48, 67	115	tissue, tissue	Pterocarpus indicus, Casuarina equisetifolia	H, D	A165DT3, CE151DT3G5C	k__Fungi; p__Ascomycota		Ascomycota
Group 11956	OTU_4296_Jul20				5
Group 11956		OTU_4296_Jul20	DWax1	5	5	soil	Cyrostachys renda	D	1	No blast hit
Group 11957	ASV1181_Mar22				11							Ascomycota
Group 11957		ASV1181_Mar22	CE155DT1	11	11	tissue	Casuarina equisetifolia	D	CE155DT1	k__Fungi; p__Ascomycota		Ascomycota
Group 11958	ASV977_Mar22				16
Group 11958		ASV977_Mar22	CE153DT2	16	16	tissue	Casuarina equisetifolia	D	CE153DT2	k__Fungi
Group 1196	OTU_4532_Deca20				160							Mortierellomycota	Mortierellomycetes	Mortierellales	Mortierellaceae	Mortierella	Mortierella_sp
Group 1196		OTU_4532_Deca20	DRain25d, DRainF31b	1, 4	5	soil, fruiting body	Samanea saman, Samanea saman	D, D	R25D4, R31FB2	No blast hit
Group 1196		OTU_934_Sep20	HYF25	9	9	soil	Peltophorum pterocarpum	H	YF25H	No blast hit
Group 1196		OTU_1726_Apr20	DWax2, DRain13	4, 1	5	soil, soil	Cyrostachys renda, Samanea saman	D, D	2, 13	No blast hit
Group 1196		OTU_1474_Jul20	DWax1, DWax3	2, 44	46	soil, soil	Cyrostachys renda, Cyrostachys renda	D, D	1, 3	No blast hit
Group 1196		OTU_587_Aug20	DRain16b, DRain16c, DRain21	3, 3, 71	77	soil, soil, soil	Samanea saman, Samanea saman, Samanea saman	D, D, D	R16D2, R16D3, R21D	No blast hit
Group 1196		OTU_885_May21	SG65H, SM76H	2, 16	18	soil, soil	Syzygium grande, Swietenia macrophylla	H, H	SG65, SM76	k__Fungi;p__Mortierellomycota;c__Mortierellomycetes;o__Mortierellales;f__Mortierellaceae;g__Mortierella;s__Mortierella_sp		Mortierellomycota	Mortierellomycetes	Mortierellales	Mortierellaceae	Mortierella	Mortierella_sp
Group 11960	OTU_2920_Apr20				7
Group 11960		OTU_2920_Apr20	HRain12	7	7	soil	Samanea saman	H	12	No blast hit
Group 11961	OTU_3440_Jul20				5							Basidiomycota	Agaricomycetes	Agaricales	Amanitaceae	Amanita	Amanita basiorubra
Group 11961		OTU_3440_Jul20	DWax1, DRain10	1, 4	5	soil, soil	Cyrostachys renda, Samanea saman	D, D	1, 10	k__Fungi;p__Basidiomycota;c__Agaricomycetes;o__Agaricales;f__Amanitaceae;g__Amanita;s__Amanita basiorubra		Basidiomycota	Agaricomycetes	Agaricales	Amanitaceae	Amanita	Amanita basiorubra
Group 11962	OTU_2688_Apr20				24
Group 11962		OTU_2688_Apr20	HRain12	24	24	soil	Samanea saman	H	12	No blast hit
Group 11963	OTU_2307_Apr20				5
Group 11963		OTU_2307_Apr20	HRain12	5	5	soil	Samanea saman	H	12	No blast hit
Group 11967	OTU_2332_Jul20				6
Group 11967		OTU_2332_Jul20	DWax1	6	6	soil	Cyrostachys renda	D	1	No blast hit
Group 11968	OTU_3054_Jul20				14
Group 11968		OTU_3054_Jul20	DWax1, DWax2, HRain12	10, 2, 2	14	soil, soil, soil	Cyrostachys renda, Cyrostachys renda, Samanea saman	D, D, H	1, 2, 12	No blast hit
Group 11969	ASV777_Mar22				25
Group 11969		ASV777_Mar22	CE150	25	25	soil	Casuarina equisetifolia	D	CE150	k__Fungi
Group 1197	OTU_2247_Aug20				21							Ascomycota	Leotiomycetes	Helotiales	Leotiaceae
Group 1197		OTU_2247_Aug20	DRain16a, HRain18	3, 5	8	soil, soil	Samanea saman, Samanea saman	D, H	R16D1, R18H	No blast hit
Group 1197		OTU_4137_Jul20	HWax8, HRain11	2, 6	8	soil, soil	Cyrostachys renda, Samanea saman	H, H	8, 11	No blast hit
Group 1197		OTU_1318_Dec21	SM135	5	5	soil	Swietenia macrophylla	D	SM135	k__Fungi;p__Ascomycota;c__Leotiomycetes;o__Helotiales;f__Leotiaceae;g__;s__		Ascomycota	Leotiomycetes	Helotiales	Leotiaceae
Group 11970	OTU_3527_Jul20				11
Group 11970		OTU_3527_Jul20	DWax1, DWax2	10, 1	11	soil, soil	Cyrostachys renda, Cyrostachys renda	D, D	1, 2	No blast hit
Group 11972	ASV313_May22				29							Ascomycota
Group 11972		ASV313_May22	PM163FB	29	29	fruiting body	Callerya atropurpurea	D	PM163FB	k__Fungi; p__Ascomycota		Ascomycota
Group 11973	ASV1753_Mar22				5
Group 11973		ASV1753_Mar22	CE151DT2	5	5	tissue	Casuarina equisetifolia	D	CE151DT2	k__Fungi
Group 11975	OTU_6220_Jul20				8
Group 11975		OTU_6220_Jul20	DWax1, DRain10	5, 3	8	soil, soil	Cyrostachys renda, Samanea saman	D, D	1, 10	No blast hit
Group 11976	OTU_5480_Jul20				6
Group 11976		OTU_5480_Jul20	DWax1, DWax2, DRain10	2, 1, 3	6	soil, soil, soil	Cyrostachys renda, Cyrostachys renda, Samanea saman	D, D, D	1, 2, 10	No blast hit
Group 11978	OTU_5506_Jul20				20
Group 11978		OTU_5506_Jul20	DWax1	20	20	soil	Cyrostachys renda	D	1	No blast hit
Group 11979	ASV362_Jun22				11							Ascomycota
Group 11979		ASV362_Jun22	P171FB	11	11	fruiting body	Dypsis lutescens	D	P171FB	k__Fungi; p__Ascomycota		Ascomycota
Group 1198	OTU_1333_Aug20				378							Ascomycota	Incertae_sedis_Ascomycota	Incertae_sedis_Ascomycota	Incertae_sedis_Ascomycota
Group 1198		OTU_1333_Aug20	DRain16a, DRain16b, HRain18	9, 10, 4	23	soil, soil, soil	Samanea saman, Samanea saman, Samanea saman	D, D, H	R16D1, R16D2, R18H	k__Fungi;p__Ascomycota;c__Incertae_sedis_Ascomycota;o__Incertae_sedis_Ascomycota;f__Incertae_sedis_Ascomycota		Ascomycota	Incertae_sedis_Ascomycota	Incertae_sedis_Ascomycota	Incertae_sedis_Ascomycota
Group 1198		OTU_312_Jun21	KS100D, KS106D	1, 52	53	soil, soil	Khaya senegalensis, Khaya senegalensis	D, D	KS100, KS106	k__Fungi;p__;c__;o__;f__;g__;s__
Group 1198		OTU_177_Sep20	DYF22a, DYF22b	18, 87	105	soil, soil	Peltophorum pterocarpum, Peltophorum pterocarpum	D, D	YF22D1, YF22D2	k__Fungi;p__Ascomycota;c__Incertae_sedis_Ascomycota;o__Incertae_sedis_Ascomycota;f__Incertae_sedis_Ascomycota		Ascomycota	Incertae_sedis_Ascomycota	Incertae_sedis_Ascomycota	Incertae_sedis_Ascomycota
Group 1198		OTU_256_May21	YF51H, SG63H, A64D, SG65H, YF68H, SM76H, A80D, A58DT1, T82H	5, 2, 30, 62, 5, 19, 2, 3, 6	134	soil, soil, soil, soil, soil, soil, soil, tissue, soil	Peltophorum pterocarpum, Syzygium grande, Pterocarpus indicus, Syzygium grande, Peltophorum pterocarpum, Swietenia macrophylla, Pterocarpus indicus, Pterocarpus indicus, Samanea saman	H, H, D, H, H, H, D, D, H	YF51, SG63, A64, SG65, YF68 , SM76, A80, A58DT1, R82	k__Fungi;p__;c__;o__;f__;g__;s__
Group 1198		OTU_1017_Jul20	HShor2, DWax2, HWax8, DRain9, DRain13, DAng14	46, 10, 2, 3, 1, 1	63	soil, soil, soil, soil, soil, soil	Shorea sp., Cyrostachys renda, Cyrostachys renda, Samanea saman, Samanea saman, Pterocarpus indicus	H, D, H, D, D, D	HShor2, 2, 8, 9, 13, 14	k__Fungi;p__Ascomycota;c__Incertae_sedis_Ascomycota;o__Incertae_sedis_Ascomycota;f__Incertae_sedis_Ascomycota		Ascomycota	Incertae_sedis_Ascomycota	Incertae_sedis_Ascomycota	Incertae_sedis_Ascomycota
Group 11982	OTU_3061_Apr20				46
Group 11982		OTU_3061_Apr20	HRain12	46	46	soil	Samanea saman	H	12	No blast hit
Group 11983	OTU_3262_Apr20				27
Group 11983		OTU_3262_Apr20	HRain12	27	27	soil	Samanea saman	H	12	No blast hit
Group 11986	OTU_5642_Jul20				6
Group 11986		OTU_5642_Jul20	DWax1, DWax2, DRain10	1, 1, 4	6	soil, soil, soil	Cyrostachys renda, Cyrostachys renda, Samanea saman	D, D, D	1, 2, 10	No blast hit
Group 11987	ASV654_Mar22				35							Ascomycota
Group 11987		ASV654_Mar22	CE150DT2	35	35	tissue	Casuarina equisetifolia	D	CE150DT2	k__Fungi; p__Ascomycota		Ascomycota
Group 11988	OTU_3253_Jul20				6
Group 11988		OTU_3253_Jul20	DRain10	6	6	soil	Samanea saman	D	10	No blast hit
Group 11989	ASV1755_Mar22				5
Group 11989		ASV1755_Mar22	CE153DT1	5	5	tissue	Casuarina equisetifolia	D	CE153DT1	k__Fungi
Group 1199	OTU_1824_Deca20				35							Ascomycota	Incertae_sedis_Ascomycota	Incertae_sedis_Ascomycota	Incertae_sedis_Ascomycota
[truncated: 50,060 more rows]
